# Supplementary material for: Nucleolar-nucleoplasmic shuttling of TARG1 and its control by DNA damage-induced poly-ADP-ribosylation and by nucleolar transcription
Source: Sci Rep. 2018 Apr 30;8:6748. doi: 10.1038/s41598-018-25137-w (PMC5928194; doi:10.1038/s41598-018-25137-w)
Supplement: Supplementary file 2 — Dataset S1 [file 41598_2018_25137_MOESM2_ESM.xlsx]

## Sheet: Description
Sample numbering:	ctrl1	Technical replicates TAP pulldown experiment 1
	ctrl2
	ctrl3	Technical replicates TAP pulldown experiment 2
	ctrl4
	ctrl5	Technical replicates TAP pulldown experiment 3
	ctrl6
	TARG1	Technical replicates TAP-TARG1 pulldown experiment 1
	TARG2
	TARG3	Technical replicates TAP-TARG1 pulldown experiment 2
	TARG4
	TARG5	Technical replicates TAP-TARG1 pulldown experiment 3
	TARG6
ratio LFQ	(Sum LFQ intensities TARG1-6)/(Sum LFQ intensities ctrl1-6)
log LFQ	base 2 logarithm of ratio LFQ
ttest	two sample student's t-test

## Sheet: minus olaparib
Protein IDs	Majority protein IDs	Peptide counts (all)	Peptide counts (razor+unique)	Peptide counts (unique)	Protein names	Gene names	Fasta headers	Number of proteins	Peptides	Razor + unique peptides	Unique peptides	Peptides ctrl1	Peptides ctrl2	Peptides ctrl3	Peptides ctrl4	Peptides ctrl5	Peptides ctrl6	Peptides TARG1	Peptides TARG2	Peptides TARG3	Peptides TARG4	Peptides TARG5	Peptides TARG6	Razor + unique peptides ctrl1	Razor + unique peptides ctrl2	Razor + unique peptides ctrl3	Razor + unique peptides ctrl4	Razor + unique peptides ctrl5	Razor + unique peptides ctrl6	Razor + unique peptides TARG1	Razor + unique peptides TARG2	Razor + unique peptides TARG3	Razor + unique peptides TARG4	Razor + unique peptides TARG5	Razor + unique peptides TARG6	Unique peptides ctrl1	Unique peptides ctrl2	Unique peptides ctrl3	Unique peptides ctrl4	Unique peptides ctrl5	Unique peptides ctrl6	Unique peptides TARG1	Unique peptides TARG2	Unique peptides TARG3	Unique peptides TARG4	Unique peptides TARG5	Unique peptides TARG6	Sequence coverage [%]	Unique + razor sequence coverage [%]
Q15233;Q15233-2;H7C367;C9JYS8;C9IZL7;C9J4X2	Q15233;Q15233-2;H7C367;C9JYS8	20;19;12;11;8;3	20;19;12;11;8;3	19;18;11;11;7;3	Non-POU domain-containing octamer-binding protein	NONO	>sp|Q15233|NONO_HUMAN Non-POU domain-containing octamer-binding protein OS=Homo sapiens GN=NONO PE=1 SV=4;>sp|Q15233-2|NONO_HUMAN Isoform 2 of Non-POU domain-containing octamer-binding protein OS=Homo sapiens GN=NONO;>tr|H7C367|H7C367_HUMAN Non-POU domain-	6	20	20	19	15	15	13	16	18	17	12	13	10	11	17	18	15	15	13	16	18	17	12	13	10	11	17	18	14	14	13	15	17	16	11	12	9	11	16	17	41	41
Q5TA31	Q5TA31	7	7	7	E3 ubiquitin-protein ligase RNF187	RNF187	>sp|Q5TA31|RN187_HUMAN E3 ubiquitin-protein ligase RNF187 OS=Homo sapiens GN=RNF187 PE=1 SV=2	1	7	7	7	5	4	6	7	5	6	4	3	5	4	7	7	5	4	6	7	5	6	4	3	5	4	7	7	5	4	6	7	5	6	4	3	5	4	7	7	40	40
P17844-2;P17844;J3KTA4;J3QSF1;J3QR02;J3KRX8;J3QRQ7;X6RLV5	P17844-2;P17844;J3KTA4	14;14;14;3;2;2;2;1	13;13;13;2;2;2;2;1	11;11;11;1;2;2;2;1	Probable ATP-dependent RNA helicase DDX5	DDX5	>sp|P17844-2|DDX5_HUMAN Isoform 2 of Probable ATP-dependent RNA helicase DDX5 OS=Homo sapiens GN=DDX5;>sp|P17844|DDX5_HUMAN Probable ATP-dependent RNA helicase DDX5 OS=Homo sapiens GN=DDX5 PE=1 SV=1;>tr|J3KTA4|J3KTA4_HUMAN Probable ATP-dependent RNA helica	8	14	13	11	12	11	10	10	11	12	11	7	8	7	11	13	12	10	9	9	10	11	10	7	7	7	10	12	10	9	8	8	9	9	10	7	7	6	8	10	28.6	26.5
P14618;P14618-2;H3BTN5;H3BQ34;P14618-3;B4DNK4;H3BT25;H3BUW1;H3BTJ2;H3BR70;H3BU13;H3BN34;H3BQZ3;P30613-2;P30613	P14618;P14618-2;H3BTN5;H3BQ34;P14618-3;B4DNK4;H3BT25;H3BUW1;H3BTJ2	14;13;12;10;10;9;7;7;7;6;3;1;1;1;1	14;13;12;10;10;9;7;7;7;6;3;1;1;1;1	14;13;12;10;10;9;7;7;7;6;3;1;1;1;1	Pyruvate kinase PKM;Pyruvate kinase	PKM	>sp|P14618|KPYM_HUMAN Pyruvate kinase PKM OS=Homo sapiens GN=PKM PE=1 SV=4;>sp|P14618-2|KPYM_HUMAN Isoform M1 of Pyruvate kinase PKM OS=Homo sapiens GN=PKM;>tr|H3BTN5|H3BTN5_HUMAN Pyruvate kinase (Fragment) OS=Homo sapiens GN=PKM PE=1 SV=1;>tr|H3BQ34|H3BQ3	15	14	14	14	9	9	8	10	10	12	7	6	7	6	11	12	9	9	8	10	10	12	7	6	7	6	11	12	9	9	8	10	10	12	7	6	7	6	11	12	31.6	31.6
Q9BY77-2;Q9BY77;F6VRR5;Q8WUT1;F8WCX5;Q6R954;F8WEE2	Q9BY77-2;Q9BY77;F6VRR5;Q8WUT1;F8WCX5;Q6R954;F8WEE2	4;4;4;3;3;2;2	4;4;4;3;3;2;2	4;4;4;3;3;2;2	Polymerase delta-interacting protein 3	POLDIP3;PDIP46	>sp|Q9BY77-2|PDIP3_HUMAN Isoform 2 of Polymerase delta-interacting protein 3 OS=Homo sapiens GN=POLDIP3;>sp|Q9BY77|PDIP3_HUMAN Polymerase delta-interacting protein 3 OS=Homo sapiens GN=POLDIP3 PE=1 SV=2;>tr|F6VRR5|F6VRR5_HUMAN Polymerase delta-interacting	7	4	4	4	3	3	3	2	3	3	2	2	1	0	3	4	3	3	3	2	3	3	2	2	1	0	3	4	3	3	3	2	3	3	2	2	1	0	3	4	14.3	14.3
Q8N183;D6RA56	Q8N183	8;3	8;3	8;3	Mimitin, mitochondrial	NDUFAF2	>sp|Q8N183|MIMIT_HUMAN Mimitin, mitochondrial OS=Homo sapiens GN=NDUFAF2 PE=1 SV=1	2	8	8	8	8	8	8	8	8	8	7	8	4	5	8	8	8	8	8	8	8	8	7	8	4	5	8	8	8	8	8	8	8	8	7	8	4	5	8	8	49.1	49.1
P00751;E7ETN3;B4E1Z4;H7C5H1;P00751-2;H7C526	P00751;E7ETN3;B4E1Z4;H7C5H1	12;12;12;8;5;1	12;12;12;8;5;1	12;12;12;8;5;1	Complement factor B;Complement factor B Ba fragment;Complement factor B Bb fragment	CFB	>sp|P00751|CFAB_HUMAN Complement factor B OS=Homo sapiens GN=CFB PE=1 SV=2;>tr|E7ETN3|E7ETN3_HUMAN Uncharacterized protein OS=Homo sapiens PE=3 SV=1;>tr|B4E1Z4|B4E1Z4_HUMAN Uncharacterized protein OS=Homo sapiens PE=1 SV=1;>tr|H7C5H1|H7C5H1_HUMAN Complemen	6	12	12	12	11	10	9	10	10	10	9	9	12	12	11	11	11	10	9	10	10	10	9	9	12	12	11	11	11	10	9	10	10	10	9	9	12	12	11	11	16.2	16.2
Q13148;A0A087WX29;B1AKP7;G3V162;A0A087X260;A0A087WYY0;K7EJM5;K7EN94;A0A087WXQ5;A0A087WV68;Q13148-4;A0A087WW61;A0A087WX67;A0A087WXV3;A0A087WZC9;A0A087WTZ4;K7EL26;K7EJ99;A0A0A0MSV7;A0A087WYE7	Q13148;A0A087WX29;B1AKP7;G3V162;A0A087X260;A0A087WYY0;K7EJM5;K7EN94;A0A087WXQ5;A0A087WV68;Q13148-4	8;7;7;7;7;7;6;6;4;4;4;3;3;3;2;1;1;1;1;1	8;7;7;7;7;7;6;6;4;4;4;3;3;3;2;1;1;1;1;1	8;7;7;7;7;7;6;6;4;4;4;3;3;3;2;1;1;1;1;1	TAR DNA-binding protein 43	TARDBP	>sp|Q13148|TADBP_HUMAN TAR DNA-binding protein 43 OS=Homo sapiens GN=TARDBP PE=1 SV=1;>tr|A0A087WX29|A0A087WX29_HUMAN TAR DNA-binding protein 43 (Fragment) OS=Homo sapiens GN=TARDBP PE=1 SV=1;>tr|B1AKP7|B1AKP7_HUMAN TAR DNA-binding protein 43 OS=Homo sapie	20	8	8	8	6	6	6	7	7	8	5	6	4	4	8	8	6	6	6	7	7	8	5	6	4	4	8	8	6	6	6	7	7	8	5	6	4	4	8	8	22.9	22.9
Q9Y2W6-3;Q5SZR4;Q9Y2W6;F6TB26;E9PKN8;B7ZAG4	Q9Y2W6-3;Q5SZR4;Q9Y2W6;F6TB26	3;3;3;3;1;1	3;3;3;3;1;1	3;3;3;3;1;1	Tudor and KH domain-containing protein	TDRKH	>sp|Q9Y2W6-3|TDRKH_HUMAN Isoform 2 of Tudor and KH domain-containing protein OS=Homo sapiens GN=TDRKH;>tr|Q5SZR4|Q5SZR4_HUMAN Tudor and KH domain containing, isoform CRA_a OS=Homo sapiens GN=TDRKH PE=1 SV=1;>sp|Q9Y2W6|TDRKH_HUMAN Tudor and KH domain-contai	6	3	3	3	2	2	3	3	3	3	1	2	2	2	3	2	2	2	3	3	3	3	1	2	2	2	3	2	2	2	3	3	3	3	1	2	2	2	3	2	6.6	6.6
P04271	P04271	2	2	2	Protein S100-B	S100B	>sp|P04271|S100B_HUMAN Protein S100-B OS=Homo sapiens GN=S100B PE=1 SV=2	1	2	2	2	2	2	2	2	2	2	2	2	2	2	2	2	2	2	2	2	2	2	2	2	2	2	2	2	2	2	2	2	2	2	2	2	2	2	2	2	23.9	23.9
A0A0B4J1V0	A0A0B4J1V0	6	5	3			>tr|A0A0B4J1V0|A0A0B4J1V0_HUMAN Protein IGHV3-15 (Fragment) OS=Homo sapiens GN=IGHV3-15 PE=1 SV=1	1	6	5	3	5	6	6	6	6	6	6	6	6	6	6	6	4	5	5	5	5	5	5	5	5	5	5	5	2	3	3	3	3	3	3	3	3	3	3	3	35.3	33.6
O75420	O75420	2	2	2	PERQ amino acid-rich with GYF domain-containing protein 1	GIGYF1	>sp|O75420|PERQ1_HUMAN PERQ amino acid-rich with GYF domain-containing protein 1 OS=Homo sapiens GN=GIGYF1 PE=1 SV=2	1	2	2	2	1	1	0	1	1	2	1	1	0	1	2	1	1	1	0	1	1	2	1	1	0	1	2	1	1	1	0	1	1	2	1	1	0	1	2	1	2.1	2.1
P63151;P63151-2;E5RFR9;E5RIY1;Q66LE6;H0YB06;Q9Y2T4-3;Q00005-6;Q9Y2T4-4;Q00005;Q00005-2;Q9Y2T4-2;Q9Y2T4;Q00005-3;Q00005-4;Q00005-5;Q00005-7	P63151;P63151-2	10;10;4;3;3;2;2;2;2;2;2;2;2;2;2;2;2	10;10;4;3;3;2;2;2;2;2;2;2;2;2;2;2;2	10;10;4;3;3;2;2;2;2;2;2;2;2;2;2;2;2	Serine/threonine-protein phosphatase 2A 55 kDa regulatory subunit B alpha isoform	PPP2R2A	>sp|P63151|2ABA_HUMAN Serine/threonine-protein phosphatase 2A 55 kDa regulatory subunit B alpha isoform OS=Homo sapiens GN=PPP2R2A PE=1 SV=1;>sp|P63151-2|2ABA_HUMAN Isoform 2 of Serine/threonine-protein phosphatase 2A 55 kDa regulatory subunit B alpha isof	17	10	10	10	9	9	8	9	8	9	8	8	9	8	7	8	9	9	8	9	8	9	8	8	9	8	7	8	9	9	8	9	8	9	8	8	9	8	7	8	26	26
Q7L1Q6-2;Q7L1Q6;Q7L1Q6-4;Q7L1Q6-3;C9IZ80;H0Y503;C9JFN4;C9JV57;C9J188;C9JWF5	Q7L1Q6-2;Q7L1Q6;Q7L1Q6-4;Q7L1Q6-3;C9IZ80	8;8;8;8;7;2;2;1;1;1	8;8;8;8;7;2;2;1;1;1	8;8;8;8;7;2;2;1;1;1	Basic leucine zipper and W2 domain-containing protein 1	BZW1	>sp|Q7L1Q6-2|BZW1_HUMAN Isoform 2 of Basic leucine zipper and W2 domain-containing protein 1 OS=Homo sapiens GN=BZW1;>sp|Q7L1Q6|BZW1_HUMAN Basic leucine zipper and W2 domain-containing protein 1 OS=Homo sapiens GN=BZW1 PE=1 SV=1;>sp|Q7L1Q6-4|BZW1_HUMAN Iso	10	8	8	8	5	6	5	8	7	7	7	5	8	7	6	7	5	6	5	8	7	7	7	5	8	7	6	7	5	6	5	8	7	7	7	5	8	7	6	7	16.4	16.4
A0A075B6J9	A0A075B6J9	2	2	2			>tr|A0A075B6J9|A0A075B6J9_HUMAN HCG1782423 (Fragment) OS=Homo sapiens GN=IGLV2-18 PE=1 SV=1	1	2	2	2	2	2	2	2	2	2	2	2	2	2	1	1	2	2	2	2	2	2	2	2	2	2	1	1	2	2	2	2	2	2	2	2	2	2	1	1	24.2	24.2
P49588;P49588-2;H3BPK7	P49588;P49588-2;H3BPK7	6;5;3	6;5;3	6;5;3	Alanine--tRNA ligase, cytoplasmic	AARS	>sp|P49588|SYAC_HUMAN Alanine--tRNA ligase, cytoplasmic OS=Homo sapiens GN=AARS PE=1 SV=2;>sp|P49588-2|SYAC_HUMAN Isoform 2 of Alanine--tRNA ligase, cytoplasmic OS=Homo sapiens GN=AARS;>tr|H3BPK7|H3BPK7_HUMAN Alanine--tRNA ligase, cytoplasmic (Fragment) OS	3	6	6	6	5	5	6	6	6	6	5	5	5	4	5	5	5	5	6	6	6	6	5	5	5	4	5	5	5	5	6	6	6	6	5	5	5	4	5	5	4.8	4.8
Q6P1J9	Q6P1J9	5	5	5	Parafibromin	CDC73	>sp|Q6P1J9|CDC73_HUMAN Parafibromin OS=Homo sapiens GN=CDC73 PE=1 SV=1	1	5	5	5	3	4	5	5	3	3	5	4	4	4	4	3	3	4	5	5	3	3	5	4	4	4	4	3	3	4	5	5	3	3	5	4	4	4	4	3	9.4	9.4
F6U1T9;P63098;D3YTA9;H7BYZ3;Q86YQ0;Q96LZ3	F6U1T9;P63098;D3YTA9;H7BYZ3;Q86YQ0	10;10;10;10;10;1	10;10;10;10;10;1	10;10;10;10;10;1	Calcineurin subunit B type 1	PPP3R1;HZGJ	>tr|F6U1T9|F6U1T9_HUMAN Calcineurin subunit B type 1 OS=Homo sapiens GN=PPP3R1 PE=1 SV=1;>sp|P63098|CANB1_HUMAN Calcineurin subunit B type 1 OS=Homo sapiens GN=PPP3R1 PE=1 SV=2;>tr|D3YTA9|D3YTA9_HUMAN Calcineurin subunit B type 1 OS=Homo sapiens GN=PPP3R1	6	10	10	10	10	9	10	9	10	9	8	8	10	9	9	9	10	9	10	9	10	9	8	8	10	9	9	9	10	9	10	9	10	9	8	8	10	9	9	9	68.1	68.1
K7EQK9	K7EQK9	2	2	2		KRT15	>tr|K7EQK9|K7EQK9_HUMAN Keratin, type I cytoskeletal 15 OS=Homo sapiens GN=KRT15 PE=4 SV=1	1	2	2	2	2	2	2	2	2	2	1	1	2	2	2	2	2	2	2	2	2	2	1	1	2	2	2	2	2	2	2	2	2	2	1	1	2	2	2	2	36.7	36.7
F8VZ70;Q6STE5-2;Q96GM5-2;Q6STE5;Q96GM5;F8VRQ4	F8VZ70;Q6STE5-2;Q96GM5-2;Q6STE5;Q96GM5;F8VRQ4	2;2;2;2;2;1	2;2;2;2;2;1	1;1;1;1;1;1	SWI/SNF-related matrix-associated actin-dependent regulator of chromatin subfamily D member 3;SWI/SNF-related matrix-associated actin-dependent regulator of chromatin subfamily D member 1	SMARCD1;SMARCD3	>tr|F8VZ70|F8VZ70_HUMAN SWI/SNF-related matrix-associated actin-dependent regulator of chromatin subfamily D member 1 (Fragment) OS=Homo sapiens GN=SMARCD1 PE=1 SV=1;>sp|Q6STE5-2|SMRD3_HUMAN Isoform 2 of SWI/SNF-related matrix-associated actin-dependent re	6	2	2	1	1	1	2	2	2	2	2	2	0	1	2	2	1	1	2	2	2	2	2	2	0	1	2	2	0	0	1	1	1	1	1	1	0	0	1	1	14.7	14.7
Q12931-2;Q12931;I3L0K7;I3L239;I3L2D5	Q12931-2;Q12931;I3L0K7	9;9;7;4;1	9;9;7;4;1	9;9;7;4;1	Heat shock protein 75 kDa, mitochondrial	TRAP1	>sp|Q12931-2|TRAP1_HUMAN Isoform 2 of Heat shock protein 75 kDa, mitochondrial OS=Homo sapiens GN=TRAP1;>sp|Q12931|TRAP1_HUMAN Heat shock protein 75 kDa, mitochondrial OS=Homo sapiens GN=TRAP1 PE=1 SV=3;>tr|I3L0K7|I3L0K7_HUMAN Heat shock protein 75 kDa, mi	5	9	9	9	6	8	6	6	9	7	6	6	6	7	8	9	6	8	6	6	9	7	6	6	6	7	8	9	6	8	6	6	9	7	6	6	6	7	8	9	18	18
Q92734-2;Q92734;C9JJP5;Q92734-4;Q92734-3;Q05BK6;C9JTY3;C9JUE0	Q92734-2;Q92734;C9JJP5;Q92734-4;Q92734-3;Q05BK6;C9JTY3;C9JUE0	8;8;7;7;7;7;6;6	8;8;7;7;7;7;6;6	8;8;7;7;7;7;6;6	Protein TFG	TFG	>sp|Q92734-2|TFG_HUMAN Isoform 2 of Protein TFG OS=Homo sapiens GN=TFG;>sp|Q92734|TFG_HUMAN Protein TFG OS=Homo sapiens GN=TFG PE=1 SV=2;>tr|C9JJP5|C9JJP5_HUMAN Protein TFG (Fragment) OS=Homo sapiens GN=TFG PE=1 SV=1;>sp|Q92734-4|TFG_HUMAN Isoform 4 of Pro	8	8	8	8	6	5	5	6	7	6	5	3	4	4	8	7	6	5	5	6	7	6	5	3	4	4	8	7	6	5	5	6	7	6	5	3	4	4	8	7	25.3	25.3
Q92945;A0A087WTP3;M0R0I5;M0QYH3;M0QXW7;M0R3J3;Q96AE4;Q96AE4-2;E9PEB5;M0R251;M0QYG1;M0R263;M0R0C6;Q96I24-2;Q96I24	Q92945;A0A087WTP3;M0R0I5	18;18;11;4;3;2;2;2;2;1;1;1;1;1;1	18;18;11;4;3;2;2;2;2;1;1;1;1;1;1	18;18;11;4;3;2;2;2;2;1;1;1;1;1;1	Far upstream element-binding protein 2	KHSRP	>sp|Q92945|FUBP2_HUMAN Far upstream element-binding protein 2 OS=Homo sapiens GN=KHSRP PE=1 SV=4;>tr|A0A087WTP3|A0A087WTP3_HUMAN Far upstream element-binding protein 2 OS=Homo sapiens GN=KHSRP PE=1 SV=1;>tr|M0R0I5|M0R0I5_HUMAN Far upstream element-binding	15	18	18	18	15	15	13	14	17	16	13	11	9	9	16	16	15	15	13	14	17	16	13	11	9	9	16	16	15	15	13	14	17	16	13	11	9	9	16	16	32.2	32.2
P54727;P54727-2;H0Y579	P54727;P54727-2;H0Y579	4;3;2	4;3;2	3;3;2	UV excision repair protein RAD23 homolog B	RAD23B	>sp|P54727|RD23B_HUMAN UV excision repair protein RAD23 homolog B OS=Homo sapiens GN=RAD23B PE=1 SV=1;>sp|P54727-2|RD23B_HUMAN Isoform 2 of UV excision repair protein RAD23 homolog B OS=Homo sapiens GN=RAD23B;>tr|H0Y579|H0Y579_HUMAN UV excision repair prot	3	4	4	3	3	3	3	4	3	4	3	3	1	2	3	2	3	3	3	4	3	4	3	3	1	2	3	2	2	2	2	3	2	3	2	2	1	1	2	1	8.1	8.1
Q93034;H0YCA0	Q93034	9;1	9;1	9;1	Cullin-5	CUL5	>sp|Q93034|CUL5_HUMAN Cullin-5 OS=Homo sapiens GN=CUL5 PE=1 SV=4	2	9	9	9	6	6	5	7	6	7	8	4	4	5	8	8	6	6	5	7	6	7	8	4	4	5	8	8	6	6	5	7	6	7	8	4	4	5	8	8	10.6	10.6
Q14573	Q14573	3	3	1	Inositol 1,4,5-trisphosphate receptor type 3	ITPR3	>sp|Q14573|ITPR3_HUMAN Inositol 1,4,5-trisphosphate receptor type 3 OS=Homo sapiens GN=ITPR3 PE=1 SV=2	1	3	3	1	1	1	3	1	0	1	2	1	1	1	1	1	1	1	3	1	0	1	2	1	1	1	1	1	0	0	1	0	0	0	0	0	0	0	0	0	0.8	0.8
Q52LJ0;Q52LJ0-2;H0YNA1;E9PH82;Q8NCA5-2;Q8NCA5	Q52LJ0;Q52LJ0-2	6;6;1;1;1;1	6;6;1;1;1;1	6;6;1;1;1;1	Protein FAM98B	FAM98B	>sp|Q52LJ0|FA98B_HUMAN Protein FAM98B OS=Homo sapiens GN=FAM98B PE=1 SV=1;>sp|Q52LJ0-2|FA98B_HUMAN Isoform 2 of Protein FAM98B OS=Homo sapiens GN=FAM98B	6	6	6	6	4	4	4	4	5	5	3	4	4	4	6	6	4	4	4	4	5	5	3	4	4	4	6	6	4	4	4	4	5	5	3	4	4	4	6	6	19.7	19.7
P38606-2;P38606;C9JA17;C9JVW8	P38606-2;P38606	9;9;2;2	9;9;2;2	9;9;2;2	V-type proton ATPase catalytic subunit A	ATP6V1A	>sp|P38606-2|VATA_HUMAN Isoform 2 of V-type proton ATPase catalytic subunit A OS=Homo sapiens GN=ATP6V1A;>sp|P38606|VATA_HUMAN V-type proton ATPase catalytic subunit A OS=Homo sapiens GN=ATP6V1A PE=1 SV=2	4	9	9	9	9	9	8	8	8	9	8	9	7	7	8	8	9	9	8	8	8	9	8	9	7	7	8	8	9	9	8	8	8	9	8	9	7	7	8	8	19.7	19.7
Q9BXF6	Q9BXF6	3	3	3	Rab11 family-interacting protein 5	RAB11FIP5	>sp|Q9BXF6|RFIP5_HUMAN Rab11 family-interacting protein 5 OS=Homo sapiens GN=RAB11FIP5 PE=1 SV=1	1	3	3	3	2	2	2	2	2	1	0	2	1	1	3	2	2	2	2	2	2	1	0	2	1	1	3	2	2	2	2	2	2	1	0	2	1	1	3	2	6.3	6.3
P62269;J3JS69	P62269	20;6	20;6	20;6	40S ribosomal protein S18	RPS18	>sp|P62269|RS18_HUMAN 40S ribosomal protein S18 OS=Homo sapiens GN=RPS18 PE=1 SV=3	2	20	20	20	19	20	20	19	18	17	20	20	19	19	20	20	19	20	20	19	18	17	20	20	19	19	20	20	19	20	20	19	18	17	20	20	19	19	20	20	67.8	67.8
Q8N163;Q8N163-2;H0YB24;G3V119;H0YC69;E5RGU7;E5RFJ3;H0YC58;A0A087X2B6	Q8N163;Q8N163-2;H0YB24;G3V119	8;7;5;4;3;3;3;3;1	8;7;5;4;3;3;3;3;1	8;7;5;4;3;3;3;3;1	DBIRD complex subunit KIAA1967	KIAA1967	>sp|Q8N163|CCAR2_HUMAN Cell cycle and apoptosis regulator protein 2 OS=Homo sapiens GN=CCAR2 PE=1 SV=2;>sp|Q8N163-2|CCAR2_HUMAN Isoform 2 of Cell cycle and apoptosis regulator protein 2 OS=Homo sapiens GN=CCAR2;>tr|H0YB24|H0YB24_HUMAN Cell cycle and apopto	9	8	8	8	6	6	3	3	8	8	5	4	3	5	8	8	6	6	3	3	8	8	5	4	3	5	8	8	6	6	3	3	8	8	5	4	3	5	8	8	10.4	10.4
Q8TA86;C9J6V2	Q8TA86	4;1	4;1	4;1	Retinitis pigmentosa 9 protein	RP9	>sp|Q8TA86|RP9_HUMAN Retinitis pigmentosa 9 protein OS=Homo sapiens GN=RP9 PE=1 SV=2	2	4	4	4	4	3	3	1	3	3	3	4	2	2	2	1	4	3	3	1	3	3	3	4	2	2	2	1	4	3	3	1	3	3	3	4	2	2	2	1	15.8	15.8
Q9UL25	Q9UL25	2	2	2	Ras-related protein Rab-21	RAB21	>sp|Q9UL25|RAB21_HUMAN Ras-related protein Rab-21 OS=Homo sapiens GN=RAB21 PE=1 SV=3	1	2	2	2	1	1	0	2	2	1	1	1	1	1	2	2	1	1	0	2	2	1	1	1	1	1	2	2	1	1	0	2	2	1	1	1	1	1	2	2	12	12
P31948;P31948-2;P31948-3;F5GXD8;F5H783;H0YGI8	P31948;P31948-2;P31948-3	17;16;13;6;6;5	17;16;13;6;6;5	17;16;13;6;6;5	Stress-induced-phosphoprotein 1	STIP1	>sp|P31948|STIP1_HUMAN Stress-induced-phosphoprotein 1 OS=Homo sapiens GN=STIP1 PE=1 SV=1;>sp|P31948-2|STIP1_HUMAN Isoform 2 of Stress-induced-phosphoprotein 1 OS=Homo sapiens GN=STIP1;>sp|P31948-3|STIP1_HUMAN Isoform 3 of Stress-induced-phosphoprotein 1 O	6	17	17	17	17	16	15	17	16	16	13	13	14	13	14	14	17	16	15	17	16	16	13	13	14	13	14	14	17	16	15	17	16	16	13	13	14	13	14	14	27.4	27.4
Q9BU61;Q9BU61-2	Q9BU61;Q9BU61-2	5;3	5;3	5;3	NADH dehydrogenase [ubiquinone] 1 alpha subcomplex assembly factor 3	NDUFAF3	>sp|Q9BU61|NDUF3_HUMAN NADH dehydrogenase [ubiquinone] 1 alpha subcomplex assembly factor 3 OS=Homo sapiens GN=NDUFAF3 PE=1 SV=1;>sp|Q9BU61-2|NDUF3_HUMAN Isoform b of NADH dehydrogenase [ubiquinone] 1 alpha subcomplex assembly factor 3 OS=Homo sapiens GN=N	2	5	5	5	5	5	4	4	5	5	3	4	2	3	4	5	5	5	4	4	5	5	3	4	2	3	4	5	5	5	4	4	5	5	3	4	2	3	4	5	31	31
Q9BUJ2-2;Q9BUJ2;Q9BUJ2-3;Q9BUJ2-4;A0A0A0MRA5;B7Z4B8;M0R3F1;M0QYZ0;M0QZV6;M0R0K8;M0R203;M0QYI8;M0R247;A0A087X1I2;M0QYM5;Q9BUJ2-5	Q9BUJ2-2;Q9BUJ2;Q9BUJ2-3;Q9BUJ2-4;A0A0A0MRA5;B7Z4B8;M0R3F1;M0QYZ0	21;21;19;18;18;18;14;11;6;6;5;5;3;3;2;1	21;21;19;18;18;18;14;11;6;6;5;5;3;3;2;1	21;21;19;18;18;18;14;11;6;6;5;5;3;3;2;1	Heterogeneous nuclear ribonucleoprotein U-like protein 1	HNRNPUL1	>sp|Q9BUJ2-2|HNRL1_HUMAN Isoform 2 of Heterogeneous nuclear ribonucleoprotein U-like protein 1 OS=Homo sapiens GN=HNRNPUL1;>sp|Q9BUJ2|HNRL1_HUMAN Heterogeneous nuclear ribonucleoprotein U-like protein 1 OS=Homo sapiens GN=HNRNPUL1 PE=1 SV=2;>sp|Q9BUJ2-3|HN	16	21	21	21	19	20	19	19	19	19	18	18	16	17	20	20	19	20	19	19	19	19	18	18	16	17	20	20	19	20	19	19	19	19	18	18	16	17	20	20	26.2	26.2
O14497;H0Y488;O14497-3;O14497-2;H0YEW5;A0A087WUV6	O14497;H0Y488;O14497-3;O14497-2	6;5;5;4;1;1	6;5;5;4;1;1	6;5;5;4;1;1	AT-rich interactive domain-containing protein 1A	ARID1A	>sp|O14497|ARI1A_HUMAN AT-rich interactive domain-containing protein 1A OS=Homo sapiens GN=ARID1A PE=1 SV=3;>tr|H0Y488|H0Y488_HUMAN AT-rich interactive domain-containing protein 1A (Fragment) OS=Homo sapiens GN=ARID1A PE=1 SV=1;>sp|O14497-3|ARI1A_HUMAN Iso	6	6	6	6	3	4	5	5	6	6	4	5	1	1	6	6	3	4	5	5	6	6	4	5	1	1	6	6	3	4	5	5	6	6	4	5	1	1	6	6	3.6	3.6
A0A087WWU8;P06753-3;P06753-6;P06753-2;J3KN67;H0YL80;D6R904;K7EP68;H0YKX5;H0YKP3;K7ERG3;K7ENT6;H0YNC7;Q5VU61;P09493-2;Q5HYB6;P09493-5;F5H7S3;P06753-4;P67936;P06753-5;H7BYY1;H0YK48;H0YL52;B7Z596;Q5TCU3;P67936-2;P09493-9;P09493-8;P09493-7;P09493-6;P09493-4;P09493-3;P09493-10;P09493;P07951;P06753;Q5TCU8;Q6ZN40	A0A087WWU8;P06753-3;P06753-6;P06753-2;J3KN67;H0YL80;D6R904;K7EP68;H0YKX5;H0YKP3;K7ERG3;K7ENT6;H0YNC7;Q5VU61;P09493-2;Q5HYB6;P09493-5;F5H7S3;P06753-4;P67936;P06753-5;H7BYY1;H0YK48;H0YL52;B7Z596;Q5TCU3;P67936-2;P09493-9;P09493-8;P09493-7;P09493-6;P09493-4;P09493-3;P09493-10;P09493;P07951;P06753;Q5TCU8;Q6ZN40	3;3;3;3;3;2;2;2;2;2;2;2;2;2;2;2;2;2;2;2;2;2;2;2;2;2;2;2;2;2;2;2;2;2;2;2;2;2;2	3;3;3;3;3;2;2;2;2;2;2;2;2;2;2;2;2;2;2;2;2;2;2;2;2;2;2;2;2;2;2;2;2;2;2;2;2;2;2	1;1;1;1;1;0;0;0;0;0;0;0;0;1;0;1;0;0;0;0;0;0;0;0;0;0;0;0;0;0;0;0;0;0;0;0;0;0;0	Tropomyosin alpha-3 chain;Tropomyosin alpha-1 chain;Tropomyosin alpha-4 chain;Tropomyosin beta chain	TPM3;TPM1;TPM4;DKFZp686J1372;TPM2	>tr|A0A087WWU8|A0A087WWU8_HUMAN Tropomyosin alpha-3 chain OS=Homo sapiens GN=TPM3 PE=1 SV=1;>sp|P06753-3|TPM3_HUMAN Isoform 3 of Tropomyosin alpha-3 chain OS=Homo sapiens GN=TPM3;>sp|P06753-6|TPM3_HUMAN Isoform 6 of Tropomyosin alpha-3 chain OS=Homo sapien	39	3	3	1	3	3	2	3	3	3	2	3	3	3	3	3	3	3	2	3	3	3	2	3	3	3	3	3	1	1	1	1	1	1	0	1	1	1	1	1	15	15
V9GZ55;Q969U7-2;K7ENR6;Q969U7;K7ER45	V9GZ55;Q969U7-2;K7ENR6;Q969U7;K7ER45	2;2;2;2;1	2;2;2;2;1	2;2;2;2;1	Proteasome assembly chaperone 2	PSMG2	>tr|V9GZ55|V9GZ55_HUMAN Proteasome assembly chaperone 2 (Fragment) OS=Homo sapiens GN=PSMG2 PE=1 SV=1;>sp|Q969U7-2|PSMG2_HUMAN Isoform 2 of Proteasome assembly chaperone 2 OS=Homo sapiens GN=PSMG2;>tr|K7ENR6|K7ENR6_HUMAN Proteasome assembly chaperone 2 OS=	5	2	2	2	2	2	2	2	2	2	2	2	2	2	2	2	2	2	2	2	2	2	2	2	2	2	2	2	2	2	2	2	2	2	2	2	2	2	2	2	7.7	7.7
G3V153;Q14444-2;Q14444;A0A087X082;E9PLA9	G3V153;Q14444-2;Q14444;A0A087X082;E9PLA9	5;5;5;4;3	5;5;5;4;3	5;5;5;4;3	Caprin-1	CAPRIN1	>tr|G3V153|G3V153_HUMAN Caprin-1 OS=Homo sapiens GN=CAPRIN1 PE=1 SV=1;>sp|Q14444-2|CAPR1_HUMAN Isoform 2 of Caprin-1 OS=Homo sapiens GN=CAPRIN1;>sp|Q14444|CAPR1_HUMAN Caprin-1 OS=Homo sapiens GN=CAPRIN1 PE=1 SV=2;>tr|A0A087X082|A0A087X082_HUMAN Caprin-1 OS	5	5	5	5	2	4	4	4	5	4	4	3	2	5	4	4	2	4	4	4	5	4	4	3	2	5	4	4	2	4	4	4	5	4	4	3	2	5	4	4	9.7	9.7
A0A075B6S3;P06310;A0A075B6S6	A0A075B6S3;P06310;A0A075B6S6	3;3;2	2;2;1	2;2;1	Ig kappa chain V-II region RPMI 6410		>tr|A0A075B6S3|A0A075B6S3_HUMAN Protein IGKV2-30 (Fragment) OS=Homo sapiens GN=IGKV2-30 PE=4 SV=1;>sp|P06310|KV206_HUMAN Ig kappa chain V-II region RPMI 6410 OS=Homo sapiens PE=4 SV=1;>tr|A0A075B6S6|A0A075B6S6_HUMAN Protein IGKV2D-30 (Fragment) OS=Homo sap	3	3	2	2	3	2	3	3	2	3	3	3	3	3	2	2	2	1	2	2	1	2	2	2	2	2	1	1	2	1	2	2	1	2	2	2	2	2	1	1	38.3	38.3
P23258;Q9NRH3;K7EKE5;K7EIS0	P23258;Q9NRH3	9;7;4;3	9;7;4;3	9;7;4;3	Tubulin gamma-1 chain;Tubulin gamma-2 chain	TUBG1;TUBG2	>sp|P23258|TBG1_HUMAN Tubulin gamma-1 chain OS=Homo sapiens GN=TUBG1 PE=1 SV=2;>sp|Q9NRH3|TBG2_HUMAN Tubulin gamma-2 chain OS=Homo sapiens GN=TUBG2 PE=2 SV=1	4	9	9	9	5	7	4	7	8	9	5	4	3	3	7	8	5	7	4	7	8	9	5	4	3	3	7	8	5	7	4	7	8	9	5	4	3	3	7	8	30.6	30.6
P27824;P27824-2;D6RAQ8;D6RAU8;D6RB85;D6RDP7;H0Y9Q7;D6RHJ3;D6RD16;P27824-3	P27824;P27824-2;D6RAQ8;D6RAU8;D6RB85;D6RDP7;H0Y9Q7	3;3;2;2;2;2;2;1;1;1	3;3;2;2;2;2;2;1;1;1	3;3;2;2;2;2;2;1;1;1	Calnexin	CANX	>sp|P27824|CALX_HUMAN Calnexin OS=Homo sapiens GN=CANX PE=1 SV=2;>sp|P27824-2|CALX_HUMAN Isoform 2 of Calnexin OS=Homo sapiens GN=CANX;>tr|D6RAQ8|D6RAQ8_HUMAN Calnexin (Fragment) OS=Homo sapiens GN=CANX PE=1 SV=1;>tr|D6RAU8|D6RAU8_HUMAN Calnexin (Fragment)	10	3	3	3	3	3	3	3	3	3	3	3	2	2	2	2	3	3	3	3	3	3	3	3	2	2	2	2	3	3	3	3	3	3	3	3	2	2	2	2	6.8	6.8
Q9HCJ0;Q9HCJ0-2	Q9HCJ0;Q9HCJ0-2	2;2	2;2	2;2	Trinucleotide repeat-containing gene 6C protein	TNRC6C	>sp|Q9HCJ0|TNR6C_HUMAN Trinucleotide repeat-containing gene 6C protein OS=Homo sapiens GN=TNRC6C PE=1 SV=3;>sp|Q9HCJ0-2|TNR6C_HUMAN Isoform 2 of Trinucleotide repeat-containing gene 6C protein OS=Homo sapiens GN=TNRC6C	2	2	2	2	1	1	2	1	2	1	2	1	1	2	1	2	1	1	2	1	2	1	2	1	1	2	1	2	1	1	2	1	2	1	2	1	1	2	1	2	1.4	1.4
Q7RTS9;J3QR81;J3KSU8;Q7RTS9-2	Q7RTS9;J3QR81;J3KSU8;Q7RTS9-2	2;1;1;1	2;1;1;1	2;1;1;1	Dymeclin	DYM	>sp|Q7RTS9|DYM_HUMAN Dymeclin OS=Homo sapiens GN=DYM PE=1 SV=1;>tr|J3QR81|J3QR81_HUMAN Dymeclin (Fragment) OS=Homo sapiens GN=DYM PE=1 SV=1;>tr|J3KSU8|J3KSU8_HUMAN Dymeclin (Fragment) OS=Homo sapiens GN=DYM PE=1 SV=1;>sp|Q7RTS9-2|DYM_HUMAN Isoform 2 of Dym	4	2	2	2	2	2	1	0	1	1	2	2	1	2	2	2	2	2	1	0	1	1	2	2	1	2	2	2	2	2	1	0	1	1	2	2	1	2	2	2	2.7	2.7
H0YDX5;Q14008-2;Q14008;Q14008-3	H0YDX5;Q14008-2;Q14008;Q14008-3	2;2;2;2	2;2;2;2	2;2;2;2	Cytoskeleton-associated protein 5	CKAP5	>tr|H0YDX5|H0YDX5_HUMAN Cytoskeleton-associated protein 5 (Fragment) OS=Homo sapiens GN=CKAP5 PE=1 SV=1;>sp|Q14008-2|CKAP5_HUMAN Isoform 2 of Cytoskeleton-associated protein 5 OS=Homo sapiens GN=CKAP5;>sp|Q14008|CKAP5_HUMAN Cytoskeleton-associated protein	4	2	2	2	2	2	1	1	2	2	2	2	1	0	2	2	2	2	1	1	2	2	2	2	1	0	2	2	2	2	1	1	2	2	2	2	1	0	2	2	11.3	11.3
Q9NZN4;Q9NZN4-2	Q9NZN4;Q9NZN4-2	13;9	12;9	12;9	EH domain-containing protein 2	EHD2	>sp|Q9NZN4|EHD2_HUMAN EH domain-containing protein 2 OS=Homo sapiens GN=EHD2 PE=1 SV=2;>sp|Q9NZN4-2|EHD2_HUMAN Isoform 2 of EH domain-containing protein 2 OS=Homo sapiens GN=EHD2	2	13	12	12	12	13	13	12	13	12	12	11	10	10	11	12	11	12	12	11	12	11	11	10	9	9	10	11	11	12	12	11	12	11	11	10	9	9	10	11	23.2	21.5
P01861	P01861	10	2	2	Ig gamma-4 chain C region	IGHG4	>sp|P01861|IGHG4_HUMAN Ig gamma-4 chain C region OS=Homo sapiens GN=IGHG4 PE=1 SV=1	1	10	2	2	8	8	7	9	9	9	9	9	9	8	6	7	2	2	1	2	2	1	2	2	2	2	1	1	2	2	1	2	2	1	2	2	2	2	1	1	35.5	7.6
P01112;P01111;G3V4K2;G3V5T7;P01112-2;P01116-2;P01116	P01112;P01111;G3V4K2;G3V5T7;P01112-2;P01116-2;P01116	2;2;1;1;1;1;1	2;2;1;1;1;1;1	2;2;1;1;1;1;1	GTPase HRas;GTPase HRas, N-terminally processed;GTPase NRas;GTPase KRas;GTPase KRas, N-terminally processed	HRAS;NRAS;KRAS	>sp|P01112|RASH_HUMAN GTPase HRas OS=Homo sapiens GN=HRAS PE=1 SV=1;>sp|P01111|RASN_HUMAN GTPase NRas OS=Homo sapiens GN=NRAS PE=1 SV=1;>tr|G3V4K2|G3V4K2_HUMAN GTPase KRas OS=Homo sapiens GN=KRAS PE=4 SV=1;>tr|G3V5T7|G3V5T7_HUMAN GTPase KRas OS=Homo sapien	7	2	2	2	1	2	2	2	2	1	1	1	2	2	2	2	1	2	2	2	2	1	1	1	2	2	2	2	1	2	2	2	2	1	1	1	2	2	2	2	12.2	12.2
E9PC52;Q16576;Q16576-2;Q5JP01;Q5JNZ6	E9PC52;Q16576;Q16576-2	9;9;8;3;2	9;9;8;3;2	3;3;2;1;1	Histone-binding protein RBBP7	RBBP7	>tr|E9PC52|E9PC52_HUMAN Histone-binding protein RBBP7 OS=Homo sapiens GN=RBBP7 PE=1 SV=1;>sp|Q16576|RBBP7_HUMAN Histone-binding protein RBBP7 OS=Homo sapiens GN=RBBP7 PE=1 SV=1;>sp|Q16576-2|RBBP7_HUMAN Isoform 2 of Histone-binding protein RBBP7 OS=Homo sap	5	9	9	3	8	7	7	9	9	8	7	7	7	6	8	9	8	7	7	9	9	8	7	7	7	6	8	9	2	1	2	3	3	2	2	2	2	2	2	3	21.4	21.4
P23246;P23246-2;H0Y9K7	P23246;P23246-2	16;14;6	15;13;6	15;13;6	Splicing factor, proline- and glutamine-rich	SFPQ	>sp|P23246|SFPQ_HUMAN Splicing factor, proline- and glutamine-rich OS=Homo sapiens GN=SFPQ PE=1 SV=2;>sp|P23246-2|SFPQ_HUMAN Isoform Short of Splicing factor, proline- and glutamine-rich OS=Homo sapiens GN=SFPQ	3	16	15	15	8	9	10	9	15	13	6	6	6	4	14	15	7	8	10	8	14	12	5	5	5	4	13	14	7	8	10	8	14	12	5	5	5	4	13	14	23.2	22.1
Q13625-2;Q13625;Q13625-3;H7C5L8	Q13625-2;Q13625;Q13625-3;H7C5L8	2;2;2;1	2;2;2;1	2;2;2;1	Apoptosis-stimulating of p53 protein 2	TP53BP2	>sp|Q13625-2|ASPP2_HUMAN Isoform 2 of Apoptosis-stimulating of p53 protein 2 OS=Homo sapiens GN=TP53BP2;>sp|Q13625|ASPP2_HUMAN Apoptosis-stimulating of p53 protein 2 OS=Homo sapiens GN=TP53BP2 PE=1 SV=2;>sp|Q13625-3|ASPP2_HUMAN Isoform 3 of Apoptosis-stimu	4	2	2	2	1	2	1	2	2	2	0	1	0	0	2	2	1	2	1	2	2	2	0	1	0	0	2	2	1	2	1	2	2	2	0	1	0	0	2	2	2.1	2.1
Q13151	Q13151	7	7	7	Heterogeneous nuclear ribonucleoprotein A0	HNRNPA0	>sp|Q13151|ROA0_HUMAN Heterogeneous nuclear ribonucleoprotein A0 OS=Homo sapiens GN=HNRNPA0 PE=1 SV=1	1	7	7	7	5	6	5	4	6	6	5	4	4	4	6	7	5	6	5	4	6	6	5	4	4	4	6	7	5	6	5	4	6	6	5	4	4	4	6	7	28.2	28.2
A0A0C4DH43;P01814;P04438	A0A0C4DH43;P01814;P04438	2;1;1	2;1;1	2;1;1	Ig heavy chain V-II region OU;Ig heavy chain V-II region SESS		>tr|A0A0C4DH43|A0A0C4DH43_HUMAN Uncharacterized protein (Fragment) OS=Homo sapiens PE=4 SV=1;>sp|P01814|HV201_HUMAN Ig heavy chain V-II region OU OS=Homo sapiens PE=1 SV=1;>sp|P04438|HV208_HUMAN Ig heavy chain V-II region SESS OS=Homo sapiens PE=2 SV=1	3	2	2	2	2	2	2	2	2	2	2	2	2	2	2	2	2	2	2	2	2	2	2	2	2	2	2	2	2	2	2	2	2	2	2	2	2	2	2	2	17.6	17.6
Q9BU76-4;Q9BU76;Q9BU76-3;Q9BU76-2	Q9BU76-4;Q9BU76;Q9BU76-3	5;5;3;2	5;5;3;2	5;5;3;2	Multiple myeloma tumor-associated protein 2	MMTAG2	>sp|Q9BU76-4|MMTA2_HUMAN Isoform 4 of Multiple myeloma tumor-associated protein 2 OS=Homo sapiens GN=MMTAG2;>sp|Q9BU76|MMTA2_HUMAN Multiple myeloma tumor-associated protein 2 OS=Homo sapiens GN=MMTAG2 PE=1 SV=1;>sp|Q9BU76-3|MMTA2_HUMAN Isoform 3 of Multipl	4	5	5	5	5	5	4	5	4	5	4	4	3	5	5	5	5	5	4	5	4	5	4	4	3	5	5	5	5	5	4	5	4	5	4	4	3	5	5	5	33.3	33.3
F8W7Q4;Q96A26;E9PH05	F8W7Q4;Q96A26;E9PH05	2;2;1	2;2;1	2;2;1	Protein FAM162A	FAM162A	>tr|F8W7Q4|F8W7Q4_HUMAN Protein FAM162A OS=Homo sapiens GN=FAM162A PE=1 SV=1;>sp|Q96A26|F162A_HUMAN Protein FAM162A OS=Homo sapiens GN=FAM162A PE=1 SV=2;>tr|E9PH05|E9PH05_HUMAN Protein FAM162A OS=Homo sapiens GN=FAM162A PE=1 SV=1	3	2	2	2	1	2	2	1	2	1	2	1	1	1	2	2	1	2	2	1	2	1	2	1	1	1	2	2	1	2	2	1	2	1	2	1	1	1	2	2	19.4	19.4
H0Y4X3;G3XAC6;Q14498-3;Q14498-2;Q14498;Q5QP23;A0A087X122	H0Y4X3;G3XAC6;Q14498-3;Q14498-2;Q14498;Q5QP23	4;4;4;4;4;2;1	4;4;4;4;4;2;1	4;4;4;4;4;2;1	RNA-binding protein 39	RBM39	>tr|H0Y4X3|H0Y4X3_HUMAN RNA-binding protein 39 (Fragment) OS=Homo sapiens GN=RBM39 PE=1 SV=5;>tr|G3XAC6|G3XAC6_HUMAN RNA-binding protein 39 OS=Homo sapiens GN=RBM39 PE=1 SV=1;>sp|Q14498-3|RBM39_HUMAN Isoform 3 of RNA-binding protein 39 OS=Homo sapiens GN=R	7	4	4	4	2	3	0	4	2	3	4	4	4	4	4	4	2	3	0	4	2	3	4	4	4	4	4	4	2	3	0	4	2	3	4	4	4	4	4	4	17.8	17.8
Q9NVV4-2;Q5T851;A0A087WYC0;Q9NVV4;Q08379-2	Q9NVV4-2;Q5T851;A0A087WYC0;Q9NVV4;Q08379-2	2;1;1;1;1	2;1;1;1;1	1;1;0;1;0	Poly(A) RNA polymerase, mitochondrial;Golgin subfamily A member 2	MTPAP;GOLGA2	>sp|Q9NVV4-2|PAPD1_HUMAN Isoform 2 of Poly(A) RNA polymerase, mitochondrial OS=Homo sapiens GN=MTPAP;>tr|Q5T851|Q5T851_HUMAN Poly(A) RNA polymerase, mitochondrial (Fragment) OS=Homo sapiens GN=MTPAP PE=1 SV=1;>tr|A0A087WYC0|A0A087WYC0_HUMAN Golgin subfamil	5	2	2	1	1	1	0	1	2	2	1	0	1	0	2	2	1	1	0	1	2	2	1	0	1	0	2	2	1	1	0	1	1	1	1	0	1	0	1	1	2.5	2.5
O43242;O43242-2;H0YGV8	O43242;O43242-2	22;15;3	22;15;3	22;15;3	26S proteasome non-ATPase regulatory subunit 3	PSMD3	>sp|O43242|PSMD3_HUMAN 26S proteasome non-ATPase regulatory subunit 3 OS=Homo sapiens GN=PSMD3 PE=1 SV=2;>sp|O43242-2|PSMD3_HUMAN Isoform 2 of 26S proteasome non-ATPase regulatory subunit 3 OS=Homo sapiens GN=PSMD3	3	22	22	22	18	15	20	17	17	17	19	19	19	19	21	20	18	15	20	17	17	17	19	19	19	19	21	20	18	15	20	17	17	17	19	19	19	19	21	20	38.4	38.4
H3BR35;P15170;Q8IYD1;P15170-2;P15170-3;H3BSV8	H3BR35;P15170;Q8IYD1;P15170-2;P15170-3	5;5;5;5;5;1	5;5;5;5;5;1	5;5;5;5;5;1	Eukaryotic peptide chain release factor GTP-binding subunit ERF3A;Eukaryotic peptide chain release factor GTP-binding subunit ERF3B	GSPT1;GSPT2	>tr|H3BR35|H3BR35_HUMAN Eukaryotic peptide chain release factor GTP-binding subunit ERF3A (Fragment) OS=Homo sapiens GN=GSPT1 PE=1 SV=1;>sp|P15170|ERF3A_HUMAN Eukaryotic peptide chain release factor GTP-binding subunit ERF3A OS=Homo sapiens GN=GSPT1 PE=1 S	6	5	5	5	4	3	3	3	3	4	3	3	3	4	3	3	4	3	3	3	3	4	3	3	3	4	3	3	4	3	3	3	3	4	3	3	3	4	3	3	9.3	9.3
P61586;C9JNR4;C9JX21;Q5JR08;P08134;Q5JR06;Q5JR07;E9PN11;E9PQH6;P62745;Q5JR05;U3KQA9;U3KQV3	P61586;C9JNR4;C9JX21	5;3;3;2;2;1;1;1;1;1;1;1;1	5;3;3;2;2;1;1;1;1;1;1;1;1	5;3;3;2;2;1;1;1;1;1;1;1;1	Transforming protein RhoA	RHOA	>sp|P61586|RHOA_HUMAN Transforming protein RhoA OS=Homo sapiens GN=RHOA PE=1 SV=1;>tr|C9JNR4|C9JNR4_HUMAN Transforming protein RhoA (Fragment) OS=Homo sapiens GN=RHOA PE=1 SV=1;>tr|C9JX21|C9JX21_HUMAN Transforming protein RhoA OS=Homo sapiens GN=RHOA PE=1	13	5	5	5	4	5	3	3	3	4	2	3	5	5	5	5	4	5	3	3	3	4	2	3	5	5	5	5	4	5	3	3	3	4	2	3	5	5	5	5	24.4	24.4
Q9Y570;Q9Y570-4;Q9Y570-2;Q9Y570-3	Q9Y570;Q9Y570-4;Q9Y570-2	4;4;3;1	4;4;3;1	4;4;3;1	Protein phosphatase methylesterase 1	PPME1	>sp|Q9Y570|PPME1_HUMAN Protein phosphatase methylesterase 1 OS=Homo sapiens GN=PPME1 PE=1 SV=3;>sp|Q9Y570-4|PPME1_HUMAN Isoform 4 of Protein phosphatase methylesterase 1 OS=Homo sapiens GN=PPME1;>sp|Q9Y570-2|PPME1_HUMAN Isoform 2 of Protein phosphatase met	4	4	4	4	4	4	4	4	3	3	3	2	2	3	3	3	4	4	4	4	3	3	3	2	2	3	3	3	4	4	4	4	3	3	3	2	2	3	3	3	8.5	8.5
Q05086-2;Q05086-3;Q05086;A0A0D9SG63;A0A0D9SF91;S4R306;A0A0D9SGI3;A0A0D9SG77	Q05086-2;Q05086-3;Q05086;A0A0D9SG63;A0A0D9SF91;S4R306;A0A0D9SGI3;A0A0D9SG77	2;2;2;1;1;1;1;1	2;2;2;1;1;1;1;1	2;2;2;1;1;1;1;1	Ubiquitin-protein ligase E3A	UBE3A	>sp|Q05086-2|UBE3A_HUMAN Isoform I of Ubiquitin-protein ligase E3A OS=Homo sapiens GN=UBE3A;>sp|Q05086-3|UBE3A_HUMAN Isoform III of Ubiquitin-protein ligase E3A OS=Homo sapiens GN=UBE3A;>sp|Q05086|UBE3A_HUMAN Ubiquitin-protein ligase E3A OS=Homo sapiens GN	8	2	2	2	1	2	2	1	2	2	2	2	2	2	1	2	1	2	2	1	2	2	2	2	2	2	1	2	1	2	2	1	2	2	2	2	2	2	1	2	3.3	3.3
P61006;P61006-2;H0YMN7;H0YNE9;Q92930;P51153;M0R257;P20337;O95716;P20336;Q96E17	P61006;P61006-2	8;5;3;3;3;2;1;1;1;1;1	8;5;3;3;3;2;1;1;1;1;1	6;3;1;1;1;1;1;1;1;1;1	Ras-related protein Rab-8A	RAB8A	>sp|P61006|RAB8A_HUMAN Ras-related protein Rab-8A OS=Homo sapiens GN=RAB8A PE=1 SV=1;>sp|P61006-2|RAB8A_HUMAN Isoform 2 of Ras-related protein Rab-8A OS=Homo sapiens GN=RAB8A	11	8	8	6	5	5	4	4	7	6	4	4	1	2	7	6	5	5	4	4	7	6	4	4	1	2	7	6	4	4	3	3	6	5	3	3	1	1	5	5	36.2	36.2
P40939;H0YFD6;P40939-2	P40939;H0YFD6	5;3;1	5;3;1	5;3;1	Trifunctional enzyme subunit alpha, mitochondrial;Long-chain enoyl-CoA hydratase;Long chain 3-hydroxyacyl-CoA dehydrogenase	HADHA	>sp|P40939|ECHA_HUMAN Trifunctional enzyme subunit alpha, mitochondrial OS=Homo sapiens GN=HADHA PE=1 SV=2;>tr|H0YFD6|H0YFD6_HUMAN Trifunctional enzyme subunit alpha, mitochondrial (Fragment) OS=Homo sapiens GN=HADHA PE=1 SV=1	3	5	5	5	2	3	4	5	3	3	4	4	3	4	3	2	2	3	4	5	3	3	4	4	3	4	3	2	2	3	4	5	3	3	4	4	3	4	3	2	7.6	7.6
P53396-2;P53396;P53396-3;K7ESG8	P53396-2;P53396;P53396-3	7;7;5;1	7;7;5;1	7;7;5;1	ATP-citrate synthase	ACLY	>sp|P53396-2|ACLY_HUMAN Isoform 2 of ATP-citrate synthase OS=Homo sapiens GN=ACLY;>sp|P53396|ACLY_HUMAN ATP-citrate synthase OS=Homo sapiens GN=ACLY PE=1 SV=3;>sp|P53396-3|ACLY_HUMAN Isoform 3 of ATP-citrate synthase OS=Homo sapiens GN=ACLY	4	7	7	7	6	6	5	5	5	7	5	7	7	7	6	7	6	6	5	5	5	7	5	7	7	7	6	7	6	6	5	5	5	7	5	7	7	7	6	7	8	8
Q5VTE0;P68104;A0A087WV01;P68104-2;A0A087WVQ9;Q05639;A6PW80;Q5JR01	Q5VTE0;P68104;A0A087WV01;P68104-2;A0A087WVQ9;Q05639	18;18;15;15;15;10;7;7	18;18;15;15;15;10;7;7	18;18;15;15;15;10;7;7	Putative elongation factor 1-alpha-like 3;Elongation factor 1-alpha 1;Elongation factor 1-alpha 2	EEF1A1P5;EEF1A1;EEF1A2	>sp|Q5VTE0|EF1A3_HUMAN Putative elongation factor 1-alpha-like 3 OS=Homo sapiens GN=EEF1A1P5 PE=5 SV=1;>sp|P68104|EF1A1_HUMAN Elongation factor 1-alpha 1 OS=Homo sapiens GN=EEF1A1 PE=1 SV=1;>tr|A0A087WV01|A0A087WV01_HUMAN Elongation factor 1-alpha OS=Homo	8	18	18	18	13	12	14	15	16	17	12	12	11	13	15	16	13	12	14	15	16	17	12	12	11	13	15	16	13	12	14	15	16	17	12	12	11	13	15	16	34.4	34.4
P11234;P11234-3;P11234-2;C9J6B1;F8WEQ6;C9JYR1;C9JQB3	P11234;P11234-3;P11234-2;C9J6B1	5;5;5;3;2;2;2	2;2;2;2;1;1;1	2;2;2;2;1;1;1	Ras-related protein Ral-B	RALB	>sp|P11234|RALB_HUMAN Ras-related protein Ral-B OS=Homo sapiens GN=RALB PE=1 SV=1;>sp|P11234-3|RALB_HUMAN Isoform 3 of Ras-related protein Ral-B OS=Homo sapiens GN=RALB;>sp|P11234-2|RALB_HUMAN Isoform 2 of Ras-related protein Ral-B OS=Homo sapiens GN=RALB;	7	5	2	2	3	3	4	2	3	4	4	5	4	5	5	5	1	1	2	0	1	2	2	2	1	2	2	2	1	1	2	0	1	2	2	2	1	2	2	2	24.3	13.1
A0A075B6J7;P01719;P01720	A0A075B6J7	3;1;1	3;1;1	2;1;1			>tr|A0A075B6J7|A0A075B6J7_HUMAN Protein IGLV3-21 (Fragment) OS=Homo sapiens GN=IGLV3-21 PE=1 SV=1	3	3	3	2	3	3	3	3	3	3	3	3	3	3	3	2	3	3	3	3	3	3	3	3	3	3	3	2	2	2	2	2	2	2	2	2	2	2	2	1	39.3	39.3
Q6Y7W6-4;Q6Y7W6-5;Q6Y7W6;Q6Y7W6-3;I1E4Y6;E7ESB6;C9JHW1;C9JH78;C9IYH5;C9JH18;C9J1A6;C9JW88;C9JZC0;F8WCD5;C9JPV7;C9JXQ0;C9J0V6;C9JHT0;C9JRZ2;C9J7G1;B8ZZD2	Q6Y7W6-4;Q6Y7W6-5;Q6Y7W6;Q6Y7W6-3;I1E4Y6;E7ESB6	14;14;14;14;14;8;5;2;2;2;1;1;1;1;1;1;1;1;1;1;1	14;14;14;14;14;8;5;2;2;2;1;1;1;1;1;1;1;1;1;1;1	14;14;14;14;14;8;5;2;2;2;1;1;1;1;1;1;1;1;1;1;1	PERQ amino acid-rich with GYF domain-containing protein 2	GIGYF2	>sp|Q6Y7W6-4|PERQ2_HUMAN Isoform 3 of PERQ amino acid-rich with GYF domain-containing protein 2 OS=Homo sapiens GN=GIGYF2;>sp|Q6Y7W6-5|PERQ2_HUMAN Isoform 4 of PERQ amino acid-rich with GYF domain-containing protein 2 OS=Homo sapiens GN=GIGYF2;>sp|Q6Y7W6|P	21	14	14	14	12	13	12	9	12	12	8	10	10	10	12	11	12	13	12	9	12	12	8	10	10	10	12	11	12	13	12	9	12	12	8	10	10	10	12	11	12.5	12.5
A3KMH1-2;A3KMH1-3;A3KMH1	A3KMH1-2;A3KMH1-3;A3KMH1	2;2;2	2;2;2	2;2;2	von Willebrand factor A domain-containing protein 8	VWA8	>sp|A3KMH1-2|VWA8_HUMAN Isoform 2 of von Willebrand factor A domain-containing protein 8 OS=Homo sapiens GN=VWA8;>sp|A3KMH1-3|VWA8_HUMAN Isoform 3 of von Willebrand factor A domain-containing protein 8 OS=Homo sapiens GN=VWA8;>sp|A3KMH1|VWA8_HUMAN von Will	3	2	2	2	2	2	1	0	2	2	2	2	1	1	2	2	2	2	1	0	2	2	2	2	1	1	2	2	2	2	1	0	2	2	2	2	1	1	2	2	3.9	3.9
O00411;K7EMH3	O00411	14;5	14;5	14;5	DNA-directed RNA polymerase, mitochondrial	POLRMT	>sp|O00411|RPOM_HUMAN DNA-directed RNA polymerase, mitochondrial OS=Homo sapiens GN=POLRMT PE=1 SV=2	2	14	14	14	8	7	13	12	11	9	8	11	8	8	9	8	8	7	13	12	11	9	8	11	8	8	9	8	8	7	13	12	11	9	8	11	8	8	9	8	14	14
O75083;D6RD66;O75083-3	O75083;D6RD66	7;6;2	7;6;2	7;6;2	WD repeat-containing protein 1	WDR1	>sp|O75083|WDR1_HUMAN WD repeat-containing protein 1 OS=Homo sapiens GN=WDR1 PE=1 SV=4;>tr|D6RD66|D6RD66_HUMAN WD repeat-containing protein 1 (Fragment) OS=Homo sapiens GN=WDR1 PE=1 SV=1	3	7	7	7	6	4	5	5	4	6	7	7	7	4	6	7	6	4	5	5	4	6	7	7	7	4	6	7	6	4	5	5	4	6	7	7	7	4	6	7	12.7	12.7
Q9BZQ2-2;Q9BZQ2-3;A0A0A0MSN2;Q9BZQ2	Q9BZQ2-2;Q9BZQ2-3;A0A0A0MSN2;Q9BZQ2	2;2;2;2	2;2;2;2	2;2;2;2	SHC SH2 domain-binding protein 1-like protein	SHCBP1L	>sp|Q9BZQ2-2|SHP1L_HUMAN Isoform 2 of SHC SH2 domain-binding protein 1-like protein OS=Homo sapiens GN=SHCBP1L;>sp|Q9BZQ2-3|SHP1L_HUMAN Isoform 3 of SHC SH2 domain-binding protein 1-like protein OS=Homo sapiens GN=SHCBP1L;>tr|A0A0A0MSN2|A0A0A0MSN2_HUMAN SH	4	2	2	2	1	2	0	2	1	2	2	2	2	2	2	1	1	2	0	2	1	2	2	2	2	2	2	1	1	2	0	2	1	2	2	2	2	2	2	1	3	3
P40222	P40222	4	4	4	Alpha-taxilin	TXLNA	>sp|P40222|TXLNA_HUMAN Alpha-taxilin OS=Homo sapiens GN=TXLNA PE=1 SV=3	1	4	4	4	1	1	0	0	4	4	0	1	1	1	4	4	1	1	0	0	4	4	0	1	1	1	4	4	1	1	0	0	4	4	0	1	1	1	4	4	9	9
P04083;Q5T3N1	P04083	3;1	3;1	3;1	Annexin A1	ANXA1	>sp|P04083|ANXA1_HUMAN Annexin A1 OS=Homo sapiens GN=ANXA1 PE=1 SV=2	2	3	3	3	3	3	2	3	3	3	3	2	3	3	2	2	3	3	2	3	3	3	3	2	3	3	2	2	3	3	2	3	3	3	3	2	3	3	2	2	7.2	7.2
H0YBZ4;Q15390-2;Q15390;H7C5V5;H0YF01	H0YBZ4;Q15390-2;Q15390;H7C5V5;H0YF01	2;2;2;1;1	2;2;2;1;1	2;2;2;1;1	Mitochondrial fission regulator 1	MTFR1	>tr|H0YBZ4|H0YBZ4_HUMAN Mitochondrial fission regulator 1 (Fragment) OS=Homo sapiens GN=MTFR1 PE=1 SV=1;>sp|Q15390-2|MTFR1_HUMAN Isoform 2 of Mitochondrial fission regulator 1 OS=Homo sapiens GN=MTFR1;>sp|Q15390|MTFR1_HUMAN Mitochondrial fission regulator	5	2	2	2	2	2	1	1	2	1	1	2	0	1	2	2	2	2	1	1	2	1	1	2	0	1	2	2	2	2	1	1	2	1	1	2	0	1	2	2	8.6	8.6
A0A087WZ13;Q8IY67-2;E9PAU2;Q8IY67;Q8IY67-3;K7EQG2;K7EKR9	A0A087WZ13;Q8IY67-2;E9PAU2;Q8IY67	13;12;12;7;3;3;2	13;12;12;7;3;3;2	13;12;12;7;3;3;2	Ribonucleoprotein PTB-binding 1	RAVER1	>tr|A0A087WZ13|A0A087WZ13_HUMAN Ribonucleoprotein PTB-binding 1 OS=Homo sapiens GN=RAVER1 PE=1 SV=1;>sp|Q8IY67-2|RAVR1_HUMAN Isoform 2 of Ribonucleoprotein PTB-binding 1 OS=Homo sapiens GN=RAVER1;>tr|E9PAU2|E9PAU2_HUMAN Ribonucleoprotein PTB-binding 1 OS=H	7	13	13	13	12	11	8	10	11	12	12	12	9	10	12	12	12	11	8	10	11	12	12	12	9	10	12	12	12	11	8	10	11	12	12	12	9	10	12	12	33.6	33.6
Q7Z739;A0A087X0Q1;A0A024R7W5;A0A087WY31;S4R373;A0A087X0C3	Q7Z739;A0A087X0Q1;A0A024R7W5;A0A087WY31	8;7;6;6;2;1	8;7;6;6;2;1	4;3;2;2;2;1	YTH domain family protein 3	YTHDF3	>sp|Q7Z739|YTHD3_HUMAN YTH domain-containing family protein 3 OS=Homo sapiens GN=YTHDF3 PE=1 SV=1;>tr|A0A087X0Q1|A0A087X0Q1_HUMAN YTH domain-containing family protein 3 OS=Homo sapiens GN=YTHDF3 PE=1 SV=1;>tr|A0A024R7W5|A0A024R7W5_HUMAN YTH domain family,	6	8	8	4	6	6	6	5	7	6	2	2	2	3	8	8	6	6	6	5	7	6	2	2	2	3	8	8	2	3	2	1	3	3	0	0	0	0	4	4	16.6	16.6
O95299;A0A087WXC5;E7ESZ7;O95299-2;H7C2W5;H7C1Y7;H7C2X4;Q8N1B9;C9J6X0	O95299;A0A087WXC5;E7ESZ7;O95299-2	5;5;5;4;2;2;2;1;1	5;5;5;4;2;2;2;1;1	5;5;5;4;2;2;2;1;1	NADH dehydrogenase [ubiquinone] 1 alpha subcomplex subunit 10, mitochondrial	NDUFA10	>sp|O95299|NDUAA_HUMAN NADH dehydrogenase [ubiquinone] 1 alpha subcomplex subunit 10, mitochondrial OS=Homo sapiens GN=NDUFA10 PE=1 SV=1;>tr|A0A087WXC5|A0A087WXC5_HUMAN NADH dehydrogenase [ubiquinone] 1 alpha subcomplex subunit 10, mitochondrial OS=Homo sa	9	5	5	5	3	4	3	2	3	2	3	4	4	3	4	4	3	4	3	2	3	2	3	4	4	3	4	4	3	4	3	2	3	2	3	4	4	3	4	4	16.9	16.9
F2Z2B9;Q9BSJ2;Q9BSJ2-4;Q9BSJ2-3	F2Z2B9;Q9BSJ2;Q9BSJ2-4	3;3;3;1	3;3;3;1	3;3;3;1	Gamma-tubulin complex component 2	TUBGCP2	>tr|F2Z2B9|F2Z2B9_HUMAN Gamma-tubulin complex component 2 OS=Homo sapiens GN=TUBGCP2 PE=1 SV=1;>sp|Q9BSJ2|GCP2_HUMAN Gamma-tubulin complex component 2 OS=Homo sapiens GN=TUBGCP2 PE=1 SV=2;>sp|Q9BSJ2-4|GCP2_HUMAN Isoform 3 of Gamma-tubulin complex component	4	3	3	3	3	3	1	2	3	2	0	1	2	2	3	2	3	3	1	2	3	2	0	1	2	2	3	2	3	3	1	2	3	2	0	1	2	2	3	2	4.9	4.9
Q9UKG1;C9K0C4;C9JAB0	Q9UKG1;C9K0C4;C9JAB0	2;1;1	2;1;1	2;1;1	DCC-interacting protein 13-alpha	APPL1	>sp|Q9UKG1|DP13A_HUMAN DCC-interacting protein 13-alpha OS=Homo sapiens GN=APPL1 PE=1 SV=1;>tr|C9K0C4|C9K0C4_HUMAN DCC-interacting protein 13-alpha (Fragment) OS=Homo sapiens GN=APPL1 PE=1 SV=1;>tr|C9JAB0|C9JAB0_HUMAN DCC-interacting protein 13-alpha (Frag	3	2	2	2	2	2	2	2	2	1	1	2	2	1	2	1	2	2	2	2	2	1	1	2	2	1	2	1	2	2	2	2	2	1	1	2	2	1	2	1	3.8	3.8
P01859	P01859	18	14	10	Ig gamma-2 chain C region	IGHG2	>sp|P01859|IGHG2_HUMAN Ig gamma-2 chain C region OS=Homo sapiens GN=IGHG2 PE=1 SV=2	1	18	14	10	14	15	15	15	14	16	15	15	15	15	12	13	12	12	13	12	12	12	12	12	13	13	10	11	9	9	10	9	8	8	9	9	9	10	8	8	59.8	45.4
Q99961;Q99961-3;Q99961-2;M0R0I3;M0QYE0;Q99962;M0R2K6	Q99961;Q99961-3;Q99961-2;M0R0I3	9;8;6;5;4;2;1	9;8;6;5;4;2;1	9;8;6;5;4;2;1	Endophilin-A2	SH3GL1	>sp|Q99961|SH3G1_HUMAN Endophilin-A2 OS=Homo sapiens GN=SH3GL1 PE=1 SV=1;>sp|Q99961-3|SH3G1_HUMAN Isoform 3 of Endophilin-A2 OS=Homo sapiens GN=SH3GL1;>sp|Q99961-2|SH3G1_HUMAN Isoform 2 of Endophilin-A2 OS=Homo sapiens GN=SH3GL1;>tr|M0R0I3|M0R0I3_HUMAN End	7	9	9	9	6	7	3	7	7	8	5	6	4	2	9	8	6	7	3	7	7	8	5	6	4	2	9	8	6	7	3	7	7	8	5	6	4	2	9	8	28.3	28.3
B0QZ65;B4DGD8;C9IZ08;F8W9S7;Q14C86-3;Q14C86-4;Q14C86-5;Q14C86-2;Q14C86;Q14C86-6;C9IZX9;A0A0A0MQV8;H0Y4E7;H0Y7I9	B0QZ65;B4DGD8;C9IZ08;F8W9S7;Q14C86-3;Q14C86-4;Q14C86-5;Q14C86-2;Q14C86;Q14C86-6;C9IZX9;A0A0A0MQV8;H0Y4E7;H0Y7I9	4;4;4;4;4;4;4;4;4;4;2;2;2;2	4;4;4;4;4;4;4;4;4;4;2;2;2;2	4;4;4;4;4;4;4;4;4;4;2;2;2;2	GTPase-activating protein and VPS9 domain-containing protein 1	GAPVD1	>tr|B0QZ65|B0QZ65_HUMAN GTPase-activating protein and VPS9 domain-containing protein 1 OS=Homo sapiens GN=GAPVD1 PE=1 SV=1;>tr|B4DGD8|B4DGD8_HUMAN GTPase-activating protein and VPS9 domain-containing protein 1 OS=Homo sapiens GN=GAPVD1 PE=1 SV=1;>tr|C9IZ08	14	4	4	4	3	3	3	3	3	4	4	3	3	3	3	3	3	3	3	3	3	4	4	3	3	3	3	3	3	3	3	3	3	4	4	3	3	3	3	3	8.7	8.7
A0A096LNY6;P30566;A0A0A6YY92;A0A096LP92;A0A096LPA2;A0A096LNY5;P30566-2	A0A096LNY6;P30566;A0A0A6YY92;A0A096LP92;A0A096LPA2;A0A096LNY5;P30566-2	2;2;2;1;1;1;1	2;2;2;1;1;1;1	2;2;2;1;1;1;1	Adenylosuccinate lyase	ADSL	>tr|A0A096LNY6|A0A096LNY6_HUMAN Adenylosuccinate lyase (Fragment) OS=Homo sapiens GN=ADSL PE=1 SV=1;>sp|P30566|PUR8_HUMAN Adenylosuccinate lyase OS=Homo sapiens GN=ADSL PE=1 SV=2;>tr|A0A0A6YY92|A0A0A6YY92_HUMAN Adenylosuccinate lyase OS=Homo sapiens GN=ADS	7	2	2	2	2	2	1	1	1	2	2	2	2	2	1	1	2	2	1	1	1	2	2	2	2	2	1	1	2	2	1	1	1	2	2	2	2	2	1	1	8.3	8.3
P11413;P11413-2;P11413-3;E7EUI8;E7EM57;E9PD92	P11413;P11413-2;P11413-3;E7EUI8;E7EM57;E9PD92	20;20;19;13;12;11	20;20;19;13;12;11	20;20;19;13;12;11	Glucose-6-phosphate 1-dehydrogenase	G6PD	>sp|P11413|G6PD_HUMAN Glucose-6-phosphate 1-dehydrogenase OS=Homo sapiens GN=G6PD PE=1 SV=4;>sp|P11413-2|G6PD_HUMAN Isoform Long of Glucose-6-phosphate 1-dehydrogenase OS=Homo sapiens GN=G6PD;>sp|P11413-3|G6PD_HUMAN Isoform 3 of Glucose-6-phosphate 1-dehyd	6	20	20	20	17	20	16	18	18	18	19	18	19	17	18	17	17	20	16	18	18	18	19	18	19	17	18	17	17	20	16	18	18	18	19	18	19	17	18	17	30.5	30.5
P08579	P08579	3	3	3	U2 small nuclear ribonucleoprotein B	SNRPB2	>sp|P08579|RU2B_HUMAN U2 small nuclear ribonucleoprotein B OS=Homo sapiens GN=SNRPB2 PE=1 SV=1	1	3	3	3	2	2	2	3	3	3	1	3	0	1	2	2	2	2	2	3	3	3	1	3	0	1	2	2	2	2	2	3	3	3	1	3	0	1	2	2	15.6	15.6
P62280;M0QZC5;M0R1H6;M0R1H5	P62280;M0QZC5;M0R1H6	17;16;9;5	17;16;9;5	17;16;9;5	40S ribosomal protein S11	RPS11	>sp|P62280|RS11_HUMAN 40S ribosomal protein S11 OS=Homo sapiens GN=RPS11 PE=1 SV=3;>tr|M0QZC5|M0QZC5_HUMAN 40S ribosomal protein S11 OS=Homo sapiens GN=RPS11 PE=1 SV=1;>tr|M0R1H6|M0R1H6_HUMAN 40S ribosomal protein S11 OS=Homo sapiens GN=RPS11 PE=1 SV=1	4	17	17	17	14	13	14	15	13	13	15	14	14	15	16	15	14	13	14	15	13	13	15	14	14	15	16	15	14	13	14	15	13	13	15	14	14	15	16	15	57.6	57.6
Q13895;H7BY94;F8WBL2	Q13895;H7BY94;F8WBL2	4;2;2	4;2;2	4;2;2	Bystin	BYSL	>sp|Q13895|BYST_HUMAN Bystin OS=Homo sapiens GN=BYSL PE=1 SV=3;>tr|H7BY94|H7BY94_HUMAN Bystin (Fragment) OS=Homo sapiens GN=BYSL PE=1 SV=1;>tr|F8WBL2|F8WBL2_HUMAN Bystin OS=Homo sapiens GN=BYSL PE=1 SV=1	3	4	4	4	1	2	1	2	3	3	1	1	1	1	4	4	1	2	1	2	3	3	1	1	1	1	4	4	1	2	1	2	3	3	1	1	1	1	4	4	12.1	12.1
P60891;B1ALA9;P60891-2;P21108;A0A0B4J207;B7ZB02;B1ALA7	P60891;B1ALA9;P60891-2;P21108;A0A0B4J207;B7ZB02	6;4;4;4;4;3;2	1;0;0;1;1;0;1	1;0;0;1;1;0;1	Ribose-phosphate pyrophosphokinase 1;Ribose-phosphate pyrophosphokinase 3	PRPS1;PRPS1L1	>sp|P60891|PRPS1_HUMAN Ribose-phosphate pyrophosphokinase 1 OS=Homo sapiens GN=PRPS1 PE=1 SV=2;>tr|B1ALA9|B1ALA9_HUMAN Ribose-phosphate pyrophosphokinase 1 OS=Homo sapiens GN=PRPS1 PE=1 SV=1;>sp|P60891-2|PRPS1_HUMAN Isoform 2 of Ribose-phosphate pyrophosph	7	6	1	1	6	4	5	5	6	4	5	4	5	4	5	5	1	1	1	1	1	1	1	1	1	1	1	1	1	1	1	1	1	1	1	1	1	1	1	1	22	4.1
A0A087X1C7;A0A087WW49;A0A075B7B6;A0A075B6R2;A6NJ16	A0A087X1C7	20;2;2;2;2	2;2;2;2;2	1;1;1;1;1			>tr|A0A087X1C7|A0A087X1C7_HUMAN Ig gamma-1 chain C region OS=Homo sapiens GN=IGHG1 PE=1 SV=1	5	20	2	1	14	16	16	18	17	20	17	18	17	18	13	14	0	0	1	2	1	2	2	2	1	2	0	1	0	0	1	1	1	1	1	1	1	1	0	0	49.4	3.2
O96019-2;O96019;H7C5S0;C9JQT2;O94805	O96019-2;O96019;H7C5S0	6;6;3;1;1	6;6;3;1;1	6;6;3;1;1	Actin-like protein 6A	ACTL6A	>sp|O96019-2|ACL6A_HUMAN Isoform 2 of Actin-like protein 6A OS=Homo sapiens GN=ACTL6A;>sp|O96019|ACL6A_HUMAN Actin-like protein 6A OS=Homo sapiens GN=ACTL6A PE=1 SV=1;>tr|H7C5S0|H7C5S0_HUMAN Actin-like protein 6A (Fragment) OS=Homo sapiens GN=ACTL6A PE=1 S	5	6	6	6	5	6	5	4	5	5	5	5	3	3	6	6	5	6	5	4	5	5	5	5	3	3	6	6	5	6	5	4	5	5	5	5	3	3	6	6	26.4	26.4
P52907	P52907	3	3	2	F-actin-capping protein subunit alpha-1	CAPZA1	>sp|P52907|CAZA1_HUMAN F-actin-capping protein subunit alpha-1 OS=Homo sapiens GN=CAPZA1 PE=1 SV=3	1	3	3	2	2	2	3	3	3	3	2	3	2	2	3	3	2	2	3	3	3	3	2	3	2	2	3	3	1	1	2	2	2	2	1	2	1	1	2	2	15	15
Q6IQ49-2;Q6IQ49;Q6IQ49-3	Q6IQ49-2;Q6IQ49;Q6IQ49-3	3;3;2	3;3;2	3;3;2	Protein SDE2 homolog	SDE2	>sp|Q6IQ49-2|SDE2_HUMAN Isoform 2 of Protein SDE2 homolog OS=Homo sapiens GN=SDE2;>sp|Q6IQ49|SDE2_HUMAN Protein SDE2 homolog OS=Homo sapiens GN=SDE2 PE=1 SV=1;>sp|Q6IQ49-3|SDE2_HUMAN Isoform 3 of Protein SDE2 homolog OS=Homo sapiens GN=SDE2	3	3	3	3	1	1	2	1	2	1	2	2	2	2	2	3	1	1	2	1	2	1	2	2	2	2	2	3	1	1	2	1	2	1	2	2	2	2	2	3	6.6	6.6
Q9Y3I0	Q9Y3I0	15	15	15	tRNA-splicing ligase RtcB homolog	C22orf28	>sp|Q9Y3I0|RTCB_HUMAN tRNA-splicing ligase RtcB homolog OS=Homo sapiens GN=RTCB PE=1 SV=1	1	15	15	15	12	14	14	14	15	13	12	12	14	13	13	14	12	14	14	14	15	13	12	12	14	13	13	14	12	14	14	14	15	13	12	12	14	13	13	14	36.2	36.2
Q9UBL6-2;Q9UBL6;E9PJ31	Q9UBL6-2;Q9UBL6	7;7;2	6;6;2	6;6;2	Copine-7	CPNE7	>sp|Q9UBL6-2|CPNE7_HUMAN Isoform 2 of Copine-7 OS=Homo sapiens GN=CPNE7;>sp|Q9UBL6|CPNE7_HUMAN Copine-7 OS=Homo sapiens GN=CPNE7 PE=1 SV=1	3	7	6	6	5	5	6	7	7	6	5	6	5	5	5	6	4	4	5	6	6	5	4	5	4	4	4	5	4	4	5	6	6	5	4	5	4	4	4	5	11.1	11.1
P23381-2;P23381;G3V3H8;G3V3Y5;G3V423;G3V3P2;G3V227;G3V5U1;G3V456;G3V2Y7;G3V277;G3V5W1;G3V3S7;G3V3X0;H0YJP3	P23381-2;P23381;G3V3H8;G3V3Y5	5;5;3;3;2;2;2;2;2;2;2;1;1;1;1	5;5;3;3;2;2;2;2;2;2;2;1;1;1;1	5;5;3;3;2;2;2;2;2;2;2;1;1;1;1	Tryptophan--tRNA ligase, cytoplasmic;T1-TrpRS;T2-TrpRS	WARS	>sp|P23381-2|SYWC_HUMAN Isoform 2 of Tryptophan--tRNA ligase, cytoplasmic OS=Homo sapiens GN=WARS;>sp|P23381|SYWC_HUMAN Tryptophan--tRNA ligase, cytoplasmic OS=Homo sapiens GN=WARS PE=1 SV=2;>tr|G3V3H8|G3V3H8_HUMAN Tryptophan--tRNA ligase, cytoplasmic (Fra	15	5	5	5	5	4	3	5	5	4	5	5	5	5	5	4	5	4	3	5	5	4	5	5	5	5	5	4	5	4	3	5	5	4	5	5	5	5	5	4	11.4	11.4
Q59GN2;P62891	Q59GN2;P62891	2;2	2;2	2;2	Putative 60S ribosomal protein L39-like 5;60S ribosomal protein L39	RPL39P5;RPL39	>sp|Q59GN2|R39L5_HUMAN Putative 60S ribosomal protein L39-like 5 OS=Homo sapiens GN=RPL39P5 PE=5 SV=2;>sp|P62891|RL39_HUMAN 60S ribosomal protein L39 OS=Homo sapiens GN=RPL39 PE=1 SV=2	2	2	2	2	2	2	2	2	2	2	2	2	2	2	2	2	2	2	2	2	2	2	2	2	2	2	2	2	2	2	2	2	2	2	2	2	2	2	2	2	23.5	23.5
A0A0C4DGX4;Q13616	A0A0C4DGX4;Q13616	5;5	5;5	5;5	Cullin-1	CUL1	>tr|A0A0C4DGX4|A0A0C4DGX4_HUMAN Cullin-1 OS=Homo sapiens GN=CUL1 PE=1 SV=1;>sp|Q13616|CUL1_HUMAN Cullin-1 OS=Homo sapiens GN=CUL1 PE=1 SV=2	2	5	5	5	3	3	4	3	3	3	3	3	3	3	2	2	3	3	4	3	3	3	3	3	3	3	2	2	3	3	4	3	3	3	3	3	3	3	2	2	8.1	8.1
A0A0A0MTQ6;P01617;A0A087X0Q4;A0A087WW87;A0A075B6R1;P01614;P06309;A0A075B6P5	A0A0A0MTQ6;P01617;A0A087X0Q4;A0A087WW87;A0A075B6R1;P01614;P06309;A0A075B6P5	4;4;3;3;3;3;3;3	4;4;3;3;3;3;3;3	3;3;2;2;2;2;2;2	Ig kappa chain V-II region TEW;Ig kappa chain V-II region Cum;Ig kappa chain V-II region GM607		>tr|A0A0A0MTQ6|A0A0A0MTQ6_HUMAN Protein IGKV2D-28 OS=Homo sapiens GN=IGKV2D-28 PE=4 SV=1;>sp|P01617|KV204_HUMAN Ig kappa chain V-II region TEW OS=Homo sapiens PE=1 SV=1;>tr|A0A087X0Q4|A0A087X0Q4_HUMAN Protein IGKV2-40 OS=Homo sapiens GN=IGKV2-40 PE=1 SV=1;	8	4	4	3	3	3	3	3	3	3	3	3	4	4	3	3	3	3	3	3	3	3	3	3	4	4	3	3	2	2	2	2	2	2	2	2	3	3	2	2	43.1	43.1
J3KS45;Q9UM00-2;Q9UM00;J9JIE6;J3QQY2;J3KTQ7	J3KS45;Q9UM00-2;Q9UM00;J9JIE6;J3QQY2;J3KTQ7	2;2;2;2;1;1	2;2;2;2;1;1	2;2;2;2;1;1	Transmembrane and coiled-coil domain-containing protein 1	TMCO1	>tr|J3KS45|J3KS45_HUMAN Transmembrane and coiled-coil domain-containing protein 1 (Fragment) OS=Homo sapiens GN=TMCO1 PE=1 SV=1;>sp|Q9UM00-2|TMCO1_HUMAN Isoform 2 of Transmembrane and coiled-coil domain-containing protein 1 OS=Homo sapiens GN=TMCO1;>sp|Q9U	6	2	2	2	2	2	2	2	2	2	2	2	2	1	2	2	2	2	2	2	2	2	2	2	2	1	2	2	2	2	2	2	2	2	2	2	2	1	2	2	18.2	18.2
P50570-3;P50570-2;P50570-5;P50570-4;P50570;K7EMQ3;A0A0D9SFB1;Q05193-5;Q05193-3;Q05193-2;Q05193;A0A0D9SFE4;Q9UQ16-5;E5RHK8;Q9UQ16-2;Q9UQ16-3;Q9UQ16;Q9UQ16-4	P50570-3;P50570-2;P50570-5;P50570-4;P50570;K7EMQ3;A0A0D9SFB1;Q05193-5;Q05193-3;Q05193-2;Q05193;A0A0D9SFE4	4;4;4;4;4;2;2;2;2;2;2;2;1;1;1;1;1;1	4;4;4;4;4;2;2;2;2;2;2;2;1;1;1;1;1;1	4;4;4;4;4;2;2;2;2;2;2;2;1;1;1;1;1;1	Dynamin-2;Dynamin-1	DNM2;DNM1	>sp|P50570-3|DYN2_HUMAN Isoform 3 of Dynamin-2 OS=Homo sapiens GN=DNM2;>sp|P50570-2|DYN2_HUMAN Isoform 2 of Dynamin-2 OS=Homo sapiens GN=DNM2;>sp|P50570-5|DYN2_HUMAN Isoform 5 of Dynamin-2 OS=Homo sapiens GN=DNM2;>sp|P50570-4|DYN2_HUMAN Isoform 4 of Dynami	18	4	4	4	1	2	1	2	2	4	2	2	2	3	4	3	1	2	1	2	2	4	2	2	2	3	4	3	1	2	1	2	2	4	2	2	2	3	4	3	4.2	4.2
K7EQA1;O14737;O14737-2;K7ESJ4	K7EQA1;O14737;O14737-2;K7ESJ4	2;2;2;1	2;2;2;1	2;2;2;1	Programmed cell death protein 5	PDCD5	>tr|K7EQA1|K7EQA1_HUMAN Programmed cell death protein 5 OS=Homo sapiens GN=PDCD5 PE=1 SV=1;>sp|O14737|PDCD5_HUMAN Programmed cell death protein 5 OS=Homo sapiens GN=PDCD5 PE=1 SV=3;>sp|O14737-2|PDCD5_HUMAN Isoform 2 of Programmed cell death protein 5 OS=Ho	4	2	2	2	1	2	1	2	2	2	2	2	1	1	2	2	1	2	1	2	2	2	2	2	1	1	2	2	1	2	1	2	2	2	2	2	1	1	2	2	27.6	27.6
P36543-2;P36543;P36543-3;C9J8H1;Q96A05	P36543-2;P36543;P36543-3;C9J8H1	4;4;3;2;1	4;4;3;2;1	4;4;3;2;1	V-type proton ATPase subunit E 1	ATP6V1E1	>sp|P36543-2|VATE1_HUMAN Isoform 2 of V-type proton ATPase subunit E 1 OS=Homo sapiens GN=ATP6V1E1;>sp|P36543|VATE1_HUMAN V-type proton ATPase subunit E 1 OS=Homo sapiens GN=ATP6V1E1 PE=1 SV=1;>sp|P36543-3|VATE1_HUMAN Isoform 3 of V-type proton ATPase subu	5	4	4	4	4	4	4	4	4	4	3	3	3	2	3	3	4	4	4	4	4	4	3	3	3	2	3	3	4	4	4	4	4	4	3	3	3	2	3	3	22.5	22.5
Q9Y5P6;Q9Y5P6-2	Q9Y5P6;Q9Y5P6-2	3;3	3;3	3;3	Mannose-1-phosphate guanyltransferase beta	GMPPB	>sp|Q9Y5P6|GMPPB_HUMAN Mannose-1-phosphate guanyltransferase beta OS=Homo sapiens GN=GMPPB PE=1 SV=2;>sp|Q9Y5P6-2|GMPPB_HUMAN Isoform 2 of Mannose-1-phosphate guanyltransferase beta OS=Homo sapiens GN=GMPPB	2	3	3	3	3	3	2	2	3	2	2	2	2	3	2	3	3	3	2	2	3	2	2	2	2	3	2	3	3	3	2	2	3	2	2	2	2	3	2	3	11.9	11.9
P61513;G5E9R3;C9J4Z3;Q6P4E4;E9PEL3;M0R0A1;M0R2L6;A6NKH3	P61513;G5E9R3;C9J4Z3;Q6P4E4;E9PEL3	6;4;4;4;4;2;2;1	6;4;4;4;4;2;2;1	6;4;4;4;4;2;2;1	60S ribosomal protein L37a	RPL37A	>sp|P61513|RL37A_HUMAN 60S ribosomal protein L37a OS=Homo sapiens GN=RPL37A PE=1 SV=2;>tr|G5E9R3|G5E9R3_HUMAN 60S ribosomal protein L37a OS=Homo sapiens GN=RPL37A PE=1 SV=1;>tr|C9J4Z3|C9J4Z3_HUMAN 60S ribosomal protein L37a OS=Homo sapiens GN=RPL37A PE=1 S	8	6	6	6	6	6	6	6	6	6	6	6	5	4	6	6	6	6	6	6	6	6	6	6	5	4	6	6	6	6	6	6	6	6	6	6	5	4	6	6	52.2	52.2
A0A0B4J296;Q15370;Q15370-2;B8ZZU8;I3L0M9	A0A0B4J296;Q15370;Q15370-2;B8ZZU8;I3L0M9	5;5;5;4;4	5;5;5;4;4	5;5;5;4;4	Transcription elongation factor B polypeptide 2	TCEB2	>tr|A0A0B4J296|A0A0B4J296_HUMAN Transcription elongation factor B polypeptide 2 OS=Homo sapiens GN=TCEB2 PE=1 SV=1;>sp|Q15370|ELOB_HUMAN Transcription elongation factor B polypeptide 2 OS=Homo sapiens GN=TCEB2 PE=1 SV=1;>sp|Q15370-2|ELOB_HUMAN Isoform 2 of	5	5	5	5	4	5	4	5	5	5	4	4	4	3	4	4	4	5	4	5	5	5	4	4	4	3	4	4	4	5	4	5	5	5	4	4	4	3	4	4	50	50
Q9Y295;H0YI06	Q9Y295	5;1	5;1	5;1	Developmentally-regulated GTP-binding protein 1	DRG1	>sp|Q9Y295|DRG1_HUMAN Developmentally-regulated GTP-binding protein 1 OS=Homo sapiens GN=DRG1 PE=1 SV=1	2	5	5	5	5	4	3	5	4	4	5	5	4	4	5	5	5	4	3	5	4	4	5	5	4	4	5	5	5	4	3	5	4	4	5	5	4	4	5	5	18	18
P62491-2;H3BMH2;Q15907-2;H3BSC1;P62491;Q15907;B4DQU5	P62491-2;H3BMH2;Q15907-2;H3BSC1;P62491;Q15907	3;3;3;3;3;3;1	3;3;3;3;3;3;1	3;3;3;3;3;3;1	Ras-related protein Rab-11A;Ras-related protein Rab-11B	RAB11A;RAB11B	>sp|P62491-2|RB11A_HUMAN Isoform 2 of Ras-related protein Rab-11A OS=Homo sapiens GN=RAB11A;>tr|H3BMH2|H3BMH2_HUMAN Ras-related protein Rab-11A (Fragment) OS=Homo sapiens GN=RAB11A PE=3 SV=1;>sp|Q15907-2|RB11B_HUMAN Isoform 2 of Ras-related protein Rab-11B	7	3	3	3	2	2	2	3	3	3	2	2	2	2	3	3	2	2	2	3	3	3	2	2	2	2	3	3	2	2	2	3	3	3	2	2	2	2	3	3	20	20
Q02818;H7BZI1;C9JKZ2;C9JBD3;C9J3C1;E9PLR0;E9PLE9;E9PKG6;Q2L696;V9HW75;P80303-2;P80303;A0A087WSV8	Q02818;H7BZI1;C9JKZ2	10;8;7;3;3;1;1;1;1;1;1;1;1	10;8;7;3;3;1;1;1;1;1;1;1;1	10;8;7;3;3;1;1;1;1;1;1;1;1	Nucleobindin-1	NUCB1	>sp|Q02818|NUCB1_HUMAN Nucleobindin-1 OS=Homo sapiens GN=NUCB1 PE=1 SV=4;>tr|H7BZI1|H7BZI1_HUMAN Nucleobindin-1 (Fragment) OS=Homo sapiens GN=NUCB1 PE=1 SV=1;>tr|C9JKZ2|C9JKZ2_HUMAN Nucleobindin-1 (Fragment) OS=Homo sapiens GN=NUCB1 PE=1 SV=5	13	10	10	10	8	8	6	6	7	7	6	6	5	6	7	8	8	8	6	6	7	7	6	6	5	6	7	8	8	8	6	6	7	7	6	6	5	6	7	8	22.8	22.8
O95573	O95573	2	2	2	Long-chain-fatty-acid--CoA ligase 3	ACSL3	>sp|O95573|ACSL3_HUMAN Long-chain-fatty-acid--CoA ligase 3 OS=Homo sapiens GN=ACSL3 PE=1 SV=3	1	2	2	2	2	1	2	2	2	2	2	2	2	1	2	2	2	1	2	2	2	2	2	2	2	1	2	2	2	1	2	2	2	2	2	2	2	1	2	2	3.9	3.9
Q9GZT3-2;Q9GZT3;A0A087WUN7;H0YJ40;G3V4X6;G3V2S9;H0YJI1;H0YJW7;H0YJ07;H0YJU7;J3KPY6	Q9GZT3-2;Q9GZT3;A0A087WUN7;H0YJ40;G3V4X6;G3V2S9	5;5;4;4;4;4;2;2;1;1;1	5;5;4;4;4;4;2;2;1;1;1	5;5;4;4;4;4;2;2;1;1;1	SRA stem-loop-interacting RNA-binding protein, mitochondrial	SLIRP	>sp|Q9GZT3-2|SLIRP_HUMAN Isoform 2 of SRA stem-loop-interacting RNA-binding protein, mitochondrial OS=Homo sapiens GN=SLIRP;>sp|Q9GZT3|SLIRP_HUMAN SRA stem-loop-interacting RNA-binding protein, mitochondrial OS=Homo sapiens GN=SLIRP PE=1 SV=1;>tr|A0A087WUN	11	5	5	5	4	5	5	5	3	4	4	4	4	4	4	3	4	5	5	5	3	4	4	4	4	4	4	3	4	5	5	5	3	4	4	4	4	4	4	3	49.5	49.5
C9JVB6;Q7L0Y3	C9JVB6;Q7L0Y3	3;3	3;3	3;3	Mitochondrial ribonuclease P protein 1	TRMT10C	>tr|C9JVB6|C9JVB6_HUMAN Mitochondrial ribonuclease P protein 1 (Fragment) OS=Homo sapiens GN=TRMT10C PE=1 SV=1;>sp|Q7L0Y3|MRRP1_HUMAN Mitochondrial ribonuclease P protein 1 OS=Homo sapiens GN=TRMT10C PE=1 SV=2	2	3	3	3	2	0	2	2	2	2	3	2	3	2	3	3	2	0	2	2	2	2	3	2	3	2	3	3	2	0	2	2	2	2	3	2	3	2	3	3	11.5	11.5
P67775;P62714;H0YC23;P67775-2;E5RJX4;E5RHC1	P67775;P62714;H0YC23;P67775-2	4;3;2;2;1;1	4;3;2;2;1;1	3;3;2;1;1;1	Serine/threonine-protein phosphatase 2A catalytic subunit alpha isoform;Serine/threonine-protein phosphatase 2A catalytic subunit beta isoform	PPP2CA;PPP2CB	>sp|P67775|PP2AA_HUMAN Serine/threonine-protein phosphatase 2A catalytic subunit alpha isoform OS=Homo sapiens GN=PPP2CA PE=1 SV=1;>sp|P62714|PP2AB_HUMAN Serine/threonine-protein phosphatase 2A catalytic subunit beta isoform OS=Homo sapiens GN=PPP2CB PE=1	6	4	4	3	4	4	2	3	4	2	3	3	3	4	3	4	4	4	2	3	4	2	3	3	3	4	3	4	3	3	1	2	3	2	3	3	3	3	3	3	15.5	15.5
Q13620-3;Q13620-1;K4DI93;Q13620;A6NE76	Q13620-3;Q13620-1;K4DI93;Q13620	9;9;9;9;3	2;2;2;2;1	2;2;2;2;1	Cullin-4B	CUL4B	>sp|Q13620-3|CUL4B_HUMAN Isoform 3 of Cullin-4B OS=Homo sapiens GN=CUL4B;>sp|Q13620-1|CUL4B_HUMAN Isoform 2 of Cullin-4B OS=Homo sapiens GN=CUL4B;>tr|K4DI93|K4DI93_HUMAN Cullin 4B, isoform CRA_e OS=Homo sapiens GN=CUL4B PE=1 SV=1;>sp|Q13620|CUL4B_HUMAN Cul	5	9	2	2	8	7	7	9	7	8	8	6	6	6	7	7	2	2	2	2	1	2	2	2	2	1	2	2	2	2	2	2	1	2	2	2	2	1	2	2	11.6	2.6
Q9P031;F8VNY5	Q9P031;F8VNY5	4;3	4;3	4;3	Thyroid transcription factor 1-associated protein 26	CCDC59	>sp|Q9P031|TAP26_HUMAN Thyroid transcription factor 1-associated protein 26 OS=Homo sapiens GN=CCDC59 PE=1 SV=2;>tr|F8VNY5|F8VNY5_HUMAN Thyroid transcription factor 1-associated protein 26 (Fragment) OS=Homo sapiens GN=CCDC59 PE=1 SV=1	2	4	4	4	3	3	2	4	3	3	4	3	4	3	4	2	3	3	2	4	3	3	4	3	4	3	4	2	3	3	2	4	3	3	4	3	4	3	4	2	22.4	22.4
A0A087WZH7;P29966	A0A087WZH7;P29966	4;4	4;4	4;4	Myristoylated alanine-rich C-kinase substrate	MARCKS	>tr|A0A087WZH7|A0A087WZH7_HUMAN Myristoylated alanine-rich C-kinase substrate OS=Homo sapiens GN=MARCKS PE=1 SV=1;>sp|P29966|MARCS_HUMAN Myristoylated alanine-rich C-kinase substrate OS=Homo sapiens GN=MARCKS PE=1 SV=4	2	4	4	4	4	3	4	4	4	4	2	3	1	2	3	4	4	3	4	4	4	4	2	3	1	2	3	4	4	3	4	4	4	4	2	3	1	2	3	4	14.8	14.8
O75131;A0A087WYQ3;H0YB26;A0A087WXR6;E5RHZ0;Q86YQ8-2;Q9HCH3-2;E7ENV7;Q8IYJ1;Q96A23;O95741;Q86YQ8;Q96A23-2;Q9HCH3;O95741-2	O75131;A0A087WYQ3	12;7;4;2;2;1;1;1;1;1;1;1;1;1;1	12;7;4;2;2;1;1;1;1;1;1;1;1;1;1	11;7;4;2;2;0;0;0;0;0;0;0;0;0;0	Copine-3	CPNE3	>sp|O75131|CPNE3_HUMAN Copine-3 OS=Homo sapiens GN=CPNE3 PE=1 SV=1;>tr|A0A087WYQ3|A0A087WYQ3_HUMAN Copine-3 (Fragment) OS=Homo sapiens GN=CPNE3 PE=1 SV=1	15	12	12	11	11	11	11	11	11	11	12	12	11	11	12	12	11	11	11	11	11	11	12	12	11	11	12	12	10	10	10	10	10	10	11	11	10	10	11	11	19.7	19.7
P62847-2;E7ETK0;P62847-3;A0A087WUS0;P62847;P62847-4	P62847-2;E7ETK0;P62847-3;A0A087WUS0;P62847;P62847-4	7;7;7;7;7;7	7;7;7;7;7;7	7;7;7;7;7;7	40S ribosomal protein S24	RPS24	>sp|P62847-2|RS24_HUMAN Isoform 2 of 40S ribosomal protein S24 OS=Homo sapiens GN=RPS24;>tr|E7ETK0|E7ETK0_HUMAN 40S ribosomal protein S24 OS=Homo sapiens GN=RPS24 PE=1 SV=1;>sp|P62847-3|RS24_HUMAN Isoform 3 of 40S ribosomal protein S24 OS=Homo sapiens GN=R	6	7	7	7	6	7	5	7	7	6	7	7	4	5	5	6	6	7	5	7	7	6	7	7	4	5	5	6	6	7	5	7	7	6	7	7	4	5	5	6	42.3	42.3
O43617-2;O43617;A0A087WWM0;A0A087WYS5;A6NKE1	O43617-2;O43617;A0A087WWM0;A0A087WYS5	3;3;3;2;1	3;3;3;2;1	3;3;3;2;1	Trafficking protein particle complex subunit 3	TRAPPC3	>sp|O43617-2|TPPC3_HUMAN Isoform 2 of Trafficking protein particle complex subunit 3 OS=Homo sapiens GN=TRAPPC3;>sp|O43617|TPPC3_HUMAN Trafficking protein particle complex subunit 3 OS=Homo sapiens GN=TRAPPC3 PE=1 SV=1;>tr|A0A087WWM0|A0A087WWM0_HUMAN Traff	5	3	3	3	3	3	2	2	2	2	3	3	3	3	3	3	3	3	2	2	2	2	3	3	3	3	3	3	3	3	2	2	2	2	3	3	3	3	3	3	25.4	25.4
Q7KZ85;Q7KZ85-3	Q7KZ85;Q7KZ85-3	6;3	6;3	6;3	Transcription elongation factor SPT6	SUPT6H	>sp|Q7KZ85|SPT6H_HUMAN Transcription elongation factor SPT6 OS=Homo sapiens GN=SUPT6H PE=1 SV=2;>sp|Q7KZ85-3|SPT6H_HUMAN Isoform 3 of Transcription elongation factor SPT6 OS=Homo sapiens GN=SUPT6H	2	6	6	6	1	2	3	4	3	5	3	4	3	2	4	5	1	2	3	4	3	5	3	4	3	2	4	5	1	2	3	4	3	5	3	4	3	2	4	5	5.3	5.3
Q01082-3;Q01082-2;Q01082;A0A087WUZ3;F8W6C1;A4QPE4;P11277-3;P11277;P11277-2;O15020-2;O15020	Q01082-3;Q01082-2;Q01082;A0A087WUZ3;F8W6C1	17;17;17;17;9;1;1;1;1;1;1	17;17;17;17;9;1;1;1;1;1;1	17;17;17;17;9;1;1;1;1;1;1	Spectrin beta chain, non-erythrocytic 1	SPTBN1	>sp|Q01082-3|SPTB2_HUMAN Isoform 2 of Spectrin beta chain, non-erythrocytic 1 OS=Homo sapiens GN=SPTBN1;>sp|Q01082-2|SPTB2_HUMAN Isoform Short of Spectrin beta chain, non-erythrocytic 1 OS=Homo sapiens GN=SPTBN1;>sp|Q01082|SPTB2_HUMAN Spectrin beta chain,	11	17	17	17	16	16	15	16	15	13	12	14	14	15	13	15	16	16	15	16	15	13	12	14	14	15	13	15	16	16	15	16	15	13	12	14	14	15	13	15	9.5	9.5
P22059;H0YCV6	P22059	7;2	7;2	7;2	Oxysterol-binding protein 1	OSBP	>sp|P22059|OSBP1_HUMAN Oxysterol-binding protein 1 OS=Homo sapiens GN=OSBP PE=1 SV=1	2	7	7	7	5	5	5	5	7	5	5	5	5	5	5	5	5	5	5	5	7	5	5	5	5	5	5	5	5	5	5	5	7	5	5	5	5	5	5	5	10.7	10.7
P82664	P82664	3	3	3	28S ribosomal protein S10, mitochondrial	MRPS10	>sp|P82664|RT10_HUMAN 28S ribosomal protein S10, mitochondrial OS=Homo sapiens GN=MRPS10 PE=1 SV=2	1	3	3	3	1	1	1	2	2	1	2	2	1	1	2	2	1	1	1	2	2	1	2	2	1	1	2	2	1	1	1	2	2	1	2	2	1	1	2	2	20.4	20.4
O95248;G5E933;O95248-4;H0Y5W8	O95248;G5E933;O95248-4	9;9;9;3	9;9;9;3	9;9;9;3	Myotubularin-related protein 5	SBF1	>sp|O95248|MTMR5_HUMAN Myotubularin-related protein 5 OS=Homo sapiens GN=SBF1 PE=1 SV=3;>tr|G5E933|G5E933_HUMAN Myotubularin-related protein 5 OS=Homo sapiens GN=SBF1 PE=1 SV=1;>sp|O95248-4|MTMR5_HUMAN Isoform 4 of Myotubularin-related protein 5 OS=Homo sa	4	9	9	9	6	4	6	5	6	5	5	6	2	3	9	8	6	4	6	5	6	5	5	6	2	3	9	8	6	4	6	5	6	5	5	6	2	3	9	8	7	7
Q9H4P6;E7EQZ7;Q13123;D6REL4	Q9H4P6;E7EQZ7;Q13123;D6REL4	3;3;3;2	3;3;3;2	3;3;3;2	Protein Red	IK	>tr|Q9H4P6|Q9H4P6_HUMAN Clone TCCCIA00142 mRNA sequence OS=Homo sapiens GN=IK PE=1 SV=1;>tr|E7EQZ7|E7EQZ7_HUMAN Protein Red (Fragment) OS=Homo sapiens GN=IK PE=1 SV=1;>sp|Q13123|RED_HUMAN Protein Red OS=Homo sapiens GN=IK PE=1 SV=3;>tr|D6REL4|D6REL4_HUMAN	4	3	3	3	3	0	3	2	1	2	2	2	2	1	2	2	3	0	3	2	1	2	2	2	2	1	2	2	3	0	3	2	1	2	2	2	2	1	2	2	12.1	12.1
P01702;A0A075B6I5;P06316;P06888	P01702;A0A075B6I5;P06316;P06888	3;3;3;2	3;3;3;2	2;2;2;1	Ig lambda chain V-I region NIG-64;Ig lambda chain V-I region BL2;Ig lambda chain V-I region EPS		>sp|P01702|LV104_HUMAN Ig lambda chain V-I region NIG-64 OS=Homo sapiens PE=1 SV=1;>tr|A0A075B6I5|A0A075B6I5_HUMAN Protein IGLV1-51 (Fragment) OS=Homo sapiens GN=IGLV1-51 PE=1 SV=1;>sp|P06316|LV107_HUMAN Ig lambda chain V-I region BL2 OS=Homo sapiens PE=2	4	3	3	2	3	3	3	3	3	3	3	2	3	3	2	2	3	3	3	3	3	3	3	2	3	3	2	2	2	2	2	2	2	2	2	1	2	2	2	2	18.9	18.9
Q96C74	Q96C74	2	2	2	Ropporin-1-like protein	ROPN1L	>sp|Q96C74|ROP1L_HUMAN Ropporin-1-like protein OS=Homo sapiens GN=ROPN1L PE=1 SV=2	1	2	2	2	2	2	2	2	1	2	2	2	2	2	2	2	2	2	2	2	1	2	2	2	2	2	2	2	2	2	2	2	1	2	2	2	2	2	2	2	8.7	8.7
P01597	P01597	3	3	3	Ig kappa chain V-I region DEE		>sp|P01597|KV105_HUMAN Ig kappa chain V-I region DEE OS=Homo sapiens PE=1 SV=1	1	3	3	3	3	3	3	2	2	1	3	2	2	2	2	1	3	3	3	2	2	1	3	2	2	2	2	1	3	3	3	2	2	1	3	2	2	2	2	1	13	13
P49458;E9PE20;P49458-2	P49458;E9PE20;P49458-2	2;1;1	2;1;1	2;1;1	Signal recognition particle 9 kDa protein	SRP9	>sp|P49458|SRP09_HUMAN Signal recognition particle 9 kDa protein OS=Homo sapiens GN=SRP9 PE=1 SV=2;>tr|E9PE20|E9PE20_HUMAN Signal recognition particle 9 kDa protein OS=Homo sapiens GN=SRP9 PE=1 SV=1;>sp|P49458-2|SRP09_HUMAN Isoform 2 of Signal recognition	3	2	2	2	1	1	0	1	2	2	1	0	1	0	2	2	1	1	0	1	2	2	1	0	1	0	2	2	1	1	0	1	2	2	1	0	1	0	2	2	20.9	20.9
O75663;O75663-2	O75663;O75663-2	2;1	2;1	2;1	TIP41-like protein	TIPRL	>sp|O75663|TIPRL_HUMAN TIP41-like protein OS=Homo sapiens GN=TIPRL PE=1 SV=2;>sp|O75663-2|TIPRL_HUMAN Isoform 2 of TIP41-like protein OS=Homo sapiens GN=TIPRL	2	2	2	2	2	2	2	1	2	1	2	2	1	2	2	2	2	2	2	1	2	1	2	2	1	2	2	2	2	2	2	1	2	1	2	2	1	2	2	2	11	11
Q9H0B6;Q9H0B6-2;A8MX29;A8MZ87;E9PP09;C9JHT2;E9PM83;E9PQ02;E9PI24	Q9H0B6;Q9H0B6-2;A8MX29;A8MZ87	8;7;4;4;3;3;3;3;2	8;7;4;4;3;3;3;3;2	7;6;3;3;3;3;3;2;2	Kinesin light chain 2	KLC2	>sp|Q9H0B6|KLC2_HUMAN Kinesin light chain 2 OS=Homo sapiens GN=KLC2 PE=1 SV=1;>sp|Q9H0B6-2|KLC2_HUMAN Isoform 2 of Kinesin light chain 2 OS=Homo sapiens GN=KLC2;>tr|A8MX29|A8MX29_HUMAN Kinesin light chain 2 OS=Homo sapiens GN=KLC2 PE=1 SV=1;>tr|A8MZ87|A8MZ	9	8	8	7	3	3	0	3	6	6	3	3	0	0	7	4	3	3	0	3	6	6	3	3	0	0	7	4	3	3	0	2	5	5	2	3	0	0	6	4	17.4	17.4
Q7L775	Q7L775	3	3	3	EPM2A-interacting protein 1	EPM2AIP1	>sp|Q7L775|EPMIP_HUMAN EPM2A-interacting protein 1 OS=Homo sapiens GN=EPM2AIP1 PE=1 SV=1	1	3	3	3	3	3	3	3	3	2	2	3	3	3	3	3	3	3	3	3	3	2	2	3	3	3	3	3	3	3	3	3	3	2	2	3	3	3	3	3	5.1	5.1
P35908	P35908	43	40	1	Keratin, type II cytoskeletal 2 epidermal	KRT2	>sp|P35908|K22E_HUMAN Keratin, type II cytoskeletal 2 epidermal OS=Homo sapiens GN=KRT2 PE=1 SV=2	1	43	40	1	30	31	37	38	41	41	28	30	39	39	29	33	29	29	36	37	38	38	27	29	37	37	28	30	1	1	1	1	1	1	1	1	1	1	1	1	78.6	75.4
P49748-2;P49748;P49748-3;J3KSR4;J3QRJ8;G3V1M7;J3QKU9;K7EQP4	P49748-2;P49748;P49748-3	7;7;7;3;2;2;1;1	7;7;7;3;2;2;1;1	7;7;7;3;2;2;1;1	Very long-chain specific acyl-CoA dehydrogenase, mitochondrial	ACADVL	>sp|P49748-2|ACADV_HUMAN Isoform 2 of Very long-chain specific acyl-CoA dehydrogenase, mitochondrial OS=Homo sapiens GN=ACADVL;>sp|P49748|ACADV_HUMAN Very long-chain specific acyl-CoA dehydrogenase, mitochondrial OS=Homo sapiens GN=ACADVL PE=1 SV=1;>sp|P49	8	7	7	7	6	7	7	7	7	6	6	6	6	7	7	7	6	7	7	7	7	6	6	6	6	7	7	7	6	7	7	7	7	6	6	6	6	7	7	7	10.6	10.6
P12814-2;P12814;P12814-3;P12814-4;H9KV75;O43707;H0YJ11;H7C5W8;O43707-2;G3V2W4;H0YJW3;G3V2N5;G3V5M4;H7C144;O43707-3;F5GXS2;G3V380;G3V2E8;G3V2X9;K7EJH8;F6THM6;P35609-2;P35609;Q08043;A0A087WSZ2	P12814-2;P12814;P12814-3;P12814-4;H9KV75;O43707	11;11;11;11;10;6;5;5;4;3;3;3;2;2;2;2;1;1;1;1;1;1;1;1;1	11;11;11;11;10;6;5;5;4;3;3;3;2;2;2;2;1;1;1;1;1;1;1;1;1	11;11;11;11;10;6;5;5;4;3;3;3;2;2;2;2;1;1;1;1;1;1;1;1;1	Alpha-actinin-1;Alpha-actinin-4	ACTN1;ACTN4	>sp|P12814-2|ACTN1_HUMAN Isoform 2 of Alpha-actinin-1 OS=Homo sapiens GN=ACTN1;>sp|P12814|ACTN1_HUMAN Alpha-actinin-1 OS=Homo sapiens GN=ACTN1 PE=1 SV=2;>sp|P12814-3|ACTN1_HUMAN Isoform 3 of Alpha-actinin-1 OS=Homo sapiens GN=ACTN1;>sp|P12814-4|ACTN1_HUMAN	25	11	11	11	9	11	10	8	9	11	11	11	11	10	9	10	9	11	10	8	9	11	11	11	11	10	9	10	9	11	10	8	9	11	11	11	11	10	9	10	15.1	15.1
P51398-2;P51398-3;P51398;V9GZ03;V9GYJ9;V9GYL9;V9GZ61;V9GYA7;V9GYF7;V9GYJ3;V9GYW1;V9GY11;V9GYC9	P51398-2;P51398-3;P51398;V9GZ03;V9GYJ9;V9GYL9	7;7;7;4;4;4;3;3;2;2;2;2;1	7;7;7;4;4;4;3;3;2;2;2;2;1	7;7;7;4;4;4;3;3;2;2;2;2;1	28S ribosomal protein S29, mitochondrial	DAP3	>sp|P51398-2|RT29_HUMAN Isoform 2 of 28S ribosomal protein S29, mitochondrial OS=Homo sapiens GN=DAP3;>sp|P51398-3|RT29_HUMAN Isoform 3 of 28S ribosomal protein S29, mitochondrial OS=Homo sapiens GN=DAP3;>sp|P51398|RT29_HUMAN 28S ribosomal protein S29, mit	13	7	7	7	6	5	7	5	6	5	5	4	5	4	5	5	6	5	7	5	6	5	5	4	5	4	5	5	6	5	7	5	6	5	5	4	5	4	5	5	25.5	25.5
P82932	P82932	5	5	5	28S ribosomal protein S6, mitochondrial	MRPS6	>sp|P82932|RT06_HUMAN 28S ribosomal protein S6, mitochondrial OS=Homo sapiens GN=MRPS6 PE=1 SV=3	1	5	5	5	4	5	4	5	5	5	4	4	2	2	5	5	4	5	4	5	5	5	4	4	2	2	5	5	4	5	4	5	5	5	4	4	2	2	5	5	35.2	35.2
D6RH20;G5EA06;Q92552;Q92552-2;E5RJ73;D6RJC7	D6RH20;G5EA06;Q92552;Q92552-2	7;7;7;7;3;3	7;7;7;7;3;3	7;7;7;7;3;3	28S ribosomal protein S27, mitochondrial	MRPS27	>tr|D6RH20|D6RH20_HUMAN 28S ribosomal protein S27, mitochondrial (Fragment) OS=Homo sapiens GN=MRPS27 PE=1 SV=1;>tr|G5EA06|G5EA06_HUMAN 28S ribosomal protein S27, mitochondrial OS=Homo sapiens GN=MRPS27 PE=1 SV=1;>sp|Q92552|RT27_HUMAN 28S ribosomal protein	6	7	7	7	4	6	5	7	6	6	5	6	4	3	5	6	4	6	5	7	6	6	5	6	4	3	5	6	4	6	5	7	6	6	5	6	4	3	5	6	25.4	25.4
H0YEH2;Q14671-2;Q14671;Q14671-3;Q5T1Z4;Q5T1Z8;E9PR38;Q14671-4;H0YDK8	H0YEH2;Q14671-2;Q14671;Q14671-3;Q5T1Z4;Q5T1Z8;E9PR38;Q14671-4;H0YDK8	4;4;4;4;4;4;3;3;2	4;4;4;4;4;4;3;3;2	3;3;3;3;3;3;2;2;1	Pumilio homolog 1	PUM1	>tr|H0YEH2|H0YEH2_HUMAN Pumilio homolog 1 (Fragment) OS=Homo sapiens GN=PUM1 PE=1 SV=1;>sp|Q14671-2|PUM1_HUMAN Isoform 2 of Pumilio homolog 1 OS=Homo sapiens GN=PUM1;>sp|Q14671|PUM1_HUMAN Pumilio homolog 1 OS=Homo sapiens GN=PUM1 PE=1 SV=3;>sp|Q14671-3|PUM	9	4	4	3	3	3	1	2	2	3	3	2	2	1	4	4	3	3	1	2	2	3	3	2	2	1	4	4	3	3	1	2	2	3	3	2	2	1	3	3	5.1	5.1
A0A087WYR4;A0A087WZW9;P01712;P01709;P01700;A0A075B6K3;P01707	A0A087WYR4	10;3;2;2;2;2;1	10;3;2;2;2;2;1	3;3;2;2;2;2;1			>tr|A0A087WYR4|A0A087WYR4_HUMAN Immunoglobulin lambda-like polypeptide 5 OS=Homo sapiens GN=IGLL5 PE=1 SV=1	7	10	10	3	10	10	9	9	10	10	9	9	9	9	10	9	10	10	9	9	10	10	9	9	9	9	10	9	3	3	3	3	3	3	2	2	2	2	3	2	42.6	42.6
Q9BUQ8;H0YI52;F8VVA2	Q9BUQ8	4;1;1	4;1;1	4;1;1	Probable ATP-dependent RNA helicase DDX23	DDX23	>sp|Q9BUQ8|DDX23_HUMAN Probable ATP-dependent RNA helicase DDX23 OS=Homo sapiens GN=DDX23 PE=1 SV=3	3	4	4	4	3	4	2	3	3	4	2	1	1	1	2	3	3	4	2	3	3	4	2	1	1	1	2	3	3	4	2	3	3	4	2	1	1	1	2	3	5	5
P13861-2;P13861;H7C330;H7C4A9;H7C1L0	P13861-2;P13861;H7C330	5;5;3;1;1	5;5;3;1;1	4;4;2;1;1	cAMP-dependent protein kinase type II-alpha regulatory subunit	PRKAR2A	>sp|P13861-2|KAP2_HUMAN Isoform 2 of cAMP-dependent protein kinase type II-alpha regulatory subunit OS=Homo sapiens GN=PRKAR2A;>sp|P13861|KAP2_HUMAN cAMP-dependent protein kinase type II-alpha regulatory subunit OS=Homo sapiens GN=PRKAR2A PE=1 SV=2;>tr|H7C	5	5	5	4	3	4	3	4	4	5	3	4	2	3	5	5	3	4	3	4	4	5	3	4	2	3	5	5	2	3	2	3	3	4	2	3	1	2	4	4	14.1	14.1
E9PK01;P29692;A0A087X1X7;P29692-2;E9PRY8;E9PPR1;E9PL12;E9PQ49;E9PI39;P29692-3;E9PMW7;P29692-4;E9PIZ1;E9PL71;H0YCK7;E9PQZ1;E9PN91;E9PK06;E9PK72;E9PKK3;E9PNW6;E9PJD0;E9PQC9;H0YE58;H0YE72	E9PK01;P29692;A0A087X1X7;P29692-2;E9PRY8;E9PPR1;E9PL12;E9PQ49;E9PI39;P29692-3;E9PMW7;P29692-4;E9PIZ1;E9PL71;H0YCK7;E9PQZ1;E9PN91;E9PK06;E9PK72	12;12;11;11;11;10;10;10;10;10;9;9;8;8;8;8;7;7;6;5;3;3;2;2;2	12;12;11;11;11;10;10;10;10;10;9;9;8;8;8;8;7;7;6;5;3;3;2;2;2	12;12;11;11;11;10;10;10;10;10;9;9;8;8;8;8;7;7;6;5;3;3;2;2;2	Elongation factor 1-delta	EEF1D	>tr|E9PK01|E9PK01_HUMAN Elongation factor 1-delta (Fragment) OS=Homo sapiens GN=EEF1D PE=1 SV=1;>sp|P29692|EF1D_HUMAN Elongation factor 1-delta OS=Homo sapiens GN=EEF1D PE=1 SV=5;>tr|A0A087X1X7|A0A087X1X7_HUMAN Elongation factor 1-delta OS=Homo sapiens GN=	25	12	12	12	12	12	12	11	11	12	12	12	11	12	12	12	12	12	12	11	11	12	12	12	11	12	12	12	12	12	12	11	11	12	12	12	11	12	12	12	49.8	49.8
Q8TAE8	Q8TAE8	2	2	2	Growth arrest and DNA damage-inducible proteins-interacting protein 1	GADD45GIP1	>sp|Q8TAE8|G45IP_HUMAN Growth arrest and DNA damage-inducible proteins-interacting protein 1 OS=Homo sapiens GN=GADD45GIP1 PE=1 SV=1	1	2	2	2	2	2	2	2	2	2	2	2	2	2	2	2	2	2	2	2	2	2	2	2	2	2	2	2	2	2	2	2	2	2	2	2	2	2	2	2	10.8	10.8
A0A0A0MR02;P45880-2;P45880;P45880-1;Q5JSD2;Q5JSD1	A0A0A0MR02;P45880-2;P45880;P45880-1	4;4;4;4;1;1	4;4;4;4;1;1	4;4;4;4;1;1	Voltage-dependent anion-selective channel protein 2	VDAC2	>tr|A0A0A0MR02|A0A0A0MR02_HUMAN Voltage-dependent anion-selective channel protein 2 (Fragment) OS=Homo sapiens GN=VDAC2 PE=1 SV=1;>sp|P45880-2|VDAC2_HUMAN Isoform 2 of Voltage-dependent anion-selective channel protein 2 OS=Homo sapiens GN=VDAC2;>sp|P45880|	6	4	4	4	4	3	3	3	4	4	3	2	3	3	3	4	4	3	3	3	4	4	3	2	3	3	3	4	4	3	3	3	4	4	3	2	3	3	3	4	17.7	17.7
Q13547;Q5TEE2;E5RFI6;E5RJ04;E5RGV4;E5RHE7;E5RH52;E5RG37;E5RFP9;H3BM24;E5RK19;E7ESJ6;O15379;O15379-2	Q13547;Q5TEE2	6;5;2;2;2;2;2;2;2;2;1;1;1;1	2;1;0;0;0;0;0;0;0;0;0;0;0;0	2;1;0;0;0;0;0;0;0;0;0;0;0;0	Histone deacetylase 1	HDAC1	>sp|Q13547|HDAC1_HUMAN Histone deacetylase 1 OS=Homo sapiens GN=HDAC1 PE=1 SV=1;>tr|Q5TEE2|Q5TEE2_HUMAN Histone deacetylase 1 (Fragment) OS=Homo sapiens GN=HDAC1 PE=1 SV=1	14	6	2	2	1	1	4	3	5	4	4	2	3	1	5	6	0	0	0	1	2	2	1	0	1	0	2	2	0	0	0	1	2	2	1	0	1	0	2	2	14.9	5.6
P09651-3;F8W6I7;P09651-2;P09651;F8W646;F8VZ49;F8VTQ5;Q32P51;F8VYN5;H0YH80	P09651-3;F8W6I7;P09651-2;P09651;F8W646;F8VZ49	11;11;11;11;8;7;5;5;4;3	11;11;11;11;8;7;5;5;4;3	11;11;11;11;8;7;5;5;4;3	Heterogeneous nuclear ribonucleoprotein A1	HNRNPA1	>sp|P09651-3|ROA1_HUMAN Isoform 2 of Heterogeneous nuclear ribonucleoprotein A1 OS=Homo sapiens GN=HNRNPA1;>tr|F8W6I7|F8W6I7_HUMAN Heterogeneous nuclear ribonucleoprotein A1 OS=Homo sapiens GN=HNRNPA1 PE=1 SV=2;>sp|P09651-2|ROA1_HUMAN Isoform A1-A of Heter	10	11	11	11	7	9	7	9	11	11	8	8	9	7	10	11	7	9	7	9	11	11	8	8	9	7	10	11	7	9	7	9	11	11	8	8	9	7	10	11	46.1	46.1
P55083;P55083-2;K7ES70	P55083;P55083-2;K7ES70	1;1;1	1;1;1	1;1;1	Microfibril-associated glycoprotein 4	MFAP4	>sp|P55083|MFAP4_HUMAN Microfibril-associated glycoprotein 4 OS=Homo sapiens GN=MFAP4 PE=1 SV=2;>sp|P55083-2|MFAP4_HUMAN Isoform 2 of Microfibril-associated glycoprotein 4 OS=Homo sapiens GN=MFAP4;>tr|K7ES70|K7ES70_HUMAN Microfibril-associated glycoprotein	3	1	1	1	1	1	1	1	1	1	1	1	1	1	1	1	1	1	1	1	1	1	1	1	1	1	1	1	1	1	1	1	1	1	1	1	1	1	1	1	7.1	7.1
Q14244;Q14244-3;Q14244-2;Q14244-6;Q14244-7;A0A087WZ40;Q14244-5;Q14244-4	Q14244;Q14244-3;Q14244-2;Q14244-6;Q14244-7;A0A087WZ40;Q14244-5;Q14244-4	8;7;7;7;7;7;6;6	8;7;7;7;7;7;6;6	7;6;6;6;6;6;5;5	Ensconsin	MAP7	>sp|Q14244|MAP7_HUMAN Ensconsin OS=Homo sapiens GN=MAP7 PE=1 SV=1;>sp|Q14244-3|MAP7_HUMAN Isoform 3 of Ensconsin OS=Homo sapiens GN=MAP7;>sp|Q14244-2|MAP7_HUMAN Isoform 2 of Ensconsin OS=Homo sapiens GN=MAP7;>sp|Q14244-6|MAP7_HUMAN Isoform 6 of Ensconsin O	8	8	8	7	4	5	4	6	6	6	5	5	5	4	6	4	4	5	4	6	6	6	5	5	5	4	6	4	4	5	3	5	6	6	4	4	4	3	5	4	10.8	10.8
Q8WU90;Q8WU90-2;F8WB26	Q8WU90;Q8WU90-2	4;2;1	4;2;1	4;2;1	Zinc finger CCCH domain-containing protein 15	ZC3H15	>sp|Q8WU90|ZC3HF_HUMAN Zinc finger CCCH domain-containing protein 15 OS=Homo sapiens GN=ZC3H15 PE=1 SV=1;>sp|Q8WU90-2|ZC3HF_HUMAN Isoform 2 of Zinc finger CCCH domain-containing protein 15 OS=Homo sapiens GN=ZC3H15	3	4	4	4	2	4	2	2	3	4	2	2	1	2	4	3	2	4	2	2	3	4	2	2	1	2	4	3	2	4	2	2	3	4	2	2	1	2	4	3	10.3	10.3
P0CW22;P08708;H0YN88;A0A075B716;H0YN73;H3BNC9	P0CW22;P08708;H0YN88;A0A075B716	10;10;9;9;2;2	10;10;9;9;2;2	10;10;9;9;2;2	40S ribosomal protein S17-like;40S ribosomal protein S17	RPS17L;RPS17	>sp|P0CW22|RS17L_HUMAN 40S ribosomal protein S17-like OS=Homo sapiens GN=RPS17L PE=1 SV=1;>sp|P08708|RS17_HUMAN 40S ribosomal protein S17 OS=Homo sapiens GN=RPS17 PE=1 SV=2;>tr|H0YN88|H0YN88_HUMAN 40S ribosomal protein S17 OS=Homo sapiens GN=RPS17 PE=1 SV=	6	10	10	10	9	9	9	10	9	9	10	10	9	9	8	8	9	9	9	10	9	9	10	10	9	9	8	8	9	9	9	10	9	9	10	10	9	9	8	8	57	57
E9PD53;Q9NTJ3;Q9NTJ3-2;C9JR83;C9JVD8;C9J578;C9J9E4	E9PD53;Q9NTJ3;Q9NTJ3-2	5;5;4;2;1;1;1	5;5;4;2;1;1;1	5;5;4;2;1;1;1	Structural maintenance of chromosomes protein;Structural maintenance of chromosomes protein 4	SMC4	>tr|E9PD53|E9PD53_HUMAN Structural maintenance of chromosomes protein OS=Homo sapiens GN=SMC4 PE=1 SV=1;>sp|Q9NTJ3|SMC4_HUMAN Structural maintenance of chromosomes protein 4 OS=Homo sapiens GN=SMC4 PE=1 SV=2;>sp|Q9NTJ3-2|SMC4_HUMAN Isoform 2 of Structural	7	5	5	5	0	1	1	1	3	2	0	0	1	0	4	4	0	1	1	1	3	2	0	0	1	0	4	4	0	1	1	1	3	2	0	0	1	0	4	4	5.1	5.1
Q01085-2;Q01085;E7ETJ9;E7ETC0;A6NKZ9;E5RGV5;E5RG67;P31483-3;C9JTN7;P31483-2;F8W8I6;P31483;H7BY49	Q01085-2;Q01085;E7ETJ9;E7ETC0	6;5;3;3;2;2;2;2;2;2;2;2;1	6;5;3;3;2;2;2;2;2;2;2;2;1	6;5;3;3;2;2;2;2;2;2;2;2;1	Nucleolysin TIAR	TIAL1	>sp|Q01085-2|TIAR_HUMAN Isoform 2 of Nucleolysin TIAR OS=Homo sapiens GN=TIAL1;>sp|Q01085|TIAR_HUMAN Nucleolysin TIAR OS=Homo sapiens GN=TIAL1 PE=1 SV=1;>tr|E7ETJ9|E7ETJ9_HUMAN Nucleolysin TIAR (Fragment) OS=Homo sapiens GN=TIAL1 PE=1 SV=1;>tr|E7ETC0|E7ETC	13	6	6	6	4	2	4	4	5	6	2	4	2	1	5	6	4	2	4	4	5	6	2	4	2	1	5	6	4	2	4	4	5	6	2	4	2	1	5	6	17.9	17.9
Q6PKG0-3;Q6PKG0;H0YC73;E5RH50;A0A0B4J210	Q6PKG0-3;Q6PKG0	3;3;1;1;1	3;3;1;1;1	3;3;1;1;1	La-related protein 1	LARP1	>sp|Q6PKG0-3|LARP1_HUMAN Isoform 2 of La-related protein 1 OS=Homo sapiens GN=LARP1;>sp|Q6PKG0|LARP1_HUMAN La-related protein 1 OS=Homo sapiens GN=LARP1 PE=1 SV=2	5	3	3	3	1	2	2	1	2	2	1	1	2	2	2	3	1	2	2	1	2	2	1	1	2	2	2	3	1	2	2	1	2	2	1	1	2	2	2	3	4.4	4.4
A0A0A0MTP7;Q99590-2;F8VXG7;Q99590	A0A0A0MTP7;Q99590-2;F8VXG7;Q99590	2;2;2;2	2;2;2;2	2;2;2;2	Protein SCAF11	SCAF11	>tr|A0A0A0MTP7|A0A0A0MTP7_HUMAN Protein SCAF11 OS=Homo sapiens GN=SCAF11 PE=1 SV=1;>sp|Q99590-2|SCAFB_HUMAN Isoform 2 of Protein SCAF11 OS=Homo sapiens GN=SCAF11;>tr|F8VXG7|F8VXG7_HUMAN Protein SCAF11 OS=Homo sapiens GN=SCAF11 PE=1 SV=1;>sp|Q99590|SCAFB_HU	4	2	2	2	2	2	2	2	1	1	0	0	0	0	2	2	2	2	2	2	1	1	0	0	0	0	2	2	2	2	2	2	1	1	0	0	0	0	2	2	2.4	2.4
P55084-2;P55084;B5MD38;F5GZQ3;C9JEY0;C9JE81	P55084-2;P55084;B5MD38;F5GZQ3	4;4;3;3;1;1	4;4;3;3;1;1	4;4;3;3;1;1	Trifunctional enzyme subunit beta, mitochondrial;3-ketoacyl-CoA thiolase	HADHB	>sp|P55084-2|ECHB_HUMAN Isoform 2 of Trifunctional enzyme subunit beta, mitochondrial OS=Homo sapiens GN=HADHB;>sp|P55084|ECHB_HUMAN Trifunctional enzyme subunit beta, mitochondrial OS=Homo sapiens GN=HADHB PE=1 SV=3;>tr|B5MD38|B5MD38_HUMAN Trifunctional e	6	4	4	4	4	4	4	4	3	3	4	4	3	3	1	1	4	4	4	4	3	3	4	4	3	3	1	1	4	4	4	4	3	3	4	4	3	3	1	1	13.1	13.1
H0YLU2;Q06323-3;Q06323;Q06323-2;H0YKK6	H0YLU2;Q06323-3;Q06323;Q06323-2;H0YKK6	2;2;2;2;1	2;2;2;2;1	2;2;2;2;1	Proteasome activator complex subunit 1	PSME1	>tr|H0YLU2|H0YLU2_HUMAN Proteasome activator complex subunit 1 (Fragment) OS=Homo sapiens GN=PSME1 PE=1 SV=1;>sp|Q06323-3|PSME1_HUMAN Isoform 3 of Proteasome activator complex subunit 1 OS=Homo sapiens GN=PSME1;>sp|Q06323|PSME1_HUMAN Proteasome activator c	5	2	2	2	2	2	1	2	2	2	2	2	2	2	1	1	2	2	1	2	2	2	2	2	2	2	1	1	2	2	1	2	2	2	2	2	2	2	1	1	14.9	14.9
P78347-2;P78347-4;P78347-3;P78347	P78347-2;P78347-4;P78347-3;P78347	5;5;5;5	5;5;5;5	5;5;5;5	General transcription factor II-I	GTF2I	>sp|P78347-2|GTF2I_HUMAN Isoform 2 of General transcription factor II-I OS=Homo sapiens GN=GTF2I;>sp|P78347-4|GTF2I_HUMAN Isoform 4 of General transcription factor II-I OS=Homo sapiens GN=GTF2I;>sp|P78347-3|GTF2I_HUMAN Isoform 3 of General transcription fa	4	5	5	5	3	4	4	3	4	5	2	2	3	3	5	5	3	4	4	3	4	5	2	2	3	3	5	5	3	4	4	3	4	5	2	2	3	3	5	5	7	7
P27361;P27361-2;E9PQW4;P27361-3;E9PBK7;E9PJF0;B3KR49;H0YEX6;E9PRH7	P27361;P27361-2;E9PQW4;P27361-3;E9PBK7;E9PJF0;B3KR49	17;15;15;15;13;13;10;5;5	13;11;11;11;11;9;6;5;5	13;11;11;11;11;9;6;5;5	Mitogen-activated protein kinase 3	MAPK3	>sp|P27361|MK03_HUMAN Mitogen-activated protein kinase 3 OS=Homo sapiens GN=MAPK3 PE=1 SV=4;>sp|P27361-2|MK03_HUMAN Isoform 2 of Mitogen-activated protein kinase 3 OS=Homo sapiens GN=MAPK3;>tr|E9PQW4|E9PQW4_HUMAN Mitogen-activated protein kinase OS=Homo sa	9	17	13	13	16	15	15	15	15	16	16	16	16	16	16	16	12	11	11	11	11	12	12	12	12	12	12	12	12	11	11	11	11	12	12	12	12	12	12	12	42	32.2
D6REM6;P43243;A8MXP9;D6R991;H0Y8T4;B3KM87;P43243-2;D6RAM9;D6RAY2;D6RBI2;D6RE02;D6RIA2;D6RB45;D6R9F3;D6RBS2;D6RCM3;D6REK4;D6R8Z5;D6RBK5;Q68E03	D6REM6;P43243;A8MXP9;D6R991	11;11;11;8;5;5;5;2;2;2;2;2;1;1;1;1;1;1;1;1	11;11;11;8;5;5;5;2;2;2;2;2;1;1;1;1;1;1;1;1	11;11;11;8;5;5;5;2;2;2;2;2;1;1;1;1;1;1;1;1	Matrin-3	MATR3	>tr|D6REM6|D6REM6_HUMAN Matrin-3 OS=Homo sapiens GN=MATR3 PE=1 SV=1;>sp|P43243|MATR3_HUMAN Matrin-3 OS=Homo sapiens GN=MATR3 PE=1 SV=2;>tr|A8MXP9|A8MXP9_HUMAN Matrin-3 OS=Homo sapiens GN=MATR3 PE=1 SV=1;>tr|D6R991|D6R991_HUMAN Matrin-3 (Fragment) OS=Homo s	20	11	11	11	9	9	10	11	10	10	9	6	9	7	11	11	9	9	10	11	10	10	9	6	9	7	11	11	9	9	10	11	10	10	9	6	9	7	11	11	15.7	15.7
Q99856	Q99856	3	3	3	AT-rich interactive domain-containing protein 3A	ARID3A	>sp|Q99856|ARI3A_HUMAN AT-rich interactive domain-containing protein 3A OS=Homo sapiens GN=ARID3A PE=1 SV=2	1	3	3	3	3	1	3	3	2	1	0	1	0	0	3	2	3	1	3	3	2	1	0	1	0	0	3	2	3	1	3	3	2	1	0	1	0	0	3	2	5.6	5.6
P33991;E5RG31;E5RFJ8;Q9UJA3-2;Q9UJA3-3;Q9UJA3;Q9UJA3-4	P33991;E5RG31	10;5;1;1;1;1;1	10;5;1;1;1;1;1	10;5;1;1;1;1;1	DNA replication licensing factor MCM4	MCM4	>sp|P33991|MCM4_HUMAN DNA replication licensing factor MCM4 OS=Homo sapiens GN=MCM4 PE=1 SV=5;>tr|E5RG31|E5RG31_HUMAN DNA replication licensing factor MCM4 (Fragment) OS=Homo sapiens GN=MCM4 PE=1 SV=5	7	10	10	10	9	10	8	10	10	10	9	9	7	6	8	7	9	10	8	10	10	10	9	9	7	6	8	7	9	10	8	10	10	10	9	9	7	6	8	7	13.8	13.8
O43172-2;O43172	O43172-2;O43172	2;2	2;2	2;2	U4/U6 small nuclear ribonucleoprotein Prp4	PRPF4	>sp|O43172-2|PRP4_HUMAN Isoform 2 of U4/U6 small nuclear ribonucleoprotein Prp4 OS=Homo sapiens GN=PRPF4;>sp|O43172|PRP4_HUMAN U4/U6 small nuclear ribonucleoprotein Prp4 OS=Homo sapiens GN=PRPF4 PE=1 SV=2	2	2	2	2	1	1	2	1	1	1	1	2	0	1	2	1	1	1	2	1	1	1	1	2	0	1	2	1	1	1	2	1	1	1	1	2	0	1	2	1	4.4	4.4
Q8TAQ2-2;Q8TAQ2-3;Q8TAQ2;F8VXC8	Q8TAQ2-2;Q8TAQ2-3;Q8TAQ2;F8VXC8	15;15;15;15	15;15;15;15	9;9;9;9	SWI/SNF complex subunit SMARCC2	SMARCC2	>sp|Q8TAQ2-2|SMRC2_HUMAN Isoform 2 of SWI/SNF complex subunit SMARCC2 OS=Homo sapiens GN=SMARCC2;>sp|Q8TAQ2-3|SMRC2_HUMAN Isoform 3 of SWI/SNF complex subunit SMARCC2 OS=Homo sapiens GN=SMARCC2;>sp|Q8TAQ2|SMRC2_HUMAN SWI/SNF complex subunit SMARCC2 OS=Homo	4	15	15	9	12	12	14	11	15	13	12	10	9	9	15	15	12	12	14	11	15	13	12	10	9	9	15	15	6	6	8	6	9	7	6	5	6	5	9	9	13.5	13.5
A0A087WWX0;A0A087WVZ9;P19388;A0A0A0MQR7;A0A087WVN5	A0A087WWX0;A0A087WVZ9;P19388;A0A0A0MQR7	3;3;3;2;1	3;3;3;2;1	3;3;3;2;1	DNA-directed RNA polymerases I, II, and III subunit RPABC1	POLR2E	>tr|A0A087WWX0|A0A087WWX0_HUMAN DNA-directed RNA polymerases I, II, and III subunit RPABC1 (Fragment) OS=Homo sapiens GN=POLR2E PE=1 SV=1;>tr|A0A087WVZ9|A0A087WVZ9_HUMAN DNA-directed RNA polymerases I, II, and III subunit RPABC1 OS=Homo sapiens GN=POLR2E P	5	3	3	3	1	2	2	1	2	1	1	1	1	2	3	3	1	2	2	1	2	1	1	1	1	2	3	3	1	2	2	1	2	1	1	1	1	2	3	3	20.1	20.1
P23526-2;P23526	P23526-2;P23526	2;2	2;2	2;2	Adenosylhomocysteinase	AHCY	>sp|P23526-2|SAHH_HUMAN Isoform 2 of Adenosylhomocysteinase OS=Homo sapiens GN=AHCY;>sp|P23526|SAHH_HUMAN Adenosylhomocysteinase OS=Homo sapiens GN=AHCY PE=1 SV=4	2	2	2	2	2	2	2	2	2	2	2	2	2	1	2	2	2	2	2	2	2	2	2	2	2	1	2	2	2	2	2	2	2	2	2	2	2	1	2	2	6.9	6.9
P10644;K7EM13;P10644-2;K7EPB2;K7EKR1;H7BYW5;C9JSK5;P31321	P10644;K7EM13;P10644-2;K7EPB2	7;6;6;4;2;2;2;2	7;6;6;4;2;2;2;2	7;6;6;4;2;2;2;2	cAMP-dependent protein kinase type I-alpha regulatory subunit;cAMP-dependent protein kinase type I-alpha regulatory subunit, N-terminally processed	PRKAR1A	>sp|P10644|KAP0_HUMAN cAMP-dependent protein kinase type I-alpha regulatory subunit OS=Homo sapiens GN=PRKAR1A PE=1 SV=1;>tr|K7EM13|K7EM13_HUMAN cAMP-dependent protein kinase type I-alpha regulatory subunit (Fragment) OS=Homo sapiens GN=PRKAR1A PE=1 SV=1;>	8	7	7	7	6	7	6	6	7	7	5	6	5	6	6	6	6	7	6	6	7	7	5	6	5	6	6	6	6	7	6	6	7	7	5	6	5	6	6	6	19.7	19.7
Q9Y5K8;G3V2S6;G3V2V6;H0YJH8;G3V559;H0YJ55;G3V3T8;H0YJS0;G3V5S7;G3V341	Q9Y5K8;G3V2S6;G3V2V6;H0YJH8;G3V559	6;5;4;3;3;2;2;2;1;1	6;5;4;3;3;2;2;2;1;1	6;5;4;3;3;2;2;2;1;1	V-type proton ATPase subunit D	ATP6V1D	>sp|Q9Y5K8|VATD_HUMAN V-type proton ATPase subunit D OS=Homo sapiens GN=ATP6V1D PE=1 SV=1;>tr|G3V2S6|G3V2S6_HUMAN V-type proton ATPase subunit D OS=Homo sapiens GN=ATP6V1D PE=1 SV=1;>tr|G3V2V6|G3V2V6_HUMAN V-type proton ATPase subunit D OS=Homo sapiens GN=	10	6	6	6	5	5	5	5	6	6	5	5	5	5	5	5	5	5	5	5	6	6	5	5	5	5	5	5	5	5	5	5	6	6	5	5	5	5	5	5	25.9	25.9
Q99417;A0A087WV05;A0A0D9SEI7	Q99417;A0A087WV05;A0A0D9SEI7	2;2;1	2;2;1	2;2;1	C-Myc-binding protein	MYCBP	>sp|Q99417|MYCBP_HUMAN C-Myc-binding protein OS=Homo sapiens GN=MYCBP PE=1 SV=3;>tr|A0A087WV05|A0A087WV05_HUMAN Uncharacterized protein OS=Homo sapiens PE=4 SV=1;>tr|A0A0D9SEI7|A0A0D9SEI7_HUMAN C-Myc-binding protein OS=Homo sapiens GN=MYCBP PE=4 SV=1	3	2	2	2	1	2	1	1	2	2	1	1	1	1	2	2	1	2	1	1	2	2	1	1	1	1	2	2	1	2	1	1	2	2	1	1	1	1	2	2	28.2	28.2
O00505;H0Y4S9;H7C4F6	O00505	6;1;1	6;1;1	4;1;0	Importin subunit alpha-4	KPNA3	>sp|O00505|IMA4_HUMAN Importin subunit alpha-4 OS=Homo sapiens GN=KPNA3 PE=1 SV=2	3	6	6	4	3	3	2	3	3	4	4	4	5	1	4	3	3	3	2	3	3	4	4	4	5	1	4	3	2	2	2	2	2	3	2	2	3	1	3	3	12.3	12.3
Q8WUK0;Q8WUK0-2	Q8WUK0;Q8WUK0-2	2;1	2;1	2;1	Phosphatidylglycerophosphatase and protein-tyrosine phosphatase 1	PTPMT1	>sp|Q8WUK0|PTPM1_HUMAN Phosphatidylglycerophosphatase and protein-tyrosine phosphatase 1 OS=Homo sapiens GN=PTPMT1 PE=1 SV=1;>sp|Q8WUK0-2|PTPM1_HUMAN Isoform 2 of Phosphatidylglycerophosphatase and protein-tyrosine phosphatase 1 OS=Homo sapiens GN=PTPMT1	2	2	2	2	2	2	1	2	2	2	2	2	1	1	2	2	2	2	1	2	2	2	2	2	1	1	2	2	2	2	1	2	2	2	2	2	1	1	2	2	8	8
Q16851-2;Q16851;A0A087WYS1;E7EUC7;C9JWG0;C9JVG3;C9JQU9;C9JNZ1	Q16851-2;Q16851;A0A087WYS1;E7EUC7;C9JWG0;C9JVG3;C9JQU9;C9JNZ1	2;2;2;2;1;1;1;1	2;2;2;2;1;1;1;1	2;2;2;2;1;1;1;1	UTP--glucose-1-phosphate uridylyltransferase	UGP2	>sp|Q16851-2|UGPA_HUMAN Isoform 2 of UTP--glucose-1-phosphate uridylyltransferase OS=Homo sapiens GN=UGP2;>sp|Q16851|UGPA_HUMAN UTP--glucose-1-phosphate uridylyltransferase OS=Homo sapiens GN=UGP2 PE=1 SV=5;>tr|A0A087WYS1|A0A087WYS1_HUMAN UTP--glucose-1-ph	8	2	2	2	2	1	2	1	1	1	1	2	2	2	2	2	2	1	2	1	1	1	1	2	2	2	2	2	2	1	2	1	1	1	1	2	2	2	2	2	5	5
Q16401-2;Q16401;F2Z3J2	Q16401-2;Q16401;F2Z3J2	4;4;2	4;4;2	4;4;2	26S proteasome non-ATPase regulatory subunit 5	PSMD5	>sp|Q16401-2|PSMD5_HUMAN Isoform 2 of 26S proteasome non-ATPase regulatory subunit 5 OS=Homo sapiens GN=PSMD5;>sp|Q16401|PSMD5_HUMAN 26S proteasome non-ATPase regulatory subunit 5 OS=Homo sapiens GN=PSMD5 PE=1 SV=3;>tr|F2Z3J2|F2Z3J2_HUMAN 26S proteasome no	3	4	4	4	4	4	3	3	4	3	4	4	4	3	3	3	4	4	3	3	4	3	4	4	4	3	3	3	4	4	3	3	4	3	4	4	4	3	3	3	10.8	10.8
Q5HY54;Q60FE5;P21333-2;P21333;A0A087WWY3;F8WE98;O75369-5;O75369-4;O75369-6;O75369-3;O75369-2;O75369-9;O75369;O75369-8;Q14315-2;Q14315;H0Y5C6;H0Y5F3	Q5HY54;Q60FE5;P21333-2;P21333;A0A087WWY3	25;25;25;25;24;7;3;3;3;3;3;3;3;3;3;3;2;1	25;25;25;25;24;7;3;3;3;3;3;3;3;3;3;3;2;1	25;25;25;25;24;7;3;3;3;3;3;3;3;3;3;3;2;1	Filamin-A	FLNA	>tr|Q5HY54|Q5HY54_HUMAN Filamin-A OS=Homo sapiens GN=FLNA PE=1 SV=1;>tr|Q60FE5|Q60FE5_HUMAN Filamin A OS=Homo sapiens GN=FLNA PE=1 SV=1;>sp|P21333-2|FLNA_HUMAN Isoform 2 of Filamin-A OS=Homo sapiens GN=FLNA;>sp|P21333|FLNA_HUMAN Filamin-A OS=Homo sapiens G	18	25	25	25	23	21	21	20	21	20	20	19	18	18	21	21	23	21	21	20	21	20	20	19	18	18	21	21	23	21	21	20	21	20	20	19	18	18	21	21	11.3	11.3
Q9Y5L4;K7EIT2	Q9Y5L4;K7EIT2	4;2	4;2	4;2	Mitochondrial import inner membrane translocase subunit Tim13	TIMM13	>sp|Q9Y5L4|TIM13_HUMAN Mitochondrial import inner membrane translocase subunit Tim13 OS=Homo sapiens GN=TIMM13 PE=1 SV=1;>tr|K7EIT2|K7EIT2_HUMAN Mitochondrial import inner membrane translocase subunit Tim13 OS=Homo sapiens GN=TIMM13 PE=1 SV=1	2	4	4	4	4	4	1	2	2	4	4	4	2	3	4	3	4	4	1	2	2	4	4	4	2	3	4	3	4	4	1	2	2	4	4	4	2	3	4	3	53.7	53.7
P15924;P15924-2;P15924-3	P15924;P15924-2;P15924-3	10;9;9	10;9;9	10;9;9	Desmoplakin	DSP	>sp|P15924|DESP_HUMAN Desmoplakin OS=Homo sapiens GN=DSP PE=1 SV=3;>sp|P15924-2|DESP_HUMAN Isoform DPII of Desmoplakin OS=Homo sapiens GN=DSP;>sp|P15924-3|DESP_HUMAN Isoform DSPIa of Desmoplakin OS=Homo sapiens GN=DSP	3	10	10	10	6	6	7	7	8	8	4	4	3	3	8	8	6	6	7	7	8	8	4	4	3	3	8	8	6	6	7	7	8	8	4	4	3	3	8	8	3.7	3.7
Q9H0D6-2;Q9H0D6	Q9H0D6-2;Q9H0D6	10;10	10;10	10;10	5-3 exoribonuclease 2	XRN2	>sp|Q9H0D6-2|XRN2_HUMAN Isoform 2 of 5-3 exoribonuclease 2 OS=Homo sapiens GN=XRN2;>sp|Q9H0D6|XRN2_HUMAN 5-3 exoribonuclease 2 OS=Homo sapiens GN=XRN2 PE=1 SV=1	2	10	10	10	7	8	7	8	9	8	5	6	4	3	8	8	7	8	7	8	9	8	5	6	4	3	8	8	7	8	7	8	9	8	5	6	4	3	8	8	14.8	14.8
P0CG05;A0A075B6L0;A0A075B6K9;P0CG06;P0CF74	P0CG05;A0A075B6L0;A0A075B6K9;P0CG06;P0CF74	8;8;8;6;4	5;5;5;3;1	4;4;4;2;0	Ig lambda-2 chain C regions;Ig lambda-3 chain C regions;Ig lambda-6 chain C region	IGLC2;IGLC3;IGLC6	>sp|P0CG05|LAC2_HUMAN Ig lambda-2 chain C regions OS=Homo sapiens GN=IGLC2 PE=1 SV=1;>tr|A0A075B6L0|A0A075B6L0_HUMAN Ig lambda-3 chain C regions (Fragment) OS=Homo sapiens GN=IGLC3 PE=1 SV=2;>tr|A0A075B6K9|A0A075B6K9_HUMAN Ig lambda-2 chain C regions (Frag	5	8	5	4	8	8	7	7	8	8	8	8	8	8	8	7	5	5	5	5	5	5	5	5	5	5	5	4	4	4	4	4	4	4	4	4	4	4	4	3	67	38.7
P45974-2;P45974	P45974-2;P45974	5;5	5;5	5;5	Ubiquitin carboxyl-terminal hydrolase 5	USP5	>sp|P45974-2|UBP5_HUMAN Isoform Short of Ubiquitin carboxyl-terminal hydrolase 5 OS=Homo sapiens GN=USP5;>sp|P45974|UBP5_HUMAN Ubiquitin carboxyl-terminal hydrolase 5 OS=Homo sapiens GN=USP5 PE=1 SV=2	2	5	5	5	5	5	5	3	5	3	3	4	5	5	5	3	5	5	5	3	5	3	3	4	5	5	5	3	5	5	5	3	5	3	3	4	5	5	5	3	9.3	9.3
Q5GLZ8-6;Q5GLZ8-3;Q5GLZ8-2;Q5GLZ8	Q5GLZ8-6;Q5GLZ8-3;Q5GLZ8-2;Q5GLZ8	2;2;2;2	2;2;2;2	2;2;2;2	Probable E3 ubiquitin-protein ligase HERC4	HERC4	>sp|Q5GLZ8-6|HERC4_HUMAN Isoform 6 of Probable E3 ubiquitin-protein ligase HERC4 OS=Homo sapiens GN=HERC4;>sp|Q5GLZ8-3|HERC4_HUMAN Isoform 3 of Probable E3 ubiquitin-protein ligase HERC4 OS=Homo sapiens GN=HERC4;>sp|Q5GLZ8-2|HERC4_HUMAN Isoform 2 of Probab	4	2	2	2	2	2	2	2	2	2	2	2	1	2	2	2	2	2	2	2	2	2	2	2	1	2	2	2	2	2	2	2	2	2	2	2	1	2	2	2	2.3	2.3
P82673;H0YG82;P82673-2	P82673	5;2;2	5;2;2	5;2;2	28S ribosomal protein S35, mitochondrial	MRPS35	>sp|P82673|RT35_HUMAN 28S ribosomal protein S35, mitochondrial OS=Homo sapiens GN=MRPS35 PE=1 SV=1	3	5	5	5	3	4	4	4	4	4	4	4	3	2	5	5	3	4	4	4	4	4	4	4	3	2	5	5	3	4	4	4	4	4	4	4	3	2	5	5	22	22
O60763;O60763-2	O60763;O60763-2	3;3	3;3	3;3	General vesicular transport factor p115	USO1	>sp|O60763|USO1_HUMAN General vesicular transport factor p115 OS=Homo sapiens GN=USO1 PE=1 SV=2;>sp|O60763-2|USO1_HUMAN Isoform 2 of General vesicular transport factor p115 OS=Homo sapiens GN=USO1	2	3	3	3	3	3	2	2	3	2	2	2	2	2	3	3	3	3	2	2	3	2	2	2	2	2	3	3	3	3	2	2	3	2	2	2	2	2	3	3	3.3	3.3
Q9BZZ5-1;Q9BZZ5-3;Q9BZZ5-5;Q9BZZ5-2;G3V1C3;Q9BZZ5-6;Q9BZZ5;H0YER7	Q9BZZ5-1;Q9BZZ5-3;Q9BZZ5-5;Q9BZZ5-2;G3V1C3;Q9BZZ5-6;Q9BZZ5;H0YER7	2;2;2;2;2;2;2;1	2;2;2;2;2;2;2;1	2;2;2;2;2;2;2;1	Apoptosis inhibitor 5	API5	>sp|Q9BZZ5-1|API5_HUMAN Isoform 1 of Apoptosis inhibitor 5 OS=Homo sapiens GN=API5;>sp|Q9BZZ5-3|API5_HUMAN Isoform 3 of Apoptosis inhibitor 5 OS=Homo sapiens GN=API5;>sp|Q9BZZ5-5|API5_HUMAN Isoform 5 of Apoptosis inhibitor 5 OS=Homo sapiens GN=API5;>sp|Q9B	8	2	2	2	2	2	2	2	1	1	0	0	0	0	2	2	2	2	2	2	1	1	0	0	0	0	2	2	2	2	2	2	1	1	0	0	0	0	2	2	4.8	4.8
Q08378-2;Q08378;Q08378-4;A0A087WV43	Q08378-2;Q08378;Q08378-4	7;7;6;1	7;7;6;1	7;7;6;1	Golgin subfamily A member 3	GOLGA3	>sp|Q08378-2|GOGA3_HUMAN Isoform 2 of Golgin subfamily A member 3 OS=Homo sapiens GN=GOLGA3;>sp|Q08378|GOGA3_HUMAN Golgin subfamily A member 3 OS=Homo sapiens GN=GOLGA3 PE=1 SV=2;>sp|Q08378-4|GOGA3_HUMAN Isoform 3 of Golgin subfamily A member 3 OS=Homo sap	4	7	7	7	6	6	3	3	6	6	5	5	2	1	7	7	6	6	3	3	6	6	5	5	2	1	7	7	6	6	3	3	6	6	5	5	2	1	7	7	5.8	5.8
P25705;P25705-2;P25705-3;K7EK77;K7ERX7;K7ENJ4;K7EJP1;K7EQH4;K7ESA0	P25705;P25705-2;P25705-3;K7EK77;K7ERX7	24;23;21;13;12;11;10;6;2	24;23;21;13;12;11;10;6;2	24;23;21;13;12;11;10;6;2	ATP synthase subunit alpha, mitochondrial	ATP5A1	>sp|P25705|ATPA_HUMAN ATP synthase subunit alpha, mitochondrial OS=Homo sapiens GN=ATP5A1 PE=1 SV=1;>sp|P25705-2|ATPA_HUMAN Isoform 2 of ATP synthase subunit alpha, mitochondrial OS=Homo sapiens GN=ATP5A1;>sp|P25705-3|ATPA_HUMAN Isoform 3 of ATP synthase s	9	24	24	24	18	19	20	20	20	22	19	19	15	14	21	18	18	19	20	20	20	22	19	19	15	14	21	18	18	19	20	20	20	22	19	19	15	14	21	18	45.2	45.2
Q99816-2;F5H442;Q99816;J3QRU6;J3QKS4	Q99816-2;F5H442;Q99816	3;3;3;1;1	3;3;3;1;1	3;3;3;1;1	Tumor susceptibility gene 101 protein	TSG101	>sp|Q99816-2|TS101_HUMAN Isoform 2 of Tumor susceptibility gene 101 protein OS=Homo sapiens GN=TSG101;>tr|F5H442|F5H442_HUMAN Tumor susceptibility gene 101 protein OS=Homo sapiens GN=TSG101 PE=1 SV=1;>sp|Q99816|TS101_HUMAN Tumor susceptibility gene 101 pro	5	3	3	3	3	3	3	3	3	2	2	0	0	1	2	3	3	3	3	3	3	2	2	0	0	1	2	3	3	3	3	3	3	2	2	0	0	1	2	3	10.5	10.5
P28288;P28288-2	P28288;P28288-2	11;7	11;7	11;7	ATP-binding cassette sub-family D member 3	ABCD3	>sp|P28288|ABCD3_HUMAN ATP-binding cassette sub-family D member 3 OS=Homo sapiens GN=ABCD3 PE=1 SV=1;>sp|P28288-2|ABCD3_HUMAN Isoform 2 of ATP-binding cassette sub-family D member 3 OS=Homo sapiens GN=ABCD3	2	11	11	11	9	8	8	8	6	7	9	8	6	6	7	6	9	8	8	8	6	7	9	8	6	6	7	6	9	8	8	8	6	7	9	8	6	6	7	6	19.1	19.1
Q5JTH9-2;Q5JTH9-3;Q5JTH9;A0A087X1U8;H7C1M8;A0A087X0G0	Q5JTH9-2;Q5JTH9-3;Q5JTH9	7;7;7;2;1;1	7;7;7;2;1;1	7;7;7;2;1;1	RRP12-like protein	RRP12	>sp|Q5JTH9-2|RRP12_HUMAN Isoform 2 of RRP12-like protein OS=Homo sapiens GN=RRP12;>sp|Q5JTH9-3|RRP12_HUMAN Isoform 3 of RRP12-like protein OS=Homo sapiens GN=RRP12;>sp|Q5JTH9|RRP12_HUMAN RRP12-like protein OS=Homo sapiens GN=RRP12 PE=1 SV=2	6	7	7	7	6	6	6	6	4	5	6	5	3	2	6	6	6	6	6	6	4	5	6	5	3	2	6	6	6	6	6	6	4	5	6	5	3	2	6	6	6.8	6.8
Q8N8S7	Q8N8S7	16	16	3	Protein enabled homolog	ENAH	>sp|Q8N8S7|ENAH_HUMAN Protein enabled homolog OS=Homo sapiens GN=ENAH PE=1 SV=2	1	16	16	3	10	13	9	13	15	16	11	10	5	7	15	15	10	13	9	13	15	16	11	10	5	7	15	15	0	1	1	3	3	3	1	1	1	1	3	3	29.1	29.1
A0A087WZK9;O15372;B3KS98;E5RJT0	A0A087WZK9;O15372;B3KS98;E5RJT0	2;2;2;1	2;2;2;1	2;2;2;1	Eukaryotic translation initiation factor 3 subunit H	EIF3H;EIF3S3	>tr|A0A087WZK9|A0A087WZK9_HUMAN Eukaryotic translation initiation factor 3 subunit H OS=Homo sapiens GN=EIF3H PE=1 SV=1;>sp|O15372|EIF3H_HUMAN Eukaryotic translation initiation factor 3 subunit H OS=Homo sapiens GN=EIF3H PE=1 SV=1;>tr|B3KS98|B3KS98_HUMAN E	4	2	2	2	0	1	0	0	2	2	1	1	1	0	2	2	0	1	0	0	2	2	1	1	1	0	2	2	0	1	0	0	2	2	1	1	1	0	2	2	7.7	7.7
O60341;O60341-2;R4GMP9	O60341;O60341-2	3;3;1	3;3;1	3;3;1	Lysine-specific histone demethylase 1A	KDM1A	>sp|O60341|KDM1A_HUMAN Lysine-specific histone demethylase 1A OS=Homo sapiens GN=KDM1A PE=1 SV=2;>sp|O60341-2|KDM1A_HUMAN Isoform 2 of Lysine-specific histone demethylase 1A OS=Homo sapiens GN=KDM1A	3	3	3	3	2	3	2	2	3	3	1	2	2	2	2	2	2	3	2	2	3	3	1	2	2	2	2	2	2	3	2	2	3	3	1	2	2	2	2	2	4	4
H3BQZ7;Q1KMD3	H3BQZ7;Q1KMD3	2;2	2;2	2;2	Heterogeneous nuclear ribonucleoprotein U-like protein 2	hCG_2044799;HNRNPUL2	>tr|H3BQZ7|H3BQZ7_HUMAN HCG2044799 OS=Homo sapiens GN=HNRNPUL2-BSCL2 PE=4 SV=1;>sp|Q1KMD3|HNRL2_HUMAN Heterogeneous nuclear ribonucleoprotein U-like protein 2 OS=Homo sapiens GN=HNRNPUL2 PE=1 SV=1	2	2	2	2	1	2	2	2	2	2	2	2	1	2	2	2	1	2	2	2	2	2	2	2	1	2	2	2	1	2	2	2	2	2	2	2	1	2	2	2	2.8	2.8
Q9Y6G9;C9JGM7;C9JLW1;E9PHI6	Q9Y6G9;C9JGM7;C9JLW1;E9PHI6	2;1;1;1	2;1;1;1	2;1;1;1	Cytoplasmic dynein 1 light intermediate chain 1	DYNC1LI1	>sp|Q9Y6G9|DC1L1_HUMAN Cytoplasmic dynein 1 light intermediate chain 1 OS=Homo sapiens GN=DYNC1LI1 PE=1 SV=3;>tr|C9JGM7|C9JGM7_HUMAN Cytoplasmic dynein 1 light intermediate chain 1 (Fragment) OS=Homo sapiens GN=DYNC1LI1 PE=1 SV=1;>tr|C9JLW1|C9JLW1_HUMAN Cy	4	2	2	2	1	1	1	1	2	2	1	1	0	0	2	2	1	1	1	1	2	2	1	1	0	0	2	2	1	1	1	1	2	2	1	1	0	0	2	2	4.2	4.2
Q9NQI0-3;Q9NQI0-2;Q9NQI0-4;Q9NQI0;D6RCM4	Q9NQI0-3;Q9NQI0-2;Q9NQI0-4;Q9NQI0	11;11;11;11;5	10;10;10;10;4	10;10;10;10;4	Probable ATP-dependent RNA helicase DDX4	DDX4	>sp|Q9NQI0-3|DDX4_HUMAN Isoform 3 of Probable ATP-dependent RNA helicase DDX4 OS=Homo sapiens GN=DDX4;>sp|Q9NQI0-2|DDX4_HUMAN Isoform 2 of Probable ATP-dependent RNA helicase DDX4 OS=Homo sapiens GN=DDX4;>sp|Q9NQI0-4|DDX4_HUMAN Isoform 4 of Probable ATP-de	5	11	10	10	10	10	10	10	10	10	10	9	9	9	9	10	9	9	9	10	10	10	9	8	9	9	9	9	9	9	9	10	10	10	9	8	9	9	9	9	17.2	15.7
Q9Y291;C9JBY7	Q9Y291;C9JBY7	6;5	6;5	6;5	28S ribosomal protein S33, mitochondrial	MRPS33	>sp|Q9Y291|RT33_HUMAN 28S ribosomal protein S33, mitochondrial OS=Homo sapiens GN=MRPS33 PE=1 SV=1;>tr|C9JBY7|C9JBY7_HUMAN 28S ribosomal protein S33, mitochondrial OS=Homo sapiens GN=MRPS33 PE=1 SV=1	2	6	6	6	4	6	4	6	5	6	6	6	6	6	6	6	4	6	4	6	5	6	6	6	6	6	6	6	4	6	4	6	5	6	6	6	6	6	6	6	66	66
P61247;H0Y9Y4;E9PFI5;D6RAT0;H0Y8L7;D6RG13;D6RB09;D6R9B6;D6RI02;D6RAS7;D6RED7;D6RGE0	P61247;H0Y9Y4;E9PFI5;D6RAT0;H0Y8L7;D6RG13;D6RB09;D6R9B6	23;19;18;17;16;16;13;12;9;8;6;5	23;19;18;17;16;16;13;12;9;8;6;5	23;19;18;17;16;16;13;12;9;8;6;5	40S ribosomal protein S3a	RPS3A	>sp|P61247|RS3A_HUMAN 40S ribosomal protein S3a OS=Homo sapiens GN=RPS3A PE=1 SV=2;>tr|H0Y9Y4|H0Y9Y4_HUMAN 40S ribosomal protein S3a (Fragment) OS=Homo sapiens GN=RPS3A PE=1 SV=1;>tr|E9PFI5|E9PFI5_HUMAN 40S ribosomal protein S3a OS=Homo sapiens GN=RPS3A PE	12	23	23	23	22	22	22	22	23	21	22	18	20	19	21	21	22	22	22	22	23	21	22	18	20	19	21	21	22	22	22	22	23	21	22	18	20	19	21	21	57.2	57.2
Q16512;Q16512-2;K7EL10	Q16512;Q16512-2;K7EL10	5;5;4	5;5;4	5;5;4	Serine/threonine-protein kinase N1	PKN1	>sp|Q16512|PKN1_HUMAN Serine/threonine-protein kinase N1 OS=Homo sapiens GN=PKN1 PE=1 SV=2;>sp|Q16512-2|PKN1_HUMAN Isoform 2 of Serine/threonine-protein kinase N1 OS=Homo sapiens GN=PKN1;>tr|K7EL10|K7EL10_HUMAN Serine/threonine-protein kinase N1 (Fragment)	3	5	5	5	5	4	5	5	5	5	3	3	4	4	4	5	5	4	5	5	5	5	3	3	4	4	4	5	5	4	5	5	5	5	3	3	4	4	4	5	6.3	6.3
P21281;H0YC04;C9JL73;P15313;H0YAT8;E5RGH6;C9JZ02;C9J5E3;C9JNS9	P21281;H0YC04	10;5;4;4;1;1;1;1;1	10;5;4;4;1;1;1;1;1	10;5;4;4;1;1;1;1;1	V-type proton ATPase subunit B, brain isoform	ATP6V1B2	>sp|P21281|VATB2_HUMAN V-type proton ATPase subunit B, brain isoform OS=Homo sapiens GN=ATP6V1B2 PE=1 SV=3;>tr|H0YC04|H0YC04_HUMAN V-type proton ATPase subunit B, brain isoform (Fragment) OS=Homo sapiens GN=ATP6V1B2 PE=1 SV=1	9	10	10	10	10	10	9	8	9	10	9	9	10	9	10	10	10	10	9	8	9	10	9	9	10	9	10	10	10	10	9	8	9	10	9	9	10	9	10	10	23.5	23.5
P01603	P01603	3	2	2	Ig kappa chain V-I region Ka		>sp|P01603|KV111_HUMAN Ig kappa chain V-I region Ka OS=Homo sapiens PE=1 SV=1	1	3	2	2	2	3	2	3	3	3	3	3	3	3	3	3	1	2	1	2	2	2	2	2	2	2	2	2	1	2	1	2	2	2	2	2	2	2	2	2	11.1	11.1
Q9UBE0-2;Q9UBE0-3;B3KNJ4;Q9UBE0;M0QX65;M0QZS6;M0QYM8;M0R054;M0R286;M0R375	Q9UBE0-2;Q9UBE0-3;B3KNJ4;Q9UBE0;M0QX65;M0QZS6;M0QYM8;M0R054;M0R286	6;6;6;6;5;5;4;4;3;1	6;6;6;6;5;5;4;4;3;1	6;6;6;6;5;5;4;4;3;1	SUMO-activating enzyme subunit 1;SUMO-activating enzyme subunit 1, N-terminally processed	SAE1	>sp|Q9UBE0-2|SAE1_HUMAN Isoform 2 of SUMO-activating enzyme subunit 1 OS=Homo sapiens GN=SAE1;>sp|Q9UBE0-3|SAE1_HUMAN Isoform 3 of SUMO-activating enzyme subunit 1 OS=Homo sapiens GN=SAE1;>tr|B3KNJ4|B3KNJ4_HUMAN SUMO-1 activating enzyme subunit 1, isoform	10	6	6	6	5	4	3	3	4	6	4	5	6	5	4	4	5	4	3	3	4	6	4	5	6	5	4	4	5	4	3	3	4	6	4	5	6	5	4	4	23.7	23.7
Q63HQ2-4;Q63HQ2-2;Q63HQ2;D6RJD2;Q63HQ2-5;Q63HQ2-3	Q63HQ2-4;Q63HQ2-2;Q63HQ2;D6RJD2;Q63HQ2-5;Q63HQ2-3	2;2;2;1;1;1	2;2;2;1;1;1	2;2;2;1;1;1	Pikachurin	EGFLAM	>sp|Q63HQ2-4|EGFLA_HUMAN Isoform 4 of Pikachurin OS=Homo sapiens GN=EGFLAM;>sp|Q63HQ2-2|EGFLA_HUMAN Isoform 2 of Pikachurin OS=Homo sapiens GN=EGFLAM;>sp|Q63HQ2|EGFLA_HUMAN Pikachurin OS=Homo sapiens GN=EGFLAM PE=1 SV=2;>tr|D6RJD2|D6RJD2_HUMAN Pikachurin (	6	2	2	2	2	2	2	1	2	2	1	2	2	1	2	1	2	2	2	1	2	2	1	2	2	1	2	1	2	2	2	1	2	2	1	2	2	1	2	1	3.2	3.2
P35232;C9JW96;C9JZ20;E7ESE2;E9PCW0;P35232-2;D6RBK0	P35232;C9JW96;C9JZ20;E7ESE2;E9PCW0	12;10;8;8;8;4;3	12;10;8;8;8;4;3	12;10;8;8;8;4;3	Prohibitin	PHB	>sp|P35232|PHB_HUMAN Prohibitin OS=Homo sapiens GN=PHB PE=1 SV=1;>tr|C9JW96|C9JW96_HUMAN Prohibitin (Fragment) OS=Homo sapiens GN=PHB PE=1 SV=2;>tr|C9JZ20|C9JZ20_HUMAN Prohibitin (Fragment) OS=Homo sapiens GN=PHB PE=1 SV=1;>tr|E7ESE2|E7ESE2_HUMAN Prohibiti	7	12	12	12	10	9	7	11	12	10	8	11	7	7	12	10	10	9	7	11	12	10	8	11	7	7	12	10	10	9	7	11	12	10	8	11	7	7	12	10	52.9	52.9
E9PRK8;E9PKY7;P02794;G3V192;E9PQR3;E9PPQ4;E9PKM5;E9PK45;G3V1D1	E9PRK8;E9PKY7;P02794;G3V192	3;3;3;2;1;1;1;1;1	3;3;3;2;1;1;1;1;1	3;3;3;2;1;1;1;1;1	Ferritin;Ferritin heavy chain	FTH1	>tr|E9PRK8|E9PRK8_HUMAN Ferritin OS=Homo sapiens GN=FTH1 PE=1 SV=1;>tr|E9PKY7|E9PKY7_HUMAN Ferritin (Fragment) OS=Homo sapiens GN=FTH1 PE=1 SV=1;>sp|P02794|FRIH_HUMAN Ferritin heavy chain OS=Homo sapiens GN=FTH1 PE=1 SV=2;>tr|G3V192|G3V192_HUMAN Ferritin O	9	3	3	3	3	3	3	3	3	2	3	2	3	3	3	3	3	3	3	3	3	2	3	2	3	3	3	3	3	3	3	3	3	2	3	2	3	3	3	3	31.6	31.6
P32119;A6NIW5	P32119;A6NIW5	2;1	2;1	2;1	Peroxiredoxin-2	PRDX2	>sp|P32119|PRDX2_HUMAN Peroxiredoxin-2 OS=Homo sapiens GN=PRDX2 PE=1 SV=5;>tr|A6NIW5|A6NIW5_HUMAN Peroxiredoxin 2, isoform CRA_a OS=Homo sapiens GN=PRDX2 PE=1 SV=2	2	2	2	2	2	2	2	2	2	2	2	2	2	2	2	2	2	2	2	2	2	2	2	2	2	2	2	2	2	2	2	2	2	2	2	2	2	2	2	2	12.6	12.6
Q9BZE9;Q9BZE9-2;J3QR50;J3QRW3;J3KRG1;J3QL04;Q9BZE9-4;J3QR12;Q9BZE9-3;J3KRY8	Q9BZE9;Q9BZE9-2;J3QR50;J3QRW3;J3KRG1;J3QL04;Q9BZE9-4;J3QR12;Q9BZE9-3	3;3;2;2;2;2;2;2;2;1	3;3;2;2;2;2;2;2;2;1	3;3;2;2;2;2;2;2;2;1	Tether containing UBX domain for GLUT4	ASPSCR1	>sp|Q9BZE9|ASPC1_HUMAN Tether containing UBX domain for GLUT4 OS=Homo sapiens GN=ASPSCR1 PE=1 SV=1;>sp|Q9BZE9-2|ASPC1_HUMAN Isoform 2 of Tether containing UBX domain for GLUT4 OS=Homo sapiens GN=ASPSCR1;>tr|J3QR50|J3QR50_HUMAN Tether-containing UBX domain	10	3	3	3	2	2	2	2	3	3	3	1	3	1	3	3	2	2	2	2	3	3	3	1	3	1	3	3	2	2	2	2	3	3	3	1	3	1	3	3	5.4	5.4
U3KQE2;K7EIV0;A0A075B7C0;P04632;A0A0C4DGQ5;K7ELJ7;K7EM73;U3KPR7;K7EKD8	U3KQE2;K7EIV0;A0A075B7C0;P04632;A0A0C4DGQ5;K7ELJ7;K7EM73;U3KPR7;K7EKD8	11;11;11;11;11;9;8;6;6	11;11;11;11;11;9;8;6;6	9;9;9;9;9;7;8;4;4	Calpain small subunit 1	CAPNS1	>tr|U3KQE2|U3KQE2_HUMAN Calpain small subunit 1 (Fragment) OS=Homo sapiens GN=CAPNS1 PE=1 SV=1;>tr|K7EIV0|K7EIV0_HUMAN Calpain small subunit 1 (Fragment) OS=Homo sapiens GN=CAPNS1 PE=1 SV=2;>tr|A0A075B7C0|A0A075B7C0_HUMAN Calpain small subunit 1 (Fragment)	9	11	11	9	11	11	11	11	11	11	11	11	11	11	11	11	11	11	11	11	11	11	11	11	11	11	11	11	9	9	9	9	9	9	9	9	9	9	9	9	54.7	54.7
A0JNU9;H0Y8P0;Q86TI0;Q86TI0-2	A0JNU9;H0Y8P0;Q86TI0;Q86TI0-2	5;5;5;4	5;5;5;4	5;5;5;4	TBC1 domain family member 1	TBC1D1	>tr|A0JNU9|A0JNU9_HUMAN TBC1 domain family member 1 OS=Homo sapiens GN=TBC1D1 PE=1 SV=1;>tr|H0Y8P0|H0Y8P0_HUMAN TBC1 domain family member 1 (Fragment) OS=Homo sapiens GN=TBC1D1 PE=1 SV=3;>sp|Q86TI0|TBCD1_HUMAN TBC1 domain family member 1 OS=Homo sapiens GN	4	5	5	5	3	3	3	3	3	5	3	3	3	3	2	2	3	3	3	3	3	5	3	3	3	3	2	2	3	3	3	3	3	5	3	3	3	3	2	2	17.1	17.1
P22061-2;H7BY58;P22061;F6S8N6;A0A0A0MRJ6;F8WDT3;F8WAV5;F8WAX2;H7C4X2;C9J0F2	P22061-2;H7BY58;P22061;F6S8N6;A0A0A0MRJ6	12;12;11;11;11;4;4;4;1;1	12;12;11;11;11;4;4;4;1;1	12;12;11;11;11;4;4;4;1;1	Protein-L-isoaspartate(D-aspartate) O-methyltransferase;Protein-L-isoaspartate O-methyltransferase	PCMT1	>sp|P22061-2|PIMT_HUMAN Isoform 2 of Protein-L-isoaspartate(D-aspartate) O-methyltransferase OS=Homo sapiens GN=PCMT1;>tr|H7BY58|H7BY58_HUMAN Protein-L-isoaspartate O-methyltransferase OS=Homo sapiens GN=PCMT1 PE=1 SV=1;>sp|P22061|PIMT_HUMAN Protein-L-isoa	10	12	12	12	11	11	10	10	11	11	11	11	12	10	11	12	11	11	10	10	11	11	11	11	12	10	11	12	11	11	10	10	11	11	11	11	12	10	11	12	61.4	61.4
Q9BST9;Q9BST9-3;Q9BST9-2	Q9BST9;Q9BST9-3;Q9BST9-2	2;1;1	2;1;1	2;1;1	Rhotekin	RTKN	>sp|Q9BST9|RTKN_HUMAN Rhotekin OS=Homo sapiens GN=RTKN PE=1 SV=2;>sp|Q9BST9-3|RTKN_HUMAN Isoform 3 of Rhotekin OS=Homo sapiens GN=RTKN;>sp|Q9BST9-2|RTKN_HUMAN Isoform 2 of Rhotekin OS=Homo sapiens GN=RTKN	3	2	2	2	1	2	0	1	2	1	0	1	1	2	2	1	1	2	0	1	2	1	0	1	1	2	2	1	1	2	0	1	2	1	0	1	1	2	2	1	5.9	5.9
O94776;O94776-2	O94776	3;1	2;1	2;1	Metastasis-associated protein MTA2	MTA2	>sp|O94776|MTA2_HUMAN Metastasis-associated protein MTA2 OS=Homo sapiens GN=MTA2 PE=1 SV=1	2	3	2	2	2	2	3	2	3	2	1	1	2	3	3	3	1	1	2	2	2	2	1	1	1	2	2	2	1	1	2	2	2	2	1	1	1	2	2	2	5.5	4.5
Q96AC1-2;H0YJ34;Q96AC1;Q96AC1-3;H0YJB6;G3V5R2;G3V281;G3V3J0;G3V1L6;Q9BQL6-4;Q9BQL6-2;Q9BQL6	Q96AC1-2;H0YJ34;Q96AC1;Q96AC1-3	10;10;10;10;3;2;2;2;1;1;1;1	10;10;10;10;3;2;2;2;1;1;1;1	10;10;10;10;3;2;2;2;1;1;1;1	Fermitin family homolog 2	FERMT2	>sp|Q96AC1-2|FERM2_HUMAN Isoform 2 of Fermitin family homolog 2 OS=Homo sapiens GN=FERMT2;>tr|H0YJ34|H0YJ34_HUMAN Fermitin family homolog 2 (Fragment) OS=Homo sapiens GN=FERMT2 PE=1 SV=1;>sp|Q96AC1|FERM2_HUMAN Fermitin family homolog 2 OS=Homo sapiens GN=F	12	10	10	10	10	10	9	7	9	9	8	9	7	7	9	9	10	10	9	7	9	9	8	9	7	7	9	9	10	10	9	7	9	9	8	9	7	7	9	9	19.3	19.3
Q9UNE7;Q9UNE7-2;H3BTA3;H3BS86;H3BUD0	Q9UNE7;Q9UNE7-2;H3BTA3	11;9;6;5;3	11;9;6;5;3	11;9;6;5;3	E3 ubiquitin-protein ligase CHIP	STUB1	>sp|Q9UNE7|CHIP_HUMAN E3 ubiquitin-protein ligase CHIP OS=Homo sapiens GN=STUB1 PE=1 SV=2;>sp|Q9UNE7-2|CHIP_HUMAN Isoform 2 of E3 ubiquitin-protein ligase CHIP OS=Homo sapiens GN=STUB1;>tr|H3BTA3|H3BTA3_HUMAN E3 ubiquitin-protein ligase CHIP (Fragment) OS=	5	11	11	11	11	10	10	11	11	10	9	10	7	9	10	10	11	10	10	11	11	10	9	10	7	9	10	10	11	10	10	11	11	10	9	10	7	9	10	10	29.4	29.4
O00231;O00231-2;J3QRY4;J3KSW3;J3QS13	O00231;O00231-2	17;17;8;1;1	17;17;8;1;1	17;17;8;1;1	26S proteasome non-ATPase regulatory subunit 11	PSMD11	>sp|O00231|PSD11_HUMAN 26S proteasome non-ATPase regulatory subunit 11 OS=Homo sapiens GN=PSMD11 PE=1 SV=3;>sp|O00231-2|PSD11_HUMAN Isoform 2 of 26S proteasome non-ATPase regulatory subunit 11 OS=Homo sapiens GN=PSMD11	5	17	17	17	13	16	16	14	16	17	16	15	16	16	15	16	13	16	16	14	16	17	16	15	16	16	15	16	13	16	16	14	16	17	16	15	16	16	15	16	41	41
B8ZZG1;Q9NZW5;C9J4Q3;C9JGI8	B8ZZG1;Q9NZW5;C9J4Q3	7;7;4;3	7;7;4;3	7;7;4;3	MAGUK p55 subfamily member 6	MPP6	>tr|B8ZZG1|B8ZZG1_HUMAN MAGUK p55 subfamily member 6 OS=Homo sapiens GN=MPP6 PE=1 SV=1;>sp|Q9NZW5|MPP6_HUMAN MAGUK p55 subfamily member 6 OS=Homo sapiens GN=MPP6 PE=1 SV=2;>tr|C9J4Q3|C9J4Q3_HUMAN MAGUK p55 subfamily member 6 (Fragment) OS=Homo sapiens GN=M	4	7	7	7	7	7	5	5	7	7	7	6	6	7	7	7	7	7	5	5	7	7	7	6	6	7	7	7	7	7	5	5	7	7	7	6	6	7	7	7	19.6	19.6
A0A087WU91;A0A0A0MS15	A0A087WU91;A0A0A0MS15	5;5	3;3	3;3			>tr|A0A087WU91|A0A087WU91_HUMAN Protein IGHV3-49 OS=Homo sapiens GN=IGHV3-49 PE=1 SV=1;>tr|A0A0A0MS15|A0A0A0MS15_HUMAN Protein IGHV3-49 (Fragment) OS=Homo sapiens GN=IGHV3-49 PE=1 SV=1	2	5	3	3	5	4	5	5	5	5	5	5	5	5	5	3	3	2	3	3	3	3	3	3	3	3	3	1	3	2	3	3	3	3	3	3	3	3	3	1	38.6	28.9
Q15435-2;Q15435;H7C003;C9J177;C9JD73;Q15435-5;Q15435-4;Q15435-3;H7C3Q5;C9JRC4;B5MBZ8;H7C118	Q15435-2;Q15435;H7C003;C9J177;C9JD73	7;7;6;5;4;3;3;3;2;2;2;1	7;7;6;5;4;3;3;3;2;2;2;1	7;7;6;5;4;3;3;3;2;2;2;1	Protein phosphatase 1 regulatory subunit 7	PPP1R7	>sp|Q15435-2|PP1R7_HUMAN Isoform 2 of Protein phosphatase 1 regulatory subunit 7 OS=Homo sapiens GN=PPP1R7;>sp|Q15435|PP1R7_HUMAN Protein phosphatase 1 regulatory subunit 7 OS=Homo sapiens GN=PPP1R7 PE=1 SV=1;>tr|H7C003|H7C003_HUMAN Protein phosphatase 1 r	12	7	7	7	6	6	7	7	7	7	7	6	6	6	6	7	6	6	7	7	7	7	7	6	6	6	6	7	6	6	7	7	7	7	7	6	6	6	6	7	20.5	20.5
Q6P1L8	Q6P1L8	2	2	2	39S ribosomal protein L14, mitochondrial	MRPL14	>sp|Q6P1L8|RM14_HUMAN 39S ribosomal protein L14, mitochondrial OS=Homo sapiens GN=MRPL14 PE=1 SV=1	1	2	2	2	1	1	2	1	1	2	1	1	1	0	2	2	1	1	2	1	1	2	1	1	1	0	2	2	1	1	2	1	1	2	1	1	1	0	2	2	16.6	16.6
P49755;G3V2K7	P49755;G3V2K7	2;1	2;1	2;1	Transmembrane emp24 domain-containing protein 10	TMED10	>sp|P49755|TMEDA_HUMAN Transmembrane emp24 domain-containing protein 10 OS=Homo sapiens GN=TMED10 PE=1 SV=2;>tr|G3V2K7|G3V2K7_HUMAN Transmembrane emp24 domain-containing protein 10 OS=Homo sapiens GN=TMED10 PE=1 SV=1	2	2	2	2	2	2	2	2	2	2	2	2	2	2	2	2	2	2	2	2	2	2	2	2	2	2	2	2	2	2	2	2	2	2	2	2	2	2	2	2	12.8	12.8
Q01650;H0YJ95;A0A0C4DGL4;G3V4Z6;Q9UM01;Q92536	Q01650;H0YJ95;A0A0C4DGL4;G3V4Z6;Q9UM01;Q92536	2;1;1;1;1;1	2;1;1;1;1;1	2;1;1;1;1;1	Large neutral amino acids transporter small subunit 1;Y+L amino acid transporter 1;Y+L amino acid transporter 2	SLC7A5;SLC7A7;SLC7A6	>sp|Q01650|LAT1_HUMAN Large neutral amino acids transporter small subunit 1 OS=Homo sapiens GN=SLC7A5 PE=1 SV=2;>tr|H0YJ95|H0YJ95_HUMAN Y+L amino acid transporter 1 (Fragment) OS=Homo sapiens GN=SLC7A7 PE=1 SV=1;>tr|A0A0C4DGL4|A0A0C4DGL4_HUMAN Large neutra	6	2	2	2	2	2	1	2	2	2	1	2	1	1	2	2	2	2	1	2	2	2	1	2	1	1	2	2	2	2	1	2	2	2	1	2	1	1	2	2	4.1	4.1
P33176;J3KNA1;O60282;Q12840;O60282-2	P33176	6;2;2;2;1	6;2;2;2;1	6;2;2;2;1	Kinesin-1 heavy chain	KIF5B	>sp|P33176|KINH_HUMAN Kinesin-1 heavy chain OS=Homo sapiens GN=KIF5B PE=1 SV=1	5	6	6	6	4	3	4	3	4	4	3	2	4	4	5	4	4	3	4	3	4	4	3	2	4	4	5	4	4	3	4	3	4	4	3	2	4	4	5	4	7.9	7.9
Q13596-2;Q13596;Q13596-3;H0YK42	Q13596-2;Q13596;Q13596-3;H0YK42	10;10;10;9	9;9;9;8	9;9;9;8	Sorting nexin-1	SNX1	>sp|Q13596-2|SNX1_HUMAN Isoform 1A of Sorting nexin-1 OS=Homo sapiens GN=SNX1;>sp|Q13596|SNX1_HUMAN Sorting nexin-1 OS=Homo sapiens GN=SNX1 PE=1 SV=3;>sp|Q13596-3|SNX1_HUMAN Isoform 3 of Sorting nexin-1 OS=Homo sapiens GN=SNX1;>tr|H0YK42|H0YK42_HUMAN Sorti	4	10	9	9	9	9	8	10	9	9	7	7	6	7	10	9	8	8	7	9	8	8	6	6	5	6	9	8	8	8	7	9	8	8	6	6	5	6	9	8	23.2	20.8
A0A087X054;Q9Y4L1;E9PJ21;A0A087WWI4;K7EQK2;Q9Y4L1-2;J3KTF1;J3QL06;Q9BST8;J3QQH7;J3QLE9;A0A087WW13;A0A087X214;Q9BXT5	A0A087X054;Q9Y4L1;E9PJ21;A0A087WWI4;K7EQK2;Q9Y4L1-2	20;20;14;14;14;12;6;5;3;3;3;2;1;1	20;20;14;14;14;12;6;5;3;3;3;2;1;1	20;20;14;14;14;12;6;5;3;3;3;2;1;1	Hypoxia up-regulated protein 1	HYOU1	>tr|A0A087X054|A0A087X054_HUMAN Hypoxia up-regulated protein 1 OS=Homo sapiens GN=HYOU1 PE=1 SV=1;>sp|Q9Y4L1|HYOU1_HUMAN Hypoxia up-regulated protein 1 OS=Homo sapiens GN=HYOU1 PE=1 SV=1;>tr|E9PJ21|E9PJ21_HUMAN Hypoxia up-regulated protein 1 (Fragment) OS=	14	20	20	20	20	18	19	18	18	18	17	16	18	19	19	17	20	18	19	18	18	18	17	16	18	19	19	17	20	18	19	18	18	18	17	16	18	19	19	17	25.2	25.2
F8VPD4;P27708;H7C2E4;H7C3Z5;H7BZB3;P31327-2;P31327;P31327-3	F8VPD4;P27708	36;36;6;3;3;1;1;1	36;36;6;3;3;1;1;1	36;36;6;3;3;1;1;1	CAD protein;Glutamine-dependent carbamoyl-phosphate synthase;Aspartate carbamoyltransferase;Dihydroorotase	CAD	>tr|F8VPD4|F8VPD4_HUMAN CAD protein OS=Homo sapiens GN=CAD PE=1 SV=1;>sp|P27708|PYR1_HUMAN CAD protein OS=Homo sapiens GN=CAD PE=1 SV=3	8	36	36	36	29	30	30	29	31	34	27	25	14	10	34	32	29	30	30	29	31	34	27	25	14	10	34	32	29	30	30	29	31	34	27	25	14	10	34	32	20.8	20.8
A0M8Q6;A0A075B6L1	A0M8Q6;A0A075B6L1	6;6	3;3	3;3	Ig lambda-7 chain C region	IGLC7	>sp|A0M8Q6|LAC7_HUMAN Ig lambda-7 chain C region OS=Homo sapiens GN=IGLC7 PE=4 SV=2;>tr|A0A075B6L1|A0A075B6L1_HUMAN Ig lambda-7 chain C region (Fragment) OS=Homo sapiens GN=IGLC7 PE=1 SV=2	2	6	3	3	6	6	6	5	6	6	5	5	5	6	5	5	3	3	3	2	3	3	2	2	2	3	2	2	3	3	3	2	3	3	2	2	2	3	2	2	62.3	25.5
Q9BXS6-7;Q9BXS6-4;Q9BXS6-6;Q9BXS6-3;Q9BXS6-5;Q9BXS6-2;Q9BXS6;H0YMD2	Q9BXS6-7;Q9BXS6-4;Q9BXS6-6;Q9BXS6-3;Q9BXS6-5;Q9BXS6-2;Q9BXS6	3;3;3;3;3;3;3;1	3;3;3;3;3;3;3;1	3;3;3;3;3;3;3;1	Nucleolar and spindle-associated protein 1	NUSAP1	>sp|Q9BXS6-7|NUSAP_HUMAN Isoform 7 of Nucleolar and spindle-associated protein 1 OS=Homo sapiens GN=NUSAP1;>sp|Q9BXS6-4|NUSAP_HUMAN Isoform 4 of Nucleolar and spindle-associated protein 1 OS=Homo sapiens GN=NUSAP1;>sp|Q9BXS6-6|NUSAP_HUMAN Isoform 6 of Nucl	8	3	3	3	3	2	2	2	0	1	3	2	2	2	1	1	3	2	2	2	0	1	3	2	2	2	1	1	3	2	2	2	0	1	3	2	2	2	1	1	8.2	8.2
P49327	P49327	11	11	11	Fatty acid synthase;[Acyl-carrier-protein] S-acetyltransferase;[Acyl-carrier-protein] S-malonyltransferase;3-oxoacyl-[acyl-carrier-protein] synthase;3-oxoacyl-[acyl-carrier-protein] reductase;3-hydroxyacyl-[acyl-carrier-protein] dehydratase;Enoyl-[acyl-carrier-protein] reductase;Oleoyl-[acyl-carrier-protein] hydrolase	FASN	>sp|P49327|FAS_HUMAN Fatty acid synthase OS=Homo sapiens GN=FASN PE=1 SV=3	1	11	11	11	5	6	5	5	10	8	7	5	1	4	8	7	5	6	5	5	10	8	7	5	1	4	8	7	5	6	5	5	10	8	7	5	1	4	8	7	6.3	6.3
Q96P70	Q96P70	3	3	3	Importin-9	IPO9	>sp|Q96P70|IPO9_HUMAN Importin-9 OS=Homo sapiens GN=IPO9 PE=1 SV=3	1	3	3	3	2	2	3	3	3	3	2	2	3	3	2	2	2	2	3	3	3	3	2	2	3	3	2	2	2	2	3	3	3	3	2	2	3	3	2	2	2.5	2.5
P51572;P51572-2;C9JSP1;C9JQ75;C9J0M4;C9JMD7	P51572;P51572-2	9;9;3;3;3;2	9;9;3;3;3;2	9;9;3;3;3;2	B-cell receptor-associated protein 31	BCAP31	>sp|P51572|BAP31_HUMAN B-cell receptor-associated protein 31 OS=Homo sapiens GN=BCAP31 PE=1 SV=3;>sp|P51572-2|BAP31_HUMAN Isoform 2 of B-cell receptor-associated protein 31 OS=Homo sapiens GN=BCAP31	6	9	9	9	6	6	5	7	8	7	8	9	5	5	6	8	6	6	5	7	8	7	8	9	5	5	6	8	6	6	5	7	8	7	8	9	5	5	6	8	31.3	31.3
H7C5M9;C9JSA3;C9JND6;C9J6F3;C9J5C3;Q9BUL8;F8WDF3;C9J932;C9J363	H7C5M9;C9JSA3;C9JND6;C9J6F3;C9J5C3;Q9BUL8;F8WDF3;C9J932;C9J363	2;2;2;2;2;2;1;1;1	2;2;2;2;2;2;1;1;1	2;2;2;2;2;2;1;1;1	Programmed cell death protein 10	PDCD10	>tr|H7C5M9|H7C5M9_HUMAN Programmed cell death protein 10 (Fragment) OS=Homo sapiens GN=PDCD10 PE=1 SV=1;>tr|C9JSA3|C9JSA3_HUMAN Programmed cell death protein 10 (Fragment) OS=Homo sapiens GN=PDCD10 PE=1 SV=1;>tr|C9JND6|C9JND6_HUMAN Programmed cell death pr	9	2	2	2	2	2	1	2	2	2	1	2	2	2	1	1	2	2	1	2	2	2	1	2	2	2	1	1	2	2	1	2	2	2	1	2	2	2	1	1	18	18
P06737-2;P06737;E9PK47;P11217-2;P11217;P11216	P06737-2;P06737;E9PK47	5;5;4;2;2;2	5;5;4;2;2;2	5;5;4;2;2;2	Glycogen phosphorylase, liver form;Phosphorylase	PYGL	>sp|P06737-2|PYGL_HUMAN Isoform 2 of Glycogen phosphorylase, liver form OS=Homo sapiens GN=PYGL;>sp|P06737|PYGL_HUMAN Glycogen phosphorylase, liver form OS=Homo sapiens GN=PYGL PE=1 SV=4;>tr|E9PK47|E9PK47_HUMAN Alpha-1,4 glucan phosphorylase OS=Homo sapien	6	5	5	5	2	3	3	3	3	3	3	4	4	4	3	4	2	3	3	3	3	3	3	4	4	4	3	4	2	3	3	3	3	3	3	4	4	4	3	4	5.8	5.8
K7EMY5;G8JLA1;Q8NBN7-2;Q8NBN7	K7EMY5;G8JLA1;Q8NBN7-2;Q8NBN7	2;2;2;2	2;2;2;2	2;2;2;2	Retinol dehydrogenase 13	RDH13	>tr|K7EMY5|K7EMY5_HUMAN Retinol dehydrogenase 13 (Fragment) OS=Homo sapiens GN=RDH13 PE=1 SV=1;>tr|G8JLA1|G8JLA1_HUMAN Retinol dehydrogenase 13 OS=Homo sapiens GN=RDH13 PE=1 SV=1;>sp|Q8NBN7-2|RDH13_HUMAN Isoform 2 of Retinol dehydrogenase 13 OS=Homo sapien	4	2	2	2	1	2	2	2	2	2	0	0	1	1	1	2	1	2	2	2	2	2	0	0	1	1	1	2	1	2	2	2	2	2	0	0	1	1	1	2	45.2	45.2
Q9UDW1;Q9UDW1-2;Q9NZY4	Q9UDW1;Q9UDW1-2;Q9NZY4	2;1;1	2;1;1	2;1;1	Cytochrome b-c1 complex subunit 9	UQCR10	>sp|Q9UDW1|QCR9_HUMAN Cytochrome b-c1 complex subunit 9 OS=Homo sapiens GN=UQCR10 PE=1 SV=3;>sp|Q9UDW1-2|QCR9_HUMAN Isoform 2 of Cytochrome b-c1 complex subunit 9 OS=Homo sapiens GN=UQCR10;>tr|Q9NZY4|Q9NZY4_HUMAN Cytochrome b-c1 complex subunit 9 OS=Homo s	3	2	2	2	2	2	2	2	2	2	2	2	2	2	2	2	2	2	2	2	2	2	2	2	2	2	2	2	2	2	2	2	2	2	2	2	2	2	2	2	38.1	38.1
P61224-3;P61224;F5H6R7;F5H004;F5GX62;E7ESV4;F5H7Y6;P61224-4;A6NIZ1;F5H823;B7ZB78;F5GZG1	P61224-3;P61224;F5H6R7;F5H004;F5GX62;E7ESV4;F5H7Y6;P61224-4;A6NIZ1	5;5;4;4;4;4;4;3;3;2;2;2	5;5;4;4;4;4;4;3;3;2;2;2	1;1;1;1;1;1;1;1;1;1;1;1	Ras-related protein Rap-1b;Ras-related protein Rap-1b-like protein	RAP1B	>sp|P61224-3|RAP1B_HUMAN Isoform 3 of Ras-related protein Rap-1b OS=Homo sapiens GN=RAP1B;>sp|P61224|RAP1B_HUMAN Ras-related protein Rap-1b OS=Homo sapiens GN=RAP1B PE=1 SV=1;>tr|F5H6R7|F5H6R7_HUMAN Ras-related protein Rap-1b (Fragment) OS=Homo sapiens GN=	12	5	5	1	4	4	4	3	4	5	2	3	3	3	5	3	4	4	4	3	4	5	2	3	3	3	5	3	1	1	1	1	1	1	0	0	1	1	1	0	30.9	30.9
P50995-2;P50995;H0Y6E1;E5RIN3;P27216;P27216-2	P50995-2;P50995	5;5;2;1;1;1	5;5;2;1;1;1	5;5;2;1;1;1	Annexin A11	ANXA11	>sp|P50995-2|ANX11_HUMAN Isoform 2 of Annexin A11 OS=Homo sapiens GN=ANXA11;>sp|P50995|ANX11_HUMAN Annexin A11 OS=Homo sapiens GN=ANXA11 PE=1 SV=1	6	5	5	5	3	4	3	4	5	4	4	4	2	3	3	4	3	4	3	4	5	4	4	4	2	3	3	4	3	4	3	4	5	4	4	4	2	3	3	4	9.7	9.7
O75396;A0A087X1A9	O75396;A0A087X1A9	4;2	4;2	4;2	Vesicle-trafficking protein SEC22b	SEC22B	>sp|O75396|SC22B_HUMAN Vesicle-trafficking protein SEC22b OS=Homo sapiens GN=SEC22B PE=1 SV=4;>tr|A0A087X1A9|A0A087X1A9_HUMAN Vesicle-trafficking protein SEC22b (Fragment) OS=Homo sapiens GN=SEC22B PE=1 SV=1	2	4	4	4	3	3	4	3	4	3	3	3	3	3	4	4	3	3	4	3	4	3	3	3	3	3	4	4	3	3	4	3	4	3	3	3	3	3	4	4	20.5	20.5
C9JXB8;C9JNW5;P83731	C9JXB8;C9JNW5;P83731	6;6;6	6;6;6	6;6;6	60S ribosomal protein L24	RPL24	>tr|C9JXB8|C9JXB8_HUMAN 60S ribosomal protein L24 OS=Homo sapiens GN=RPL24 PE=1 SV=1;>tr|C9JNW5|C9JNW5_HUMAN 60S ribosomal protein L24 OS=Homo sapiens GN=RPL24 PE=1 SV=1;>sp|P83731|RL24_HUMAN 60S ribosomal protein L24 OS=Homo sapiens GN=RPL24 PE=1 SV=1	3	6	6	6	6	6	5	6	6	5	5	6	5	5	6	5	6	6	5	6	6	5	5	6	5	5	6	5	6	6	5	6	6	5	5	6	5	5	6	5	40.5	40.5
O15371-2;O15371-3;O15371;B0QYA5;B0QYA4;B0QYA8;B0QYA6	O15371-2;O15371-3;O15371	7;7;7;3;1;1;1	7;7;7;3;1;1;1	7;7;7;3;1;1;1	Eukaryotic translation initiation factor 3 subunit D	EIF3D	>sp|O15371-2|EIF3D_HUMAN Isoform 2 of Eukaryotic translation initiation factor 3 subunit D OS=Homo sapiens GN=EIF3D;>sp|O15371-3|EIF3D_HUMAN Isoform 3 of Eukaryotic translation initiation factor 3 subunit D OS=Homo sapiens GN=EIF3D;>sp|O15371|EIF3D_HUMAN E	7	7	7	7	7	5	6	3	7	7	5	6	4	5	7	7	7	5	6	3	7	7	5	6	4	5	7	7	7	5	6	3	7	7	5	6	4	5	7	7	14.4	14.4
Q01995;E9PJ32;H0YCU9	Q01995;E9PJ32	3;2;1	3;2;1	3;2;1	Transgelin	TAGLN	>sp|Q01995|TAGL_HUMAN Transgelin OS=Homo sapiens GN=TAGLN PE=1 SV=4;>tr|E9PJ32|E9PJ32_HUMAN Transgelin (Fragment) OS=Homo sapiens GN=TAGLN PE=1 SV=1	3	3	3	3	3	3	3	1	3	2	2	1	3	3	2	2	3	3	3	1	3	2	2	1	3	3	2	2	3	3	3	1	3	2	2	1	3	3	2	2	14.9	14.9
O75340-2;H0Y9X3;A0A087WZ38	O75340-2	10;3;3	10;3;3	1;0;0	Programmed cell death protein 6	PDCD6	>sp|O75340-2|PDCD6_HUMAN Isoform 2 of Programmed cell death protein 6 OS=Homo sapiens GN=PDCD6	3	10	10	1	10	10	9	10	10	10	10	10	10	10	10	10	10	10	9	10	10	10	10	10	10	10	10	10	1	1	1	1	1	1	1	1	1	1	1	1	40.2	40.2
Q9H019-3;Q9H019;E9PLD2;C9JF50;E9PPF9;E9PLU1;E9PRK5;Q9H019-2;E9PPQ0;E9PRW1;E9PSD6;E9PNJ0	Q9H019-3;Q9H019;E9PLD2	7;7;6;3;3;3;3;3;2;2;2;1	7;7;6;3;3;3;3;3;2;2;2;1	7;7;6;3;3;3;3;3;2;2;2;1	Mitochondrial fission regulator 1-like	MTFR1L	>sp|Q9H019-3|MFR1L_HUMAN Isoform 3 of Mitochondrial fission regulator 1-like OS=Homo sapiens GN=MTFR1L;>sp|Q9H019|MFR1L_HUMAN Mitochondrial fission regulator 1-like OS=Homo sapiens GN=MTFR1L PE=1 SV=2;>tr|E9PLD2|E9PLD2_HUMAN Mitochondrial fission regulator	12	7	7	7	5	6	6	6	7	6	6	6	6	6	5	5	5	6	6	6	7	6	6	6	6	6	5	5	5	6	6	6	7	6	6	6	6	6	5	5	26.1	26.1
Q13263;Q13263-2;M0R0K9;M0R3C0;M0R2I3	Q13263;Q13263-2;M0R0K9	15;14;8;2;1	15;14;8;2;1	15;14;8;2;1	Transcription intermediary factor 1-beta	TRIM28	>sp|Q13263|TIF1B_HUMAN Transcription intermediary factor 1-beta OS=Homo sapiens GN=TRIM28 PE=1 SV=5;>sp|Q13263-2|TIF1B_HUMAN Isoform 2 of Transcription intermediary factor 1-beta OS=Homo sapiens GN=TRIM28;>tr|M0R0K9|M0R0K9_HUMAN Transcription intermediary	5	15	15	15	11	10	8	11	11	10	10	10	7	7	11	11	11	10	8	11	11	10	10	10	7	7	11	11	11	10	8	11	11	10	10	10	7	7	11	11	19.2	19.2
Q96EY7;B8ZZQ4;Q96EY7-2;F8WE76	Q96EY7	14;4;4;1	14;4;4;1	14;4;4;1	Pentatricopeptide repeat domain-containing protein 3, mitochondrial	PTCD3	>sp|Q96EY7|PTCD3_HUMAN Pentatricopeptide repeat domain-containing protein 3, mitochondrial OS=Homo sapiens GN=PTCD3 PE=1 SV=3	4	14	14	14	11	11	13	13	12	13	11	12	12	10	12	13	11	11	13	13	12	13	11	12	12	10	12	13	11	11	13	13	12	13	11	12	12	10	12	13	20.8	20.8
P39019;A0A075B6E2;M0R2L9;M0QXK4;M0QYF7;M0R140	P39019;A0A075B6E2	20;11;8;8;8;8	20;11;8;8;8;8	20;11;8;8;8;8	40S ribosomal protein S19	RPS19	>sp|P39019|RS19_HUMAN 40S ribosomal protein S19 OS=Homo sapiens GN=RPS19 PE=1 SV=2;>tr|A0A075B6E2|A0A075B6E2_HUMAN 40S ribosomal protein S19 OS=Homo sapiens GN=RPS19 PE=1 SV=1	6	20	20	20	20	20	20	20	20	20	19	19	19	20	19	20	20	20	20	20	20	20	19	19	19	20	19	20	20	20	20	20	20	20	19	19	19	20	19	20	76.6	76.6
P40227;P40227-2;Q92526-3;Q92526;Q92526-2	P40227;P40227-2	13;11;3;3;2	13;11;3;3;2	13;11;3;3;2	T-complex protein 1 subunit zeta	CCT6A	>sp|P40227|TCPZ_HUMAN T-complex protein 1 subunit zeta OS=Homo sapiens GN=CCT6A PE=1 SV=3;>sp|P40227-2|TCPZ_HUMAN Isoform 2 of T-complex protein 1 subunit zeta OS=Homo sapiens GN=CCT6A	5	13	13	13	10	9	10	9	13	12	11	10	9	10	10	9	10	9	10	9	13	12	11	10	9	10	10	9	10	9	10	9	13	12	11	10	9	10	10	9	27.7	27.7
Q27J81-2;Q27J81;A0A0A0MQU1	Q27J81-2;Q27J81;A0A0A0MQU1	4;4;3	4;4;3	4;4;3	Inverted formin-2	INF2	>sp|Q27J81-2|INF2_HUMAN Isoform 2 of Inverted formin-2 OS=Homo sapiens GN=INF2;>sp|Q27J81|INF2_HUMAN Inverted formin-2 OS=Homo sapiens GN=INF2 PE=1 SV=2;>tr|A0A0A0MQU1|A0A0A0MQU1_HUMAN Inverted formin-2 (Fragment) OS=Homo sapiens GN=INF2 PE=1 SV=1	3	4	4	4	4	4	4	4	3	4	3	4	3	3	4	4	4	4	4	4	3	4	3	4	3	3	4	4	4	4	4	4	3	4	3	4	3	3	4	4	4.3	4.3
Q7Z7K0;H7C3D8	Q7Z7K0;H7C3D8	2;1	2;1	2;1	COX assembly mitochondrial protein homolog	CMC1	>sp|Q7Z7K0|COXM1_HUMAN COX assembly mitochondrial protein homolog OS=Homo sapiens GN=CMC1 PE=1 SV=1;>tr|H7C3D8|H7C3D8_HUMAN COX assembly mitochondrial protein homolog (Fragment) OS=Homo sapiens GN=CMC1 PE=1 SV=1	2	2	2	2	1	2	1	1	2	2	1	1	1	1	2	2	1	2	1	1	2	2	1	1	1	1	2	2	1	2	1	1	2	2	1	1	1	1	2	2	18.9	18.9
A0A087WZW8;A0A087WUS2;P04433;A0A0A0MRZ8	A0A087WZW8	13;2;2;2	13;2;2;2	2;2;2;2			>tr|A0A087WZW8|A0A087WZW8_HUMAN Protein IGKV3-11 OS=Homo sapiens GN=IGKV3-11 PE=4 SV=1	4	13	13	2	12	12	13	12	13	13	13	13	13	13	13	13	12	12	13	12	13	13	13	13	13	13	13	13	2	2	2	2	2	2	2	2	2	2	2	2	55.4	55.4
K7EQ02;Q96EP5-2;K7EQ55;K7EK33;Q96EP5	K7EQ02;Q96EP5-2;K7EQ55;K7EK33;Q96EP5	2;2;2;2;2	2;2;2;2;2	2;2;2;2;2	DAZ-associated protein 1	DAZAP1	>tr|K7EQ02|K7EQ02_HUMAN DAZ-associated protein 1 (Fragment) OS=Homo sapiens GN=DAZAP1 PE=1 SV=2;>sp|Q96EP5-2|DAZP1_HUMAN Isoform 2 of DAZ-associated protein 1 OS=Homo sapiens GN=DAZAP1;>tr|K7EQ55|K7EQ55_HUMAN DAZ-associated protein 1 OS=Homo sapiens GN=DAZ	5	2	2	2	1	2	2	1	2	2	2	1	0	1	2	2	1	2	2	1	2	2	2	1	0	1	2	2	1	2	2	1	2	2	2	1	0	1	2	2	9.5	9.5
P48634-2;P48634-3;P48634;P48634-4	P48634-2;P48634-3;P48634;P48634-4	8;8;8;7	7;7;7;6	7;7;7;6	Protein PRRC2A	PRRC2A	>sp|P48634-2|PRC2A_HUMAN Isoform 2 of Protein PRRC2A OS=Homo sapiens GN=PRRC2A;>sp|P48634-3|PRC2A_HUMAN Isoform 3 of Protein PRRC2A OS=Homo sapiens GN=PRRC2A;>sp|P48634|PRC2A_HUMAN Protein PRRC2A OS=Homo sapiens GN=PRRC2A PE=1 SV=3;>sp|P48634-4|PRC2A_HUMAN	4	8	7	7	5	5	4	5	6	7	6	7	3	4	7	7	4	5	3	4	5	6	5	6	2	3	6	6	4	5	3	4	5	6	5	6	2	3	6	6	5.8	5.5
P01593;P80362;P01610;P01609;P01607;P01600;P01599;P01594	P01593	4;1;1;1;1;1;1;1	3;1;1;1;1;1;1;1	2;0;0;0;0;0;0;0	Ig kappa chain V-I region AG		>sp|P01593|KV101_HUMAN Ig kappa chain V-I region AG OS=Homo sapiens PE=1 SV=1	8	4	3	2	3	4	4	4	3	4	4	4	4	4	3	4	2	3	3	3	2	3	3	3	3	3	2	3	1	2	2	2	1	2	2	2	2	2	1	2	27.8	27.8
P01623;P04206	P01623;P04206	8;4	8;4	0;0	Ig kappa chain V-III region WOL;Ig kappa chain V-III region GOL		>sp|P01623|KV305_HUMAN Ig kappa chain V-III region WOL OS=Homo sapiens PE=1 SV=1;>sp|P04206|KV307_HUMAN Ig kappa chain V-III region GOL OS=Homo sapiens PE=1 SV=1	2	8	8	0	8	8	8	8	8	8	8	8	8	8	7	7	8	8	8	8	8	8	8	8	8	8	7	7	0	0	0	0	0	0	0	0	0	0	0	0	56.9	56.9
K7EJE8;K7EKE6;P36776-2;P36776;P36776-3;K7ER27;K7EQF8;K7ER56;K7ERR6	K7EJE8;K7EKE6;P36776-2;P36776;P36776-3	27;27;27;27;24;11;4;4;2	27;27;27;27;24;11;4;4;2	27;27;27;27;24;11;4;4;2	Lon protease homolog, mitochondrial	LONP1	>tr|K7EJE8|K7EJE8_HUMAN Lon protease homolog, mitochondrial OS=Homo sapiens GN=LONP1 PE=1 SV=1;>tr|K7EKE6|K7EKE6_HUMAN Lon protease homolog, mitochondrial OS=Homo sapiens GN=LONP1 PE=1 SV=1;>sp|P36776-2|LONM_HUMAN Isoform 2 of Lon protease homolog, mitocho	9	27	27	27	22	22	24	20	23	24	23	20	17	16	26	24	22	22	24	20	23	24	23	20	17	16	26	24	22	22	24	20	23	24	23	20	17	16	26	24	36.6	36.6
O00116;B8ZZ81	O00116;B8ZZ81	3;2	3;2	3;2	Alkyldihydroxyacetonephosphate synthase, peroxisomal	AGPS	>sp|O00116|ADAS_HUMAN Alkyldihydroxyacetonephosphate synthase, peroxisomal OS=Homo sapiens GN=AGPS PE=1 SV=1;>tr|B8ZZ81|B8ZZ81_HUMAN Alkyldihydroxyacetonephosphate synthase, peroxisomal OS=Homo sapiens GN=AGPS PE=1 SV=1	2	3	3	3	3	2	1	2	3	3	2	2	1	2	3	3	3	2	1	2	3	3	2	2	1	2	3	3	3	2	1	2	3	3	2	2	1	2	3	3	5.8	5.8
A0A087WXL8;P01860;A0A075B6N8;A0A087WVW2;A0A0C4DH29	A0A087WXL8;P01860;A0A075B6N8;A0A087WVW2	15;13;13;13;2	4;3;3;3;1	4;3;3;3;1	Ig gamma-3 chain C region	IGHG3	>tr|A0A087WXL8|A0A087WXL8_HUMAN Ig gamma-3 chain C region OS=Homo sapiens GN=IGHG3 PE=1 SV=1;>sp|P01860|IGHG3_HUMAN Ig gamma-3 chain C region OS=Homo sapiens GN=IGHG3 PE=1 SV=2;>tr|A0A075B6N8|A0A075B6N8_HUMAN Ig gamma-3 chain C region (Fragment) OS=Homo sa	5	15	4	4	10	12	11	12	13	13	13	13	14	13	12	12	2	3	2	2	3	2	3	4	4	4	3	4	2	3	2	2	3	2	3	4	4	4	3	4	33.8	13
Q01844-6;B0QYK0;Q01844-3;Q01844;Q01844-5;H7BY36;Q01844-2;A0A0D9SFL3;C9JGE3;F8WC90;Q01844-4	Q01844-6;B0QYK0;Q01844-3;Q01844;Q01844-5;H7BY36;Q01844-2;A0A0D9SFL3;C9JGE3	3;3;3;3;3;2;2;2;2;1;1	3;3;3;3;3;2;2;2;2;1;1	3;3;3;3;3;2;2;2;2;1;1	RNA-binding protein EWS	EWSR1	>sp|Q01844-6|EWS_HUMAN Isoform 6 of RNA-binding protein EWS OS=Homo sapiens GN=EWSR1;>tr|B0QYK0|B0QYK0_HUMAN RNA-binding protein EWS OS=Homo sapiens GN=EWSR1 PE=1 SV=1;>sp|Q01844-3|EWS_HUMAN Isoform 3 of RNA-binding protein EWS OS=Homo sapiens GN=EWSR1;>sp	11	3	3	3	1	1	0	2	3	3	0	0	2	1	3	3	1	1	0	2	3	3	0	0	2	1	3	3	1	1	0	2	3	3	0	0	2	1	3	3	8.8	8.8
Q9NX20;E9PI14	Q9NX20	5;2	5;2	5;2	39S ribosomal protein L16, mitochondrial	MRPL16	>sp|Q9NX20|RM16_HUMAN 39S ribosomal protein L16, mitochondrial OS=Homo sapiens GN=MRPL16 PE=1 SV=1	2	5	5	5	4	3	4	4	3	3	4	4	3	4	4	3	4	3	4	4	3	3	4	4	3	4	4	3	4	3	4	4	3	3	4	4	3	4	4	3	22.3	22.3
F8WCN3;P12532;P12532-2;C9JSQ1;C9J6W7;C9JT96;C9J8F6;D6RHV3;D6R998;P17540	F8WCN3;P12532;P12532-2;C9JSQ1	5;5;5;3;2;2;1;1;1;1	5;5;5;3;2;2;1;1;1;1	5;5;5;3;2;2;1;1;1;1	Creatine kinase U-type, mitochondrial	CKMT1B;CKMT1A	>tr|F8WCN3|F8WCN3_HUMAN Creatine kinase U-type, mitochondrial OS=Homo sapiens GN=CKMT1B PE=1 SV=1;>sp|P12532|KCRU_HUMAN Creatine kinase U-type, mitochondrial OS=Homo sapiens GN=CKMT1A PE=1 SV=1;>sp|P12532-2|KCRU_HUMAN Isoform 2 of Creatine kinase U-type, m	10	5	5	5	4	4	4	3	4	4	3	3	2	2	5	4	4	4	4	3	4	4	3	3	2	2	5	4	4	4	4	3	4	4	3	3	2	2	5	4	24.5	24.5
P01598;P01596	P01598;P01596	2;1	1;1	1;1	Ig kappa chain V-I region EU;Ig kappa chain V-I region CAR		>sp|P01598|KV106_HUMAN Ig kappa chain V-I region EU OS=Homo sapiens PE=1 SV=1;>sp|P01596|KV104_HUMAN Ig kappa chain V-I region CAR OS=Homo sapiens PE=1 SV=1	2	2	1	1	2	2	2	2	2	1	2	2	2	2	1	1	1	1	1	1	1	1	1	1	1	1	1	1	1	1	1	1	1	1	1	1	1	1	1	1	26.9	16.7
P49736;H0Y8E6	P49736;H0Y8E6	18;17	18;17	18;17	DNA replication licensing factor MCM2	MCM2	>sp|P49736|MCM2_HUMAN DNA replication licensing factor MCM2 OS=Homo sapiens GN=MCM2 PE=1 SV=4;>tr|H0Y8E6|H0Y8E6_HUMAN DNA replication licensing factor MCM2 (Fragment) OS=Homo sapiens GN=MCM2 PE=1 SV=1	2	18	18	18	16	15	13	16	15	15	14	14	15	15	13	13	16	15	13	16	15	15	14	14	15	15	13	13	16	15	13	16	15	15	14	14	15	15	13	13	24.6	24.6
P01699	P01699	3	3	2	Ig lambda chain V-I region VOR		>sp|P01699|LV101_HUMAN Ig lambda chain V-I region VOR OS=Homo sapiens PE=1 SV=1	1	3	3	2	3	3	3	3	3	3	2	2	2	2	1	1	3	3	3	3	3	3	2	2	2	2	1	1	2	2	2	2	2	2	1	1	1	1	0	0	34.2	34.2
P55036;Q5VWC4;P55036-2;A6PVX3;H0Y3Y9;H0Y561;A2A3N6	P55036;Q5VWC4;P55036-2;A6PVX3	5;5;4;3;2;1;1	5;5;4;3;2;1;1	5;5;4;3;2;1;1	26S proteasome non-ATPase regulatory subunit 4	PSMD4	>sp|P55036|PSMD4_HUMAN 26S proteasome non-ATPase regulatory subunit 4 OS=Homo sapiens GN=PSMD4 PE=1 SV=1;>tr|Q5VWC4|Q5VWC4_HUMAN 26S proteasome non-ATPase regulatory subunit 4 OS=Homo sapiens GN=PSMD4 PE=1 SV=1;>sp|P55036-2|PSMD4_HUMAN Isoform Rpn10E of 26	7	5	5	5	4	4	4	3	4	5	3	3	2	2	5	5	4	4	4	3	4	5	3	3	2	2	5	5	4	4	4	3	4	5	3	3	2	2	5	5	14.9	14.9
P34931	P34931	27	3	3	Heat shock 70 kDa protein 1-like	HSPA1L	>sp|P34931|HS71L_HUMAN Heat shock 70 kDa protein 1-like OS=Homo sapiens GN=HSPA1L PE=1 SV=2	1	27	3	3	24	26	23	26	26	25	20	19	16	17	18	19	2	3	2	2	3	2	3	3	2	2	2	2	2	3	2	2	3	2	3	3	2	2	2	2	36.3	5
P60842;J3QL43;J3KT12;P60842-2;J3QR64;J3KTB5;J3QS69;E7EQG2;Q14240;Q14240-2;J3QLN6;J3KS25;J3QKZ9;J3KSZ0;J3KSN7;J3KTN0;J3KT04;J3KS93;E7EMV8;P38919;J3QL52;J3QQP0;E9PBH4;F8WE11;I3L3H2	P60842;J3QL43;J3KT12;P60842-2;J3QR64;J3KTB5;J3QS69;E7EQG2;Q14240;Q14240-2;J3QLN6;J3KS25;J3QKZ9;J3KSZ0	10;8;8;8;7;7;7;7;7;7;6;6;5;5;3;3;2;2;2;2;1;1;1;1;1	10;8;8;8;7;7;7;7;7;7;6;6;5;5;3;3;2;2;2;2;1;1;1;1;1	10;8;8;8;7;7;7;7;7;7;6;6;5;5;3;3;2;2;2;2;1;1;1;1;1	Eukaryotic initiation factor 4A-I;Eukaryotic initiation factor 4A-II	EIF4A1;EIF4A2	>sp|P60842|IF4A1_HUMAN Eukaryotic initiation factor 4A-I OS=Homo sapiens GN=EIF4A1 PE=1 SV=1;>tr|J3QL43|J3QL43_HUMAN Eukaryotic initiation factor 4A-I (Fragment) OS=Homo sapiens GN=EIF4A1 PE=1 SV=1;>tr|J3KT12|J3KT12_HUMAN Eukaryotic initiation factor 4A-I	25	10	10	10	9	10	9	10	10	10	7	6	8	9	8	8	9	10	9	10	10	10	7	6	8	9	8	8	9	10	9	10	10	10	7	6	8	9	8	8	29.1	29.1
Q9NSI2-2;Q9NSI2;C9JJU7	Q9NSI2-2;Q9NSI2	6;6;2	6;6;2	6;6;2	Protein FAM207A	FAM207A	>sp|Q9NSI2-2|F207A_HUMAN Isoform B of Protein FAM207A OS=Homo sapiens GN=FAM207A;>sp|Q9NSI2|F207A_HUMAN Protein FAM207A OS=Homo sapiens GN=FAM207A PE=1 SV=2	3	6	6	6	6	6	6	6	6	5	6	6	5	5	6	6	6	6	6	6	6	5	6	6	5	5	6	6	6	6	6	6	6	5	6	6	5	5	6	6	23.7	23.7
P14927;P14927-2;B7Z2R2;E5RHG9	P14927;P14927-2;B7Z2R2	8;4;4;2	8;4;4;2	8;4;4;2	Cytochrome b-c1 complex subunit 7	UQCRB	>sp|P14927|QCR7_HUMAN Cytochrome b-c1 complex subunit 7 OS=Homo sapiens GN=UQCRB PE=1 SV=2;>sp|P14927-2|QCR7_HUMAN Isoform 2 of Cytochrome b-c1 complex subunit 7 OS=Homo sapiens GN=UQCRB;>tr|B7Z2R2|B7Z2R2_HUMAN Cytochrome b-c1 complex subunit 7 OS=Homo sap	4	8	8	8	7	7	7	6	5	6	7	7	8	7	6	5	7	7	7	6	5	6	7	7	8	7	6	5	7	7	7	6	5	6	7	7	8	7	6	5	60.4	60.4
P62081;B5MCP9	P62081;B5MCP9	16;10	16;10	16;10	40S ribosomal protein S7	RPS7	>sp|P62081|RS7_HUMAN 40S ribosomal protein S7 OS=Homo sapiens GN=RPS7 PE=1 SV=1;>tr|B5MCP9|B5MCP9_HUMAN 40S ribosomal protein S7 OS=Homo sapiens GN=RPS7 PE=1 SV=1	2	16	16	16	14	13	13	14	14	13	15	16	14	12	16	15	14	13	13	14	14	13	15	16	14	12	16	15	14	13	13	14	14	13	15	16	14	12	16	15	70.1	70.1
P01619	P01619	3	2	2	Ig kappa chain V-III region B6		>sp|P01619|KV301_HUMAN Ig kappa chain V-III region B6 OS=Homo sapiens PE=1 SV=1	1	3	2	2	2	3	3	3	2	3	3	3	3	3	2	1	1	2	2	2	1	2	2	2	2	2	1	1	1	2	2	2	1	2	2	2	2	2	1	1	21.3	21.3
A0A0D9SFB3;A0A0D9SG12;O00571;A0A0D9SF53;O00571-2;O15523-2;O15523;A0A087WVZ1;B4DLA0;O15523-3;A0A087WX09;C9J8G5;C9J081	A0A0D9SFB3;A0A0D9SG12;O00571;A0A0D9SF53;O00571-2;O15523-2;O15523	18;18;18;18;17;12;12;4;4;4;3;3;3	18;18;18;18;17;12;12;4;4;4;3;3;3	16;16;16;16;15;10;10;4;4;4;3;3;3	ATP-dependent RNA helicase DDX3X;ATP-dependent RNA helicase DDX3Y	DDX3X;DDX3Y	>tr|A0A0D9SFB3|A0A0D9SFB3_HUMAN ATP-dependent RNA helicase DDX3X OS=Homo sapiens GN=DDX3X PE=4 SV=1;>tr|A0A0D9SG12|A0A0D9SG12_HUMAN ATP-dependent RNA helicase DDX3X OS=Homo sapiens GN=DDX3X PE=4 SV=1;>sp|O00571|DDX3X_HUMAN ATP-dependent RNA helicase DDX3X	13	18	18	16	14	16	15	16	16	17	12	11	13	11	16	16	14	16	15	16	16	17	12	11	13	11	16	16	13	14	13	15	15	16	10	10	12	11	15	14	31.1	31.1
Q96BS2;Q96BS2-2;Q96BS2-3;E9PQ58	Q96BS2;Q96BS2-2;Q96BS2-3;E9PQ58	14;11;10;8	14;11;10;8	14;11;10;8	Calcineurin B homologous protein 3	TESC	>sp|Q96BS2|CHP3_HUMAN Calcineurin B homologous protein 3 OS=Homo sapiens GN=TESC PE=1 SV=3;>sp|Q96BS2-2|CHP3_HUMAN Isoform 2 of Calcineurin B homologous protein 3 OS=Homo sapiens GN=TESC;>sp|Q96BS2-3|CHP3_HUMAN Isoform 3 of Calcineurin B homologous protein	4	14	14	14	14	14	13	12	13	13	14	14	13	13	13	14	14	14	13	12	13	13	14	14	13	13	13	14	14	14	13	12	13	13	14	14	13	13	13	14	42.5	42.5
Q92499;Q92499-3;Q92499-2;F1T0B3;A0A087X2G1	Q92499;Q92499-3;Q92499-2;F1T0B3;A0A087X2G1	12;11;11;11;11	12;11;11;11;11	12;11;11;11;11	ATP-dependent RNA helicase DDX1	DDX1	>sp|Q92499|DDX1_HUMAN ATP-dependent RNA helicase DDX1 OS=Homo sapiens GN=DDX1 PE=1 SV=2;>sp|Q92499-3|DDX1_HUMAN Isoform 3 of ATP-dependent RNA helicase DDX1 OS=Homo sapiens GN=DDX1;>sp|Q92499-2|DDX1_HUMAN Isoform 2 of ATP-dependent RNA helicase DDX1 OS=Hom	5	12	12	12	10	9	10	10	12	11	10	8	8	9	11	10	10	9	10	10	12	11	10	8	8	9	11	10	10	9	10	10	12	11	10	8	8	9	11	10	21.2	21.2
P61981	P61981	9	4	4	14-3-3 protein gamma;14-3-3 protein gamma, N-terminally processed	YWHAG	>sp|P61981|1433G_HUMAN 14-3-3 protein gamma OS=Homo sapiens GN=YWHAG PE=1 SV=2	1	9	4	4	7	8	9	9	9	8	7	7	6	5	9	7	2	3	4	4	4	4	2	3	4	3	4	3	2	3	4	4	4	4	2	3	4	3	4	3	27.1	13.8
A0A0C4DH68;A0A075B6R9	A0A0C4DH68;A0A075B6R9	4;4	3;3	3;3			>tr|A0A0C4DH68|A0A0C4DH68_HUMAN Protein IGKV2-24 (Fragment) OS=Homo sapiens GN=IGKV2-24 PE=1 SV=1;>tr|A0A075B6R9|A0A075B6R9_HUMAN Protein IGKV2D-24 (Fragment) OS=Homo sapiens GN=IGKV2D-24 PE=4 SV=1	2	4	3	3	4	3	3	3	3	3	4	4	4	4	2	1	3	2	2	3	2	3	3	3	3	3	1	1	3	2	2	3	2	3	3	3	3	3	1	1	38.3	38.3
P62873-2;P62873;B1AKQ8;F6X3N5;F6UT28;E7EP32;F5H8J8;F5H100;P62879-2;B3KVK2;F5H0S8;P16520-2;E9PCP0;P16520	P62873-2;P62873;B1AKQ8;F6X3N5;F6UT28;E7EP32	6;6;5;5;5;4;1;1;1;1;1;1;1;1	6;6;5;5;5;4;1;1;1;1;1;1;1;1	2;2;2;2;2;0;0;0;0;0;0;0;0;0	Guanine nucleotide-binding protein G(I)/G(S)/G(T) subunit beta-1	GNB1;GNB2	>sp|P62873-2|GBB1_HUMAN Isoform 2 of Guanine nucleotide-binding protein G(I)/G(S)/G(T) subunit beta-1 OS=Homo sapiens GN=GNB1;>sp|P62873|GBB1_HUMAN Guanine nucleotide-binding protein G(I)/G(S)/G(T) subunit beta-1 OS=Homo sapiens GN=GNB1 PE=1 SV=3;>tr|B1AKQ	14	6	6	2	5	6	6	6	6	6	6	6	5	5	5	6	5	6	6	6	6	6	6	6	5	5	5	6	2	2	2	2	2	2	2	2	2	2	2	2	18.1	18.1
A0A087WZZ5;Q13435;E9PPJ0;H0YCG1;E9PJ04;E9PJT3;H0YEX5;E9PIL8	A0A087WZZ5;Q13435;E9PPJ0	21;21;19;8;7;5;5;2	21;21;19;8;7;5;5;2	21;21;19;8;7;5;5;2	Splicing factor 3B subunit 2	SF3B2	>tr|A0A087WZZ5|A0A087WZZ5_HUMAN Splicing factor 3B subunit 2 OS=Homo sapiens GN=SF3B2 PE=1 SV=1;>sp|Q13435|SF3B2_HUMAN Splicing factor 3B subunit 2 OS=Homo sapiens GN=SF3B2 PE=1 SV=2;>tr|E9PPJ0|E9PPJ0_HUMAN Splicing factor 3B subunit 2 OS=Homo sapiens GN=S	8	21	21	21	19	20	18	18	15	19	20	19	18	15	20	19	19	20	18	18	15	19	20	19	18	15	20	19	19	20	18	18	15	19	20	19	18	15	20	19	30.8	30.8
P02786;F8WBE5;G3V0E5;H7C3V5	P02786;F8WBE5;G3V0E5	4;2;2;1	4;2;2;1	4;2;2;1	Transferrin receptor protein 1;Transferrin receptor protein 1, serum form	TFRC	>sp|P02786|TFR1_HUMAN Transferrin receptor protein 1 OS=Homo sapiens GN=TFRC PE=1 SV=2;>tr|F8WBE5|F8WBE5_HUMAN Transferrin receptor protein 1 OS=Homo sapiens GN=TFRC PE=1 SV=1;>tr|G3V0E5|G3V0E5_HUMAN Transferrin receptor (P90, CD71), isoform CRA_c OS=Homo	4	4	4	4	3	3	4	4	4	3	1	2	2	4	4	4	3	3	4	4	4	3	1	2	2	4	4	4	3	3	4	4	4	3	1	2	2	4	4	4	6.7	6.7
H0Y613;Q14687-2;Q14687-3;Q14687;H7C3B5	H0Y613;Q14687-2;Q14687-3;Q14687;H7C3B5	2;2;2;2;1	2;2;2;2;1	2;2;2;2;1	Genetic suppressor element 1	GSE1	>tr|H0Y613|H0Y613_HUMAN Genetic suppressor element 1 (Fragment) OS=Homo sapiens GN=GSE1 PE=1 SV=1;>sp|Q14687-2|GSE1_HUMAN Isoform 2 of Genetic suppressor element 1 OS=Homo sapiens GN=GSE1;>sp|Q14687-3|GSE1_HUMAN Isoform 3 of Genetic suppressor element 1 OS	5	2	2	2	2	2	1	2	1	2	1	2	2	2	2	2	2	2	1	2	1	2	1	2	2	2	2	2	2	2	1	2	1	2	1	2	2	2	2	2	4.3	4.3
Q13555-10;Q5SWX3;Q13555-3;Q13555-5;Q13555-4;Q13555-7;A0A0A0MS52;Q13555-9;Q13555-2;Q13555-8;Q13555;A0A0A0MT11;Q13555-6;Q8WU40;H0Y6G2;H7BXS4;D6RFJ0;E9PBE8;E7EQE4;D6RHX9;E7ERS6;E7ETC9	Q13555-10;Q5SWX3;Q13555-3;Q13555-5;Q13555-4;Q13555-7;A0A0A0MS52;Q13555-9;Q13555-2;Q13555-8;Q13555;A0A0A0MT11;Q13555-6;Q8WU40;H0Y6G2;H7BXS4	11;11;11;11;11;11;11;11;11;11;11;11;11;9;7;6;2;2;2;1;1;1	6;6;6;6;6;6;6;6;6;6;6;6;6;5;5;2;0;0;0;0;0;0	3;3;3;3;3;3;3;3;3;3;3;3;3;2;2;0;0;0;0;0;0;0	Calcium/calmodulin-dependent protein kinase type II subunit gamma	CAMK2G;CAMK2B	>sp|Q13555-10|KCC2G_HUMAN Isoform 10 of Calcium/calmodulin-dependent protein kinase type II subunit gamma OS=Homo sapiens GN=CAMK2G;>tr|Q5SWX3|Q5SWX3_HUMAN Calcium/calmodulin-dependent protein kinase (CaM kinase) II gamma, isoform CRA_n OS=Homo sapiens GN=	22	11	6	3	10	10	11	11	11	10	9	8	9	9	11	11	5	5	6	6	6	6	5	4	5	4	6	6	2	2	3	3	3	3	2	1	3	2	3	3	24.8	13.5
O95347-2;O95347	O95347-2;O95347	3;3	3;3	3;3	Structural maintenance of chromosomes protein 2	SMC2	>sp|O95347-2|SMC2_HUMAN Isoform 2 of Structural maintenance of chromosomes protein 2 OS=Homo sapiens GN=SMC2;>sp|O95347|SMC2_HUMAN Structural maintenance of chromosomes protein 2 OS=Homo sapiens GN=SMC2 PE=1 SV=2	2	3	3	3	1	1	2	1	3	3	2	2	1	1	3	3	1	1	2	1	3	3	2	2	1	1	3	3	1	1	2	1	3	3	2	2	1	1	3	3	3.7	3.7
P26640;P26640-2;A2ABF4	P26640	8;3;2	8;3;2	8;3;2	Valine--tRNA ligase	VARS	>sp|P26640|SYVC_HUMAN Valine--tRNA ligase OS=Homo sapiens GN=VARS PE=1 SV=4	3	8	8	8	3	4	5	5	6	8	4	3	4	4	7	7	3	4	5	5	6	8	4	3	4	4	7	7	3	4	5	5	6	8	4	3	4	4	7	7	7.2	7.2
Q14566	Q14566	13	13	13	DNA replication licensing factor MCM6	MCM6	>sp|Q14566|MCM6_HUMAN DNA replication licensing factor MCM6 OS=Homo sapiens GN=MCM6 PE=1 SV=1	1	13	13	13	10	9	11	11	12	12	12	11	11	12	10	11	10	9	11	11	12	12	12	11	11	12	10	11	10	9	11	11	12	12	12	11	11	12	10	11	15.6	15.6
Q99459	Q99459	7	7	7	Cell division cycle 5-like protein	CDC5L	>sp|Q99459|CDC5L_HUMAN Cell division cycle 5-like protein OS=Homo sapiens GN=CDC5L PE=1 SV=2	1	7	7	7	7	6	5	5	7	6	6	6	5	6	6	7	7	6	5	5	7	6	6	6	5	6	6	7	7	6	5	5	7	6	6	6	5	6	6	7	9.7	9.7
Q13576;E7EWC2;F5H7S7;Q13576-3;Q13576-2;D6R939;E9PDT6;D6R999;H0YA28;D6RGC6;D6RDK8	Q13576;E7EWC2;F5H7S7;Q13576-3;Q13576-2	20;18;18;13;13;9;6;1;1;1;1	17;15;15;11;11;8;5;1;1;1;1	17;15;15;11;11;8;5;1;1;1;1	Ras GTPase-activating-like protein IQGAP2	IQGAP2	>sp|Q13576|IQGA2_HUMAN Ras GTPase-activating-like protein IQGAP2 OS=Homo sapiens GN=IQGAP2 PE=1 SV=4;>tr|E7EWC2|E7EWC2_HUMAN Ras GTPase-activating-like protein IQGAP2 (Fragment) OS=Homo sapiens GN=IQGAP2 PE=1 SV=1;>tr|F5H7S7|F5H7S7_HUMAN Ras GTPase-activat	11	20	17	17	17	17	18	18	16	15	16	17	16	16	15	18	15	15	15	16	14	13	15	15	14	14	13	16	15	15	15	16	14	13	15	15	14	14	13	16	12.8	11.3
P49411;H3BNU3	P49411	7;2	7;2	7;2	Elongation factor Tu, mitochondrial	TUFM	>sp|P49411|EFTU_HUMAN Elongation factor Tu, mitochondrial OS=Homo sapiens GN=TUFM PE=1 SV=2	2	7	7	7	5	5	3	7	7	7	4	5	4	6	6	6	5	5	3	7	7	7	4	5	4	6	6	6	5	5	3	7	7	7	4	5	4	6	6	6	23.5	23.5
E9PM69;R4GNH3;P17980;E9PMD8;E9PKD5;E9PN50;E9PLG2	E9PM69;R4GNH3;P17980;E9PMD8;E9PKD5	7;7;7;4;4;3;2	7;7;7;4;4;3;2	7;7;7;4;4;3;2	26S protease regulatory subunit 6A	PSMC3	>tr|E9PM69|E9PM69_HUMAN 26S protease regulatory subunit 6A OS=Homo sapiens GN=PSMC3 PE=1 SV=1;>tr|R4GNH3|R4GNH3_HUMAN 26S protease regulatory subunit 6A OS=Homo sapiens GN=PSMC3 PE=1 SV=1;>sp|P17980|PRS6A_HUMAN 26S protease regulatory subunit 6A OS=Homo sa	7	7	7	7	5	5	3	5	5	6	5	4	3	4	7	7	5	5	3	5	5	6	5	4	3	4	7	7	5	5	3	5	5	6	5	4	3	4	7	7	27.5	27.5
Q9NWM8	Q9NWM8	1	1	1	Peptidyl-prolyl cis-trans isomerase FKBP14	FKBP14	>sp|Q9NWM8|FKB14_HUMAN Peptidyl-prolyl cis-trans isomerase FKBP14 OS=Homo sapiens GN=FKBP14 PE=1 SV=1	1	1	1	1	1	1	1	1	1	1	1	1	1	1	1	1	1	1	1	1	1	1	1	1	1	1	1	1	1	1	1	1	1	1	1	1	1	1	1	1	4.3	4.3
P60903	P60903	1	1	1	Protein S100-A10	S100A10	>sp|P60903|S10AA_HUMAN Protein S100-A10 OS=Homo sapiens GN=S100A10 PE=1 SV=2	1	1	1	1	0	0	1	1	1	1	0	0	0	1	1	1	0	0	1	1	1	1	0	0	0	1	1	1	0	0	1	1	1	1	0	0	0	1	1	1	10.3	10.3
P09669	P09669	6	6	6	Cytochrome c oxidase subunit 6C	COX6C	>sp|P09669|COX6C_HUMAN Cytochrome c oxidase subunit 6C OS=Homo sapiens GN=COX6C PE=1 SV=2	1	6	6	6	6	6	6	6	4	5	6	6	6	6	5	5	6	6	6	6	4	5	6	6	6	6	5	5	6	6	6	6	4	5	6	6	6	6	5	5	49.3	49.3
P50552;K7EM16	P50552;K7EM16	4;2	4;2	4;2	Vasodilator-stimulated phosphoprotein	VASP	>sp|P50552|VASP_HUMAN Vasodilator-stimulated phosphoprotein OS=Homo sapiens GN=VASP PE=1 SV=3;>tr|K7EM16|K7EM16_HUMAN Vasodilator-stimulated phosphoprotein (Fragment) OS=Homo sapiens GN=VASP PE=1 SV=1	2	4	4	4	1	1	1	1	3	4	2	1	0	0	4	4	1	1	1	1	3	4	2	1	0	0	4	4	1	1	1	1	3	4	2	1	0	0	4	4	15	15
A8MXH2;C9JZI7;Q99733;Q99733-2;E9PNW0;E9PJJ2;E9PS34;E9PNJ7;E9PKT8;C9J6D1;H0YCI4	A8MXH2;C9JZI7;Q99733;Q99733-2;E9PNW0;E9PJJ2;E9PS34;E9PNJ7;E9PKT8;C9J6D1	6;6;6;6;5;5;5;5;5;5;1	4;4;4;4;3;3;3;3;3;3;1	4;4;4;4;3;3;3;3;3;3;1	Nucleosome assembly protein 1-like 4	NAP1L4	>tr|A8MXH2|A8MXH2_HUMAN Nucleosome assembly protein 1-like 4 (Fragment) OS=Homo sapiens GN=NAP1L4 PE=1 SV=2;>tr|C9JZI7|C9JZI7_HUMAN Nucleosome assembly protein 1-like 4 (Fragment) OS=Homo sapiens GN=NAP1L4 PE=1 SV=1;>sp|Q99733|NP1L4_HUMAN Nucleosome assemb	11	6	4	4	6	5	6	5	6	5	5	5	6	5	6	6	4	4	4	4	4	4	4	4	4	3	4	4	4	4	4	4	4	4	4	4	4	3	4	4	26.3	19.9
A0A087WV47;P01857;A0A0A0MS08;A0A0A0MS07;A0A0B4J1U8;A0A0C4DH37;A0A0B4J1V1;A0A0B4J1U9;A0A087X2C0	A0A087WV47;P01857;A0A0A0MS08;A0A0A0MS07	24;18;18;14;6;4;4;4;4	24;18;18;14;6;4;4;4;4	2;0;0;0;2;0;0;0;0	Ig gamma-1 chain C region	IGHG1	>tr|A0A087WV47|A0A087WV47_HUMAN Ig gamma-1 chain C region OS=Homo sapiens GN=IGHG1 PE=1 SV=1;>sp|P01857|IGHG1_HUMAN Ig gamma-1 chain C region OS=Homo sapiens GN=IGHG1 PE=1 SV=1;>tr|A0A0A0MS08|A0A0A0MS08_HUMAN Ig gamma-1 chain C region (Fragment) OS=Homo sa	9	24	24	2	20	22	21	22	22	24	21	22	22	22	18	19	20	22	21	22	22	24	21	22	22	22	18	19	2	2	2	2	2	2	2	2	2	2	2	2	56.2	56.2
P48643;E7ENZ3;B7ZAR1;E9PCA1;P48643-2;H0Y914;D6RIZ7	P48643;E7ENZ3;B7ZAR1;E9PCA1;P48643-2	15;14;13;13;12;3;1	15;14;13;13;12;3;1	15;14;13;13;12;3;1	T-complex protein 1 subunit epsilon	CCT5	>sp|P48643|TCPE_HUMAN T-complex protein 1 subunit epsilon OS=Homo sapiens GN=CCT5 PE=1 SV=1;>tr|E7ENZ3|E7ENZ3_HUMAN T-complex protein 1 subunit epsilon OS=Homo sapiens GN=CCT5 PE=1 SV=1;>tr|B7ZAR1|B7ZAR1_HUMAN T-complex protein 1 subunit epsilon OS=Homo sa	7	15	15	15	13	13	11	10	14	14	9	12	7	10	13	13	13	13	11	10	14	14	9	12	7	10	13	13	13	13	11	10	14	14	9	12	7	10	13	13	29.4	29.4
P51991-2;P51991	P51991-2;P51991	6;6	6;6	6;6	Heterogeneous nuclear ribonucleoprotein A3	HNRNPA3	>sp|P51991-2|ROA3_HUMAN Isoform 2 of Heterogeneous nuclear ribonucleoprotein A3 OS=Homo sapiens GN=HNRNPA3;>sp|P51991|ROA3_HUMAN Heterogeneous nuclear ribonucleoprotein A3 OS=Homo sapiens GN=HNRNPA3 PE=1 SV=2	2	6	6	6	5	3	3	2	6	4	5	5	2	4	6	6	5	3	3	2	6	4	5	5	2	4	6	6	5	3	3	2	6	4	5	5	2	4	6	6	21.3	21.3
Q15642-4;Q15642-2;W4VSQ9;Q15642-3;Q15642;Q15642-5;M0R2H7;M0R0F9	Q15642-4;Q15642-2;W4VSQ9;Q15642-3;Q15642;Q15642-5;M0R2H7	5;5;5;5;5;4;4;2	5;5;5;5;5;4;4;2	5;5;5;5;5;4;4;2	Cdc42-interacting protein 4	TRIP10	>sp|Q15642-4|CIP4_HUMAN Isoform 4 of Cdc42-interacting protein 4 OS=Homo sapiens GN=TRIP10;>sp|Q15642-2|CIP4_HUMAN Isoform 2 of Cdc42-interacting protein 4 OS=Homo sapiens GN=TRIP10;>tr|W4VSQ9|W4VSQ9_HUMAN Cdc42-interacting protein 4 OS=Homo sapiens GN=TRI	8	5	5	5	5	4	5	5	5	4	4	3	5	5	5	4	5	4	5	5	5	4	4	3	5	5	5	4	5	4	5	5	5	4	4	3	5	5	5	4	12.1	12.1
P01625	P01625	5	1	1	Ig kappa chain V-IV region Len		>sp|P01625|KV402_HUMAN Ig kappa chain V-IV region Len OS=Homo sapiens PE=1 SV=2	1	5	1	1	5	5	5	5	5	5	4	4	5	4	4	5	1	1	1	1	1	1	1	1	1	1	1	1	1	1	1	1	1	1	1	1	1	1	1	1	43	15.8
Q92665	Q92665	13	13	13	28S ribosomal protein S31, mitochondrial	MRPS31	>sp|Q92665|RT31_HUMAN 28S ribosomal protein S31, mitochondrial OS=Homo sapiens GN=MRPS31 PE=1 SV=3	1	13	13	13	13	12	13	13	12	11	11	12	11	10	13	12	13	12	13	13	12	11	11	12	11	10	13	12	13	12	13	13	12	11	11	12	11	10	13	12	36.2	36.2
O75947-2;O75947;F5H608	O75947-2;O75947;F5H608	4;4;3	4;4;3	4;4;3	ATP synthase subunit d, mitochondrial	ATP5H	>sp|O75947-2|ATP5H_HUMAN Isoform 2 of ATP synthase subunit d, mitochondrial OS=Homo sapiens GN=ATP5H;>sp|O75947|ATP5H_HUMAN ATP synthase subunit d, mitochondrial OS=Homo sapiens GN=ATP5H PE=1 SV=3;>tr|F5H608|F5H608_HUMAN ATP synthase subunit d, mitochondri	3	4	4	4	2	3	2	2	4	3	1	2	1	3	4	4	2	3	2	2	4	3	1	2	1	3	4	4	2	3	2	2	4	3	1	2	1	3	4	4	33.6	33.6
B5MCX3;Q15019;Q15019-3;Q15019-2;C9J2Q4;H7C2Y0;C9IY94;C9J938;H7C310;C9JB25	B5MCX3;Q15019;Q15019-3;Q15019-2;C9J2Q4;H7C2Y0	3;3;3;3;2;2;1;1;1;1	3;3;3;3;2;2;1;1;1;1	3;3;3;3;2;2;1;1;1;1	Septin-2	2017-09-02	>tr|B5MCX3|B5MCX3_HUMAN Septin-2 OS=Homo sapiens GN=SEPT2 PE=1 SV=1;>sp|Q15019|SEPT2_HUMAN Septin-2 OS=Homo sapiens GN=SEPT2 PE=1 SV=1;>sp|Q15019-3|SEPT2_HUMAN Isoform 3 of Septin-2 OS=Homo sapiens GN=SEPT2;>sp|Q15019-2|SEPT2_HUMAN Isoform 2 of Septin-2 OS	10	3	3	3	1	2	2	2	2	2	3	2	2	2	3	3	1	2	2	2	2	2	3	2	2	2	3	3	1	2	2	2	2	2	3	2	2	2	3	3	12.8	12.8
A0A0B4J1Z4	A0A0B4J1Z4	5	5	2			>tr|A0A0B4J1Z4|A0A0B4J1Z4_HUMAN Protein IGKV1-17 (Fragment) OS=Homo sapiens GN=IGKV1-17 PE=1 SV=1	1	5	5	2	5	5	4	4	5	5	5	5	5	4	4	4	5	5	4	4	5	5	5	5	5	4	4	4	2	2	2	1	2	2	2	2	2	2	1	1	26.5	26.5
K7ENH2;B3KQ25;K7ESG5;K9J957;P61289;P61289-3;P61289-2;K7EMD0;K7EPX6;K7EKR3;A0A087WTV2	K7ENH2;B3KQ25;K7ESG5;K9J957;P61289;P61289-3;P61289-2;K7EMD0;K7EPX6;K7EKR3;A0A087WTV2	2;2;2;2;2;2;2;1;1;1;1	2;2;2;2;2;2;2;1;1;1;1	2;2;2;2;2;2;2;1;1;1;1	Proteasome activator complex subunit 3	PSME3	>tr|K7ENH2|K7ENH2_HUMAN Proteasome activator complex subunit 3 (Fragment) OS=Homo sapiens GN=PSME3 PE=1 SV=1;>tr|B3KQ25|B3KQ25_HUMAN Proteasome activator complex subunit 3 OS=Homo sapiens GN=PSME3 PE=1 SV=1;>tr|K7ESG5|K7ESG5_HUMAN Proteasome activator comp	11	2	2	2	1	1	0	0	1	2	1	1	1	1	2	2	1	1	0	0	1	2	1	1	1	1	2	2	1	1	0	0	1	2	1	1	1	1	2	2	14	14
Q9BYJ9	Q9BYJ9	6	2	2	YTH domain family protein 1	YTHDF1	>sp|Q9BYJ9|YTHD1_HUMAN YTH domain-containing family protein 1 OS=Homo sapiens GN=YTHDF1 PE=1 SV=1	1	6	2	2	4	3	4	4	5	5	2	2	2	3	6	6	0	0	0	0	1	2	0	0	0	0	2	2	0	0	0	0	1	2	0	0	0	0	2	2	12.5	4.5
P43487-2;P43487;F6WQW2;C9JJ34;C9JDM3;C9JXG8;C9JGV6;C9JIC6	P43487-2;P43487;F6WQW2;C9JJ34;C9JDM3;C9JXG8;C9JGV6	5;5;5;4;4;3;3;2	5;5;5;4;4;3;3;2	5;5;5;4;4;3;3;2	Ran-specific GTPase-activating protein	RANBP1	>sp|P43487-2|RANG_HUMAN Isoform 2 of Ran-specific GTPase-activating protein OS=Homo sapiens GN=RANBP1;>sp|P43487|RANG_HUMAN Ran-specific GTPase-activating protein OS=Homo sapiens GN=RANBP1 PE=1 SV=1;>tr|F6WQW2|F6WQW2_HUMAN Ran-specific GTPase-activating pr	8	5	5	5	4	4	4	5	4	4	4	5	5	4	4	4	4	4	4	5	4	4	4	5	5	4	4	4	4	4	4	5	4	4	4	5	5	4	4	4	17.5	17.5
Q99653;H0YNG9;H0YKE7;F5GX29;H0YLY7;H0YLX1	Q99653;H0YNG9;H0YKE7;F5GX29	14;9;8;8;6;1	14;9;8;8;6;1	14;9;8;8;6;1	Calcineurin B homologous protein 1	CHP1	>sp|Q99653|CHP1_HUMAN Calcineurin B homologous protein 1 OS=Homo sapiens GN=CHP1 PE=1 SV=3;>tr|H0YNG9|H0YNG9_HUMAN Calcineurin B homologous protein 1 OS=Homo sapiens GN=CHP1 PE=1 SV=1;>tr|H0YKE7|H0YKE7_HUMAN Calcineurin B homologous protein 1 OS=Homo sapie	6	14	14	14	13	14	14	14	14	14	14	14	14	14	14	14	13	14	14	14	14	14	14	14	14	14	14	14	13	14	14	14	14	14	14	14	14	14	14	14	85.6	85.6
P78371;P78371-2;F5GWF6;F8VQ14	P78371;P78371-2;F5GWF6;F8VQ14	25;24;23;20	25;24;23;20	25;24;23;20	T-complex protein 1 subunit beta	CCT2	>sp|P78371|TCPB_HUMAN T-complex protein 1 subunit beta OS=Homo sapiens GN=CCT2 PE=1 SV=4;>sp|P78371-2|TCPB_HUMAN Isoform 2 of T-complex protein 1 subunit beta OS=Homo sapiens GN=CCT2;>tr|F5GWF6|F5GWF6_HUMAN T-complex protein 1 subunit beta OS=Homo sapiens	4	25	25	25	23	23	21	21	22	22	23	23	23	19	22	21	23	23	21	21	22	22	23	23	23	19	22	21	23	23	21	21	22	22	23	23	23	19	22	21	50.8	50.8
P50336;F5H1I5;F5GZT7;H0YFP3	P50336;F5H1I5;F5GZT7;H0YFP3	4;2;2;2	4;2;2;2	4;2;2;2	Protoporphyrinogen oxidase	PPOX	>sp|P50336|PPOX_HUMAN Protoporphyrinogen oxidase OS=Homo sapiens GN=PPOX PE=1 SV=1;>tr|F5H1I5|F5H1I5_HUMAN Protoporphyrinogen oxidase OS=Homo sapiens GN=PPOX PE=1 SV=1;>tr|F5GZT7|F5GZT7_HUMAN Protoporphyrinogen oxidase OS=Homo sapiens GN=PPOX PE=1 SV=1;>tr	4	4	4	4	4	3	3	3	3	4	2	2	2	1	3	3	4	3	3	3	3	4	2	2	2	1	3	3	4	3	3	3	3	4	2	2	2	1	3	3	9.9	9.9
D6RD63;Q9BT78;D6RFN0;D6RAX7;Q9BT78-2	D6RD63;Q9BT78;D6RFN0;D6RAX7	3;3;3;2;1	3;3;3;2;1	3;3;3;2;1	COP9 signalosome complex subunit 4	COPS4	>tr|D6RD63|D6RD63_HUMAN COP9 signalosome complex subunit 4 (Fragment) OS=Homo sapiens GN=COPS4 PE=1 SV=1;>sp|Q9BT78|CSN4_HUMAN COP9 signalosome complex subunit 4 OS=Homo sapiens GN=COPS4 PE=1 SV=1;>tr|D6RFN0|D6RFN0_HUMAN COP9 signalosome complex subunit 4	5	3	3	3	3	3	3	3	3	3	3	3	3	3	3	3	3	3	3	3	3	3	3	3	3	3	3	3	3	3	3	3	3	3	3	3	3	3	3	3	16	16
P46100-2;P46100-5;P46100-3;P46100-4;P46100;A0A096LNR8;A0A096LNW1;P46100-6;A0A096LNL9	P46100-2;P46100-5;P46100-3;P46100-4;P46100	4;4;4;4;4;1;1;1;1	4;4;4;4;4;1;1;1;1	4;4;4;4;4;1;1;1;1	Transcriptional regulator ATRX	ATRX	>sp|P46100-2|ATRX_HUMAN Isoform 1 of Transcriptional regulator ATRX OS=Homo sapiens GN=ATRX;>sp|P46100-5|ATRX_HUMAN Isoform 5 of Transcriptional regulator ATRX OS=Homo sapiens GN=ATRX;>sp|P46100-3|ATRX_HUMAN Isoform 2 of Transcriptional regulator ATRX OS=H	9	4	4	4	2	1	3	2	2	1	2	1	2	0	2	4	2	1	3	2	2	1	2	1	2	0	2	4	2	1	3	2	2	1	2	1	2	0	2	4	1.9	1.9
F8WAS3;C9IZN5;A0A087X1G1;H7BYD0;Q16718-2;Q16718	F8WAS3;C9IZN5;A0A087X1G1;H7BYD0;Q16718-2;Q16718	2;2;2;2;2;2	2;2;2;2;2;2	2;2;2;2;2;2	NADH dehydrogenase [ubiquinone] 1 alpha subcomplex subunit 5	NDUFA5	>tr|F8WAS3|F8WAS3_HUMAN NADH dehydrogenase [ubiquinone] 1 alpha subcomplex subunit 5 OS=Homo sapiens GN=NDUFA5 PE=1 SV=1;>tr|C9IZN5|C9IZN5_HUMAN NADH dehydrogenase [ubiquinone] 1 alpha subcomplex subunit 5 (Fragment) OS=Homo sapiens GN=NDUFA5 PE=1 SV=1;>tr	6	2	2	2	2	2	2	2	2	2	2	1	2	2	2	2	2	2	2	2	2	2	2	1	2	2	2	2	2	2	2	2	2	2	2	1	2	2	2	2	27.1	27.1
O15027-2;O15027-4;O15027-3;O15027;O15027-5;F1T0I1;J3KNL6;X6RGP5;A0A0C4DH09;Q8N9G1	O15027-2;O15027-4;O15027-3;O15027;O15027-5;F1T0I1;J3KNL6;X6RGP5	9;9;9;9;9;9;9;7;4;2	9;9;9;9;9;9;9;7;4;2	9;9;9;9;9;9;9;7;4;2	Protein transport protein Sec16A	SEC16A	>sp|O15027-2|SC16A_HUMAN Isoform 2 of Protein transport protein Sec16A OS=Homo sapiens GN=SEC16A;>sp|O15027-4|SC16A_HUMAN Isoform 4 of Protein transport protein Sec16A OS=Homo sapiens GN=SEC16A;>sp|O15027-3|SC16A_HUMAN Isoform 3 of Protein transport protei	10	9	9	9	5	5	6	2	6	5	5	3	3	3	7	9	5	5	6	2	6	5	5	3	3	3	7	9	5	5	6	2	6	5	5	3	3	3	7	9	6	6
O00232;O00232-2	O00232;O00232-2	10;9	10;9	10;9	26S proteasome non-ATPase regulatory subunit 12	PSMD12	>sp|O00232|PSD12_HUMAN 26S proteasome non-ATPase regulatory subunit 12 OS=Homo sapiens GN=PSMD12 PE=1 SV=3;>sp|O00232-2|PSD12_HUMAN Isoform 2 of 26S proteasome non-ATPase regulatory subunit 12 OS=Homo sapiens GN=PSMD12	2	10	10	10	6	7	8	6	8	8	8	7	6	6	8	6	6	7	8	6	8	8	8	7	6	6	8	6	6	7	8	6	8	8	8	7	6	6	8	6	19.7	19.7
P80748	P80748	3	2	2	Ig lambda chain V-III region LOI		>sp|P80748|LV302_HUMAN Ig lambda chain V-III region LOI OS=Homo sapiens PE=1 SV=1	1	3	2	2	3	3	2	3	3	3	3	3	2	3	2	2	2	2	1	2	2	2	2	2	1	2	1	1	2	2	1	2	2	2	2	2	1	2	1	1	29.7	15.3
Q92667-2;Q92667;I3L364;I3L0K6;I3L2A2;I3L2N7	Q92667-2;Q92667;I3L364;I3L0K6;I3L2A2;I3L2N7	2;2;1;1;1;1	2;2;1;1;1;1	2;2;1;1;1;1	A-kinase anchor protein 1, mitochondrial	AKAP1	>sp|Q92667-2|AKAP1_HUMAN Isoform 2 of A-kinase anchor protein 1, mitochondrial OS=Homo sapiens GN=AKAP1;>sp|Q92667|AKAP1_HUMAN A-kinase anchor protein 1, mitochondrial OS=Homo sapiens GN=AKAP1 PE=1 SV=1;>tr|I3L364|I3L364_HUMAN A-kinase anchor protein 1, mi	6	2	2	2	2	2	2	1	2	1	1	1	2	2	2	2	2	2	2	1	2	1	1	1	2	2	2	2	2	2	2	1	2	1	1	1	2	2	2	2	5.9	5.9
P22626-2;P22626;A0A087WUI2	P22626-2;P22626;A0A087WUI2	15;15;11	15;15;11	15;15;11	Heterogeneous nuclear ribonucleoproteins A2/B1	HNRNPA2B1	>sp|P22626-2|ROA2_HUMAN Isoform A2 of Heterogeneous nuclear ribonucleoproteins A2/B1 OS=Homo sapiens GN=HNRNPA2B1;>sp|P22626|ROA2_HUMAN Heterogeneous nuclear ribonucleoproteins A2/B1 OS=Homo sapiens GN=HNRNPA2B1 PE=1 SV=2;>tr|A0A087WUI2|A0A087WUI2_HUMAN He	3	15	15	15	13	13	13	11	14	14	12	13	14	14	15	14	13	13	13	11	14	14	12	13	14	14	15	14	13	13	13	11	14	14	12	13	14	14	15	14	51.6	51.6
P46020-2;P46020;A6NMN0;P46020-3;A6NIT2	P46020-2;P46020;A6NMN0;P46020-3;A6NIT2	5;5;5;4;4	4;4;4;3;3	4;4;4;3;3	Phosphorylase b kinase regulatory subunit alpha, skeletal muscle isoform	PHKA1	>sp|P46020-2|KPB1_HUMAN Isoform 2 of Phosphorylase b kinase regulatory subunit alpha, skeletal muscle isoform OS=Homo sapiens GN=PHKA1;>sp|P46020|KPB1_HUMAN Phosphorylase b kinase regulatory subunit alpha, skeletal muscle isoform OS=Homo sapiens GN=PHKA1 P	5	5	4	4	4	5	4	5	4	2	3	3	3	2	2	3	3	4	3	4	3	1	2	3	2	2	2	2	3	4	3	4	3	1	2	3	2	2	2	2	5	3.6
O75489;O75489-2;E9PS48;G3V194	O75489	7;2;2;1	7;2;2;1	7;2;2;1	NADH dehydrogenase [ubiquinone] iron-sulfur protein 3, mitochondrial	NDUFS3	>sp|O75489|NDUS3_HUMAN NADH dehydrogenase [ubiquinone] iron-sulfur protein 3, mitochondrial OS=Homo sapiens GN=NDUFS3 PE=1 SV=1	4	7	7	7	5	5	5	6	6	7	6	5	4	3	5	5	5	5	5	6	6	7	6	5	4	3	5	5	5	5	5	6	6	7	6	5	4	3	5	5	30.7	30.7
A0A075B6J5;P01705	A0A075B6J5;P01705	2;1	2;1	2;1	Ig lambda chain V-II region NEI		>tr|A0A075B6J5|A0A075B6J5_HUMAN Protein IGLV2-23 (Fragment) OS=Homo sapiens GN=IGLV2-23 PE=4 SV=1;>sp|P01705|LV202_HUMAN Ig lambda chain V-II region NEI OS=Homo sapiens PE=1 SV=1	2	2	2	2	2	2	2	2	2	2	2	2	2	2	1	1	2	2	2	2	2	2	2	2	2	2	1	1	2	2	2	2	2	2	2	2	2	2	1	1	14.2	14.2
P36969-2;A0A087X2I2;P36969;A0A087WT12;K7ERP4;K7EKX7;R4GNE4;K7ENB4;K7EJ20;A0A087X247;A0A0A0MTT1	P36969-2;A0A087X2I2;P36969;A0A087WT12;K7ERP4;K7EKX7;R4GNE4;K7ENB4;K7EJ20	3;3;3;3;2;2;2;2;2;1;1	3;3;3;3;2;2;2;2;2;1;1	3;3;3;3;2;2;2;2;2;1;1	Phospholipid hydroperoxide glutathione peroxidase, mitochondrial;Glutathione peroxidase	GPX4	>sp|P36969-2|GPX4_HUMAN Isoform Cytoplasmic of Phospholipid hydroperoxide glutathione peroxidase, mitochondrial OS=Homo sapiens GN=GPX4;>tr|A0A087X2I2|A0A087X2I2_HUMAN Glutathione peroxidase OS=Homo sapiens GN=GPX4 PE=1 SV=1;>sp|P36969|GPX4_HUMAN Phospholi	11	3	3	3	3	3	3	2	3	2	1	2	2	2	2	2	3	3	3	2	3	2	1	2	2	2	2	2	3	3	3	2	3	2	1	2	2	2	2	2	17.1	17.1
P48444;B0YIW6;P48444-2;Q6P1Q5;Q5T6L5;Q5T6L6;P00966	P48444;B0YIW6;P48444-2	6;6;5;2;1;1;1	6;6;5;2;1;1;1	6;6;5;2;1;1;1	Coatomer subunit delta	ARCN1	>sp|P48444|COPD_HUMAN Coatomer subunit delta OS=Homo sapiens GN=ARCN1 PE=1 SV=1;>tr|B0YIW6|B0YIW6_HUMAN Archain 1, isoform CRA_a OS=Homo sapiens GN=ARCN1 PE=1 SV=1;>sp|P48444-2|COPD_HUMAN Isoform 2 of Coatomer subunit delta OS=Homo sapiens GN=ARCN1	7	6	6	6	5	4	6	4	5	5	4	4	4	4	5	5	5	4	6	4	5	5	4	4	4	4	5	5	5	4	6	4	5	5	4	4	4	4	5	5	13.1	13.1
Q5T4S7-3;Q5T4S7-4;Q5T4S7;Q5T4S7-2;Q5T4S7-5;A0A0A0MSW0;X6R960;X6RE05;Q5T4S7-6	Q5T4S7-3;Q5T4S7-4;Q5T4S7;Q5T4S7-2	81;81;81;81;33;28;16;12;4	81;81;81;81;33;28;16;12;4	81;81;81;81;33;28;16;12;4	E3 ubiquitin-protein ligase UBR4	UBR4	>sp|Q5T4S7-3|UBR4_HUMAN Isoform 3 of E3 ubiquitin-protein ligase UBR4 OS=Homo sapiens GN=UBR4;>sp|Q5T4S7-4|UBR4_HUMAN Isoform 4 of E3 ubiquitin-protein ligase UBR4 OS=Homo sapiens GN=UBR4;>sp|Q5T4S7|UBR4_HUMAN E3 ubiquitin-protein ligase UBR4 OS=Homo sapie	9	81	81	81	58	57	77	75	56	53	53	52	45	50	54	54	58	57	77	75	56	53	53	52	45	50	54	54	58	57	77	75	56	53	53	52	45	50	54	54	17.7	17.7
Q02952-3;Q02952-2;Q02952	Q02952-3;Q02952-2;Q02952	8;8;8	8;8;8	8;8;8	A-kinase anchor protein 12	AKAP12	>sp|Q02952-3|AKA12_HUMAN Isoform 3 of A-kinase anchor protein 12 OS=Homo sapiens GN=AKAP12;>sp|Q02952-2|AKA12_HUMAN Isoform 2 of A-kinase anchor protein 12 OS=Homo sapiens GN=AKAP12;>sp|Q02952|AKA12_HUMAN A-kinase anchor protein 12 OS=Homo sapiens GN=AKAP1	3	8	8	8	4	2	3	3	6	7	1	2	0	2	8	7	4	2	3	3	6	7	1	2	0	2	8	7	4	2	3	3	6	7	1	2	0	2	8	7	8.1	8.1
P29034;R4GN49;Q5RHS7	P29034;R4GN49	9;7;2	9;7;2	9;7;2	Protein S100-A2	S100A2	>sp|P29034|S10A2_HUMAN Protein S100-A2 OS=Homo sapiens GN=S100A2 PE=1 SV=3;>tr|R4GN49|R4GN49_HUMAN Protein S100-A2 OS=Homo sapiens GN=S100A2 PE=1 SV=1	3	9	9	9	7	8	8	7	7	8	7	8	5	6	7	7	7	8	8	7	7	8	7	8	5	6	7	7	7	8	8	7	7	8	7	8	5	6	7	7	29.6	29.6
H0YL53;O43663-3;O43663-2;O43663-4;O43663	H0YL53;O43663-3;O43663-2;O43663-4;O43663	2;2;2;2;2	2;2;2;2;2	2;2;2;2;2	Protein regulator of cytokinesis 1	PRC1	>tr|H0YL53|H0YL53_HUMAN Protein regulator of cytokinesis 1 (Fragment) OS=Homo sapiens GN=PRC1 PE=1 SV=1;>sp|O43663-3|PRC1_HUMAN Isoform 3 of Protein regulator of cytokinesis 1 OS=Homo sapiens GN=PRC1;>sp|O43663-2|PRC1_HUMAN Isoform 2 of Protein regulator o	5	2	2	2	1	1	1	0	2	2	0	0	0	0	2	2	1	1	1	0	2	2	0	0	0	0	2	2	1	1	1	0	2	2	0	0	0	0	2	2	8.2	8.2
F5GYN4;Q96FW1;J3KR44;F5H6Q1;F5H3F0;F5GYJ8;Q96FW1-2	F5GYN4;Q96FW1;J3KR44;F5H6Q1;F5H3F0;F5GYJ8;Q96FW1-2	4;4;4;4;3;3;3	4;4;4;4;3;3;3	4;4;4;4;3;3;3	Ubiquitin thioesterase OTUB1	OTUB1	>tr|F5GYN4|F5GYN4_HUMAN Ubiquitin thioesterase OTUB1 OS=Homo sapiens GN=OTUB1 PE=1 SV=1;>sp|Q96FW1|OTUB1_HUMAN Ubiquitin thioesterase OTUB1 OS=Homo sapiens GN=OTUB1 PE=1 SV=2;>tr|J3KR44|J3KR44_HUMAN Ubiquitin thioesterase OTUB1 OS=Homo sapiens GN=OTUB1 PE=	7	4	4	4	4	4	4	4	4	4	4	4	4	4	4	4	4	4	4	4	4	4	4	4	4	4	4	4	4	4	4	4	4	4	4	4	4	4	4	4	22	22
O00264;O00264-2	O00264	3;1	3;1	3;1	Membrane-associated progesterone receptor component 1	PGRMC1	>sp|O00264|PGRC1_HUMAN Membrane-associated progesterone receptor component 1 OS=Homo sapiens GN=PGRMC1 PE=1 SV=3	2	3	3	3	0	0	0	0	3	2	1	2	1	0	3	3	0	0	0	0	3	2	1	2	1	0	3	3	0	0	0	0	3	2	1	2	1	0	3	3	19.5	19.5
Q9H4L5-2;Q9H4L5;Q9H4L5-6;Q9H4L5-5;Q9H4L5-4;Q9H4L5-3	Q9H4L5-2;Q9H4L5;Q9H4L5-6;Q9H4L5-5;Q9H4L5-4;Q9H4L5-3	2;2;1;1;1;1	2;2;1;1;1;1	2;2;1;1;1;1	Oxysterol-binding protein-related protein 3	OSBPL3	>sp|Q9H4L5-2|OSBL3_HUMAN Isoform 1b of Oxysterol-binding protein-related protein 3 OS=Homo sapiens GN=OSBPL3;>sp|Q9H4L5|OSBL3_HUMAN Oxysterol-binding protein-related protein 3 OS=Homo sapiens GN=OSBPL3 PE=1 SV=1;>sp|Q9H4L5-6|OSBL3_HUMAN Isoform 2b of Oxyst	6	2	2	2	1	1	2	1	1	1	2	2	0	1	1	2	1	1	2	1	1	1	2	2	0	1	1	2	1	1	2	1	1	1	2	2	0	1	1	2	3.2	3.2
Q8IXB1;Q8IXB1-2;E7EP04;Q8IXB1-3	Q8IXB1;Q8IXB1-2	5;4;1;1	5;4;1;1	5;4;1;1	DnaJ homolog subfamily C member 10	DNAJC10	>sp|Q8IXB1|DJC10_HUMAN DnaJ homolog subfamily C member 10 OS=Homo sapiens GN=DNAJC10 PE=1 SV=2;>sp|Q8IXB1-2|DJC10_HUMAN Isoform 2 of DnaJ homolog subfamily C member 10 OS=Homo sapiens GN=DNAJC10	4	5	5	5	4	4	5	3	5	3	3	2	5	5	5	5	4	4	5	3	5	3	3	2	5	5	5	5	4	4	5	3	5	3	3	2	5	5	5	5	7.1	7.1
P62266;D6RD47;D6RDJ2;D6RIX0;D6R9I7	P62266;D6RD47;D6RDJ2;D6RIX0;D6R9I7	7;6;4;4;4	7;6;4;4;4	7;6;4;4;4	40S ribosomal protein S23	RPS23	>sp|P62266|RS23_HUMAN 40S ribosomal protein S23 OS=Homo sapiens GN=RPS23 PE=1 SV=3;>tr|D6RD47|D6RD47_HUMAN 40S ribosomal protein S23 OS=Homo sapiens GN=RPS23 PE=1 SV=1;>tr|D6RDJ2|D6RDJ2_HUMAN 40S ribosomal protein S23 OS=Homo sapiens GN=RPS23 PE=1 SV=1;>tr	5	7	7	7	7	6	7	7	7	7	7	7	6	6	6	6	7	6	7	7	7	7	7	7	6	6	6	6	7	6	7	7	7	7	7	7	6	6	6	6	35	35
Q9UMS4;F5GY56;H0YGF3;F5H2I0;H0YGZ5	Q9UMS4;F5GY56	9;5;2;2;1	9;5;2;2;1	9;5;2;2;1	Pre-mRNA-processing factor 19	PRPF19	>sp|Q9UMS4|PRP19_HUMAN Pre-mRNA-processing factor 19 OS=Homo sapiens GN=PRPF19 PE=1 SV=1;>tr|F5GY56|F5GY56_HUMAN Pre-mRNA-processing factor 19 (Fragment) OS=Homo sapiens GN=PRPF19 PE=1 SV=1	5	9	9	9	8	8	7	9	7	7	5	7	6	5	8	5	8	8	7	9	7	7	5	7	6	5	8	5	8	8	7	9	7	7	5	7	6	5	8	5	22.8	22.8
P62701;A6NH36;C9JEH7;Q8TD47;P22090	P62701;A6NH36	30;15;14;14;14	30;15;14;14;14	30;15;14;14;14	40S ribosomal protein S4, X isoform	RPS4X	>sp|P62701|RS4X_HUMAN 40S ribosomal protein S4, X isoform OS=Homo sapiens GN=RPS4X PE=1 SV=2;>tr|A6NH36|A6NH36_HUMAN 40S ribosomal protein S4, X isoform OS=Homo sapiens GN=RPS4X PE=1 SV=1	5	30	30	30	27	29	27	28	28	28	28	29	27	28	28	27	27	29	27	28	28	28	28	29	27	28	28	27	27	29	27	28	28	28	28	29	27	28	28	27	76.4	76.4
P62244;I3L3P7;I3L246;H3BN98;H3BV27;H3BT37;I3L303;H3BVC7	P62244;I3L3P7;I3L246;H3BN98	8;6;4;4;2;2;2;2	8;6;4;4;2;2;2;2	8;6;4;4;2;2;2;2	40S ribosomal protein S15a	RPS15A	>sp|P62244|RS15A_HUMAN 40S ribosomal protein S15a OS=Homo sapiens GN=RPS15A PE=1 SV=2;>tr|I3L3P7|I3L3P7_HUMAN 40S ribosomal protein S15a OS=Homo sapiens GN=RPS15A PE=1 SV=1;>tr|I3L246|I3L246_HUMAN 40S ribosomal protein S15a OS=Homo sapiens GN=RPS15A PE=1 S	8	8	8	8	7	7	7	8	7	8	7	8	8	8	8	8	7	7	7	8	7	8	7	8	8	8	8	8	7	7	7	8	7	8	7	8	8	8	8	8	60	60
O14949	O14949	3	3	3	Cytochrome b-c1 complex subunit 8	UQCRQ	>sp|O14949|QCR8_HUMAN Cytochrome b-c1 complex subunit 8 OS=Homo sapiens GN=UQCRQ PE=1 SV=4	1	3	3	3	3	3	3	3	3	3	3	3	3	3	3	3	3	3	3	3	3	3	3	3	3	3	3	3	3	3	3	3	3	3	3	3	3	3	3	3	35.4	35.4
A0A075B6I0	A0A075B6I0	3	3	3			>tr|A0A075B6I0|A0A075B6I0_HUMAN Protein IGLV8-61 (Fragment) OS=Homo sapiens GN=IGLV8-61 PE=1 SV=4	1	3	3	3	1	2	3	3	3	3	1	1	3	3	1	2	1	2	3	3	3	3	1	1	3	3	1	2	1	2	3	3	3	3	1	1	3	3	1	2	20.3	20.3
A0A0B4J1V2	A0A0B4J1V2	2	2	2			>tr|A0A0B4J1V2|A0A0B4J1V2_HUMAN Protein IGHV2-26 (Fragment) OS=Homo sapiens GN=IGHV2-26 PE=1 SV=1	1	2	2	2	2	2	2	2	2	2	2	2	2	2	1	1	2	2	2	2	2	2	2	2	2	2	1	1	2	2	2	2	2	2	2	2	2	2	1	1	17.6	17.6
P01621	P01621	5	3	3	Ig kappa chain V-III region NG9		>sp|P01621|KV303_HUMAN Ig kappa chain V-III region NG9 (Fragment) OS=Homo sapiens PE=2 SV=1	1	5	3	3	4	4	5	4	3	4	4	4	5	4	4	3	2	2	3	2	2	2	2	2	3	2	2	2	2	2	3	2	2	2	2	2	3	2	2	2	54	32
P35606-2;P35606;D6RBZ7;D6RCL6;D6RBG7;D6RBT6;D6R997	P35606-2;P35606	7;7;1;1;1;1;1	7;7;1;1;1;1;1	7;7;1;1;1;1;1	Coatomer subunit beta	COPB2	>sp|P35606-2|COPB2_HUMAN Isoform 2 of Coatomer subunit beta OS=Homo sapiens GN=COPB2;>sp|P35606|COPB2_HUMAN Coatomer subunit beta OS=Homo sapiens GN=COPB2 PE=1 SV=2	7	7	7	7	5	5	5	6	5	7	3	3	5	4	6	4	5	5	5	6	5	7	3	3	5	4	6	4	5	5	5	6	5	7	3	3	5	4	6	4	7.8	7.8
Q16539-2;Q16539;B5TY33;Q16539-5;B4E0K5;Q16539-3;Q16539-4	Q16539-2;Q16539;B5TY33;Q16539-5;B4E0K5;Q16539-3;Q16539-4	2;2;1;1;1;1;1	2;2;1;1;1;1;1	2;2;1;1;1;1;1	Mitogen-activated protein kinase 14	MAPK14	>sp|Q16539-2|MK14_HUMAN Isoform CSBP1 of Mitogen-activated protein kinase 14 OS=Homo sapiens GN=MAPK14;>sp|Q16539|MK14_HUMAN Mitogen-activated protein kinase 14 OS=Homo sapiens GN=MAPK14 PE=1 SV=3;>tr|B5TY33|B5TY33_HUMAN Mitogen-activated protein kinase 14	7	2	2	2	0	2	1	1	1	1	2	2	1	1	1	1	0	2	1	1	1	1	2	2	1	1	1	1	0	2	1	1	1	1	2	2	1	1	1	1	4.7	4.7
Q53ET0;H0YDQ8;J3KNE6;Q5T4K5	Q53ET0;H0YDQ8	4;2;1;1	4;2;1;1	4;2;1;1	CREB-regulated transcription coactivator 2	CRTC2	>sp|Q53ET0|CRTC2_HUMAN CREB-regulated transcription coactivator 2 OS=Homo sapiens GN=CRTC2 PE=1 SV=2;>tr|H0YDQ8|H0YDQ8_HUMAN CREB-regulated transcription coactivator 2 (Fragment) OS=Homo sapiens GN=CRTC2 PE=1 SV=2	4	4	4	4	4	4	3	4	4	4	4	3	3	4	4	4	4	4	3	4	4	4	4	3	3	4	4	4	4	4	3	4	4	4	4	3	3	4	4	4	13	13
G5E9S8;Q07866-8;G3V2E7;Q07866-2;Q07866-3;Q07866;F8W6L3;Q07866-7;G3V3H3;Q07866-5;Q07866-10;Q07866-6;G3V5R9;Q07866-4;Q07866-9;E7EVH7;H0YGB8;H0YJU9;H0YJL0;G3V2P7;H0YJT3;H0YG16	G5E9S8;Q07866-8;G3V2E7;Q07866-2;Q07866-3;Q07866;F8W6L3;Q07866-7;G3V3H3;Q07866-5;Q07866-10;Q07866-6;G3V5R9;Q07866-4;Q07866-9;E7EVH7	4;4;4;4;4;4;4;4;4;4;4;4;4;4;4;4;1;1;1;1;1;1	3;3;3;3;3;3;3;3;3;3;3;3;3;3;3;3;1;1;1;1;1;1	3;3;3;3;3;3;3;3;3;3;3;3;3;3;3;3;1;1;1;1;1;1	Kinesin light chain 1	KLC1	>tr|G5E9S8|G5E9S8_HUMAN Kinesin light chain 1 OS=Homo sapiens GN=KLC1 PE=1 SV=1;>sp|Q07866-8|KLC1_HUMAN Isoform S of Kinesin light chain 1 OS=Homo sapiens GN=KLC1;>tr|G3V2E7|G3V2E7_HUMAN Kinesin light chain 1 OS=Homo sapiens GN=KLC1 PE=1 SV=1;>sp|Q07866-2|	22	4	3	3	3	2	3	3	4	3	3	0	1	0	4	3	3	2	3	2	3	2	2	0	1	0	3	3	3	2	3	2	3	2	2	0	1	0	3	3	8.6	6
P21912;A0A087WXX8;A0A087WWT1	P21912;A0A087WXX8;A0A087WWT1	2;1;1	2;1;1	2;1;1	Succinate dehydrogenase [ubiquinone] iron-sulfur subunit, mitochondrial	SDHB	>sp|P21912|SDHB_HUMAN Succinate dehydrogenase [ubiquinone] iron-sulfur subunit, mitochondrial OS=Homo sapiens GN=SDHB PE=1 SV=3;>tr|A0A087WXX8|A0A087WXX8_HUMAN Succinate dehydrogenase [ubiquinone] iron-sulfur subunit, mitochondrial (Fragment) OS=Homo sapie	3	2	2	2	1	2	2	2	2	2	1	1	2	2	2	2	1	2	2	2	2	2	1	1	2	2	2	2	1	2	2	2	2	2	1	1	2	2	2	2	6.8	6.8
P46781;B5MCT8;C9JM19;F2Z3C0;A8MXK4	P46781;B5MCT8;C9JM19	18;14;14;4;4	18;14;14;4;4	18;14;14;4;4	40S ribosomal protein S9	RPS9	>sp|P46781|RS9_HUMAN 40S ribosomal protein S9 OS=Homo sapiens GN=RPS9 PE=1 SV=3;>tr|B5MCT8|B5MCT8_HUMAN 40S ribosomal protein S9 OS=Homo sapiens GN=RPS9 PE=1 SV=1;>tr|C9JM19|C9JM19_HUMAN 40S ribosomal protein S9 OS=Homo sapiens GN=RPS9 PE=1 SV=1	5	18	18	18	18	18	18	18	16	18	18	17	18	17	17	17	18	18	18	18	16	18	18	17	18	17	17	17	18	18	18	18	16	18	18	17	18	17	17	17	51.5	51.5
A0A075B6I9;P04211;A0A0B4J1U2	A0A075B6I9;P04211;A0A0B4J1U2	4;2;2	4;2;2	4;2;2	Ig lambda chain V region 4A		>tr|A0A075B6I9|A0A075B6I9_HUMAN Protein IGLV7-46 (Fragment) OS=Homo sapiens GN=IGLV7-46 PE=1 SV=4;>sp|P04211|LV001_HUMAN Ig lambda chain V region 4A OS=Homo sapiens PE=4 SV=1;>tr|A0A0B4J1U2|A0A0B4J1U2_HUMAN Protein IGLV7-43 (Fragment) OS=Homo sapiens GN=IG	3	4	4	4	3	4	4	2	3	4	4	4	3	3	3	3	3	4	4	2	3	4	4	4	3	3	3	3	3	4	4	2	3	4	4	4	3	3	3	3	21.4	21.4
O60783	O60783	4	4	4	28S ribosomal protein S14, mitochondrial	MRPS14	>sp|O60783|RT14_HUMAN 28S ribosomal protein S14, mitochondrial OS=Homo sapiens GN=MRPS14 PE=1 SV=1	1	4	4	4	2	3	3	4	3	3	3	3	3	3	4	4	2	3	3	4	3	3	3	3	3	3	4	4	2	3	3	4	3	3	3	3	3	3	4	4	29.7	29.7
P08559-3;P08559;P08559-2;P08559-4;Q5JPU3;Q5JPU0;Q5JPT9;Q5JPU1	P08559-3;P08559;P08559-2;P08559-4;Q5JPU3;Q5JPU0;Q5JPT9;Q5JPU1	2;2;2;2;1;1;1;1	2;2;2;2;1;1;1;1	2;2;2;2;1;1;1;1	Pyruvate dehydrogenase E1 component subunit alpha, somatic form, mitochondrial	PDHA1	>sp|P08559-3|ODPA_HUMAN Isoform 3 of Pyruvate dehydrogenase E1 component subunit alpha, somatic form, mitochondrial OS=Homo sapiens GN=PDHA1;>sp|P08559|ODPA_HUMAN Pyruvate dehydrogenase E1 component subunit alpha, somatic form, mitochondrial OS=Homo sapien	8	2	2	2	0	1	1	2	2	2	1	1	0	0	2	2	0	1	1	2	2	2	1	1	0	0	2	2	0	1	1	2	2	2	1	1	0	0	2	2	8.1	8.1
P53621;P53621-2	P53621;P53621-2	7;7	7;7	7;7	Coatomer subunit alpha;Xenin;Proxenin	COPA	>sp|P53621|COPA_HUMAN Coatomer subunit alpha OS=Homo sapiens GN=COPA PE=1 SV=2;>sp|P53621-2|COPA_HUMAN Isoform 2 of Coatomer subunit alpha OS=Homo sapiens GN=COPA	2	7	7	7	3	3	3	3	2	4	2	1	3	2	6	4	3	3	3	3	2	4	2	1	3	2	6	4	3	3	3	3	2	4	2	1	3	2	6	4	6.3	6.3
O95373	O95373	3	3	3	Importin-7	IPO7	>sp|O95373|IPO7_HUMAN Importin-7 OS=Homo sapiens GN=IPO7 PE=1 SV=1	1	3	3	3	3	3	3	2	3	2	2	2	3	2	2	2	3	3	3	2	3	2	2	2	3	2	2	2	3	3	3	2	3	2	2	2	3	2	2	2	3.8	3.8
E9PE17;Q9Y2R5;I3L0E3	E9PE17;Q9Y2R5;I3L0E3	2;2;2	2;2;2	2;2;2	28S ribosomal protein S17, mitochondrial	MRPS17	>tr|E9PE17|E9PE17_HUMAN 28S ribosomal protein S17, mitochondrial (Fragment) OS=Homo sapiens GN=MRPS17 PE=1 SV=1;>sp|Q9Y2R5|RT17_HUMAN 28S ribosomal protein S17, mitochondrial OS=Homo sapiens GN=MRPS17 PE=1 SV=1;>tr|I3L0E3|I3L0E3_HUMAN HCG1984214, isoform C	3	2	2	2	1	1	2	0	0	1	1	2	2	1	2	2	1	1	2	0	0	1	1	2	2	1	2	2	1	1	2	0	0	1	1	2	2	1	2	2	14	14
Q86YL5;Q86YL5-2	Q86YL5;Q86YL5-2	8;7	8;7	8;7	Testis development-related protein	TDRP	>sp|Q86YL5|TDRP_HUMAN Testis development-related protein OS=Homo sapiens GN=TDRP PE=1 SV=2;>sp|Q86YL5-2|TDRP_HUMAN Isoform 2 of Testis development-related protein OS=Homo sapiens GN=TDRP	2	8	8	8	7	7	8	8	7	7	7	8	8	8	7	8	7	7	8	8	7	7	7	8	8	8	7	8	7	7	8	8	7	7	7	8	8	8	7	8	55.7	55.7
Q9Y3D3;A6ND22;Q9Y3D3-2	Q9Y3D3;A6ND22;Q9Y3D3-2	5;3;3	5;3;3	5;3;3	28S ribosomal protein S16, mitochondrial	MRPS16	>sp|Q9Y3D3|RT16_HUMAN 28S ribosomal protein S16, mitochondrial OS=Homo sapiens GN=MRPS16 PE=1 SV=1;>tr|A6ND22|A6ND22_HUMAN 28S ribosomal protein S16, mitochondrial OS=Homo sapiens GN=MRPS16 PE=1 SV=1;>sp|Q9Y3D3-2|RT16_HUMAN Isoform 2 of 28S ribosomal prote	3	5	5	5	4	4	5	3	4	4	5	3	4	5	4	4	4	4	5	3	4	4	5	3	4	5	4	4	4	4	5	3	4	4	5	3	4	5	4	4	31.4	31.4
H3BSJ9;H3BRG4;P22695;A0A087WVZ4;H3BUE4;H3BUI9;H3BP04	H3BSJ9;H3BRG4;P22695	3;3;3;1;1;1;1	3;3;3;1;1;1;1	3;3;3;1;1;1;1	Cytochrome b-c1 complex subunit 2, mitochondrial	UQCRC2	>tr|H3BSJ9|H3BSJ9_HUMAN Cytochrome b-c1 complex subunit 2, mitochondrial OS=Homo sapiens GN=UQCRC2 PE=1 SV=1;>tr|H3BRG4|H3BRG4_HUMAN Cytochrome b-c1 complex subunit 2, mitochondrial OS=Homo sapiens GN=UQCRC2 PE=1 SV=1;>sp|P22695|QCR2_HUMAN Cytochrome b-c1	7	3	3	3	2	3	1	1	1	2	2	2	0	0	2	2	2	3	1	1	1	2	2	2	0	0	2	2	2	3	1	1	1	2	2	2	0	0	2	2	8.6	8.6
P82663;E7EPW2;P82663-2;P82663-3	P82663;E7EPW2;P82663-2	5;3;3;2	5;3;3;2	5;3;3;2	28S ribosomal protein S25, mitochondrial	MRPS25	>sp|P82663|RT25_HUMAN 28S ribosomal protein S25, mitochondrial OS=Homo sapiens GN=MRPS25 PE=1 SV=1;>tr|E7EPW2|E7EPW2_HUMAN 28S ribosomal protein S25, mitochondrial OS=Homo sapiens GN=MRPS25 PE=1 SV=1;>sp|P82663-2|RT25_HUMAN Isoform 2 of 28S ribosomal prote	4	5	5	5	0	0	2	2	1	4	2	3	1	2	4	3	0	0	2	2	1	4	2	3	1	2	4	3	0	0	2	2	1	4	2	3	1	2	4	3	33.5	33.5
P82933	P82933	12	12	12	28S ribosomal protein S9, mitochondrial	MRPS9	>sp|P82933|RT09_HUMAN 28S ribosomal protein S9, mitochondrial OS=Homo sapiens GN=MRPS9 PE=1 SV=2	1	12	12	12	10	11	11	10	12	10	10	12	9	9	11	10	10	11	11	10	12	10	10	12	9	9	11	10	10	11	11	10	12	10	10	12	9	9	11	10	35.1	35.1
A0A087WYL9;A0A087WWV8;A0A087X1V9;P01834;A0A075B6H6;A0A0C4DH67;A0A0C4DH69;A0A075B6S5	A0A087WYL9;A0A087WWV8;A0A087X1V9;P01834;A0A075B6H6	13;12;11;10;9;1;1;1	2;1;0;0;0;1;1;1	2;1;0;0;0;1;1;1	Ig kappa chain C region	IGKC	>tr|A0A087WYL9|A0A087WYL9_HUMAN Ig kappa chain C region OS=Homo sapiens GN=IGKC PE=1 SV=1;>tr|A0A087WWV8|A0A087WWV8_HUMAN Protein IGKV1-8 OS=Homo sapiens GN=IGKV1-8 PE=4 SV=1;>tr|A0A087X1V9|A0A087X1V9_HUMAN Ig kappa chain C region OS=Homo sapiens GN=IGKC P	8	13	2	2	12	12	13	11	13	13	13	13	13	13	12	12	2	2	2	1	2	2	2	2	2	2	1	1	2	2	2	1	2	2	2	2	2	2	1	1	52.6	10.3
P06312;P06313;P06314;P83593	P06312;P06313;P06314;P83593	5;5;4;3	5;5;4;3	1;1;0;1	Ig kappa chain V-IV region;Ig kappa chain V-IV region JI;Ig kappa chain V-IV region B17;Ig kappa chain V-IV region STH	IGKV4-1	>sp|P06312|KV401_HUMAN Ig kappa chain V-IV region (Fragment) OS=Homo sapiens GN=IGKV4-1 PE=4 SV=1;>sp|P06313|KV403_HUMAN Ig kappa chain V-IV region JI OS=Homo sapiens PE=4 SV=1;>sp|P06314|KV404_HUMAN Ig kappa chain V-IV region B17 OS=Homo sapiens PE=2 SV=1	4	5	5	1	4	5	5	5	5	5	4	4	5	4	3	5	4	5	5	5	5	5	4	4	5	4	3	5	0	1	1	1	1	1	1	1	1	1	0	1	35.5	35.5
P31153;P31153-2	P31153	3;1	3;1	3;1	S-adenosylmethionine synthase isoform type-2	MAT2A	>sp|P31153|METK2_HUMAN S-adenosylmethionine synthase isoform type-2 OS=Homo sapiens GN=MAT2A PE=1 SV=1	2	3	3	3	3	3	2	2	2	2	2	3	3	3	3	3	3	3	2	2	2	2	2	3	3	3	3	3	3	3	2	2	2	2	2	3	3	3	3	3	8.9	8.9
Q14195-2;Q14195;H0YBT4;D6RF19;Q14117	Q14195-2;Q14195;H0YBT4	7;6;4;1;1	3;2;1;0;1	2;1;0;0;0	Dihydropyrimidinase-related protein 3	DPYSL3	>sp|Q14195-2|DPYL3_HUMAN Isoform LCRMP-4 of Dihydropyrimidinase-related protein 3 OS=Homo sapiens GN=DPYSL3;>sp|Q14195|DPYL3_HUMAN Dihydropyrimidinase-related protein 3 OS=Homo sapiens GN=DPYSL3 PE=1 SV=1;>tr|H0YBT4|H0YBT4_HUMAN Dihydropyrimidinase-related	5	7	3	2	7	7	7	6	7	6	6	5	6	5	6	6	3	3	3	2	3	2	2	2	2	2	2	2	2	2	2	1	2	1	1	1	1	1	1	1	12.7	5.3
Q13813-3;Q13813;A0A0D9SF54;Q13813-2;A0A0D9SGF6;A0A0D9SFH4	Q13813-3;Q13813;A0A0D9SF54;Q13813-2;A0A0D9SGF6	20;20;19;19;19;1	20;20;19;19;19;1	20;20;19;19;19;1	Spectrin alpha chain, non-erythrocytic 1	SPTAN1	>sp|Q13813-3|SPTN1_HUMAN Isoform 3 of Spectrin alpha chain, non-erythrocytic 1 OS=Homo sapiens GN=SPTAN1;>sp|Q13813|SPTN1_HUMAN Spectrin alpha chain, non-erythrocytic 1 OS=Homo sapiens GN=SPTAN1 PE=1 SV=3;>tr|A0A0D9SF54|A0A0D9SF54_HUMAN Spectrin alpha chai	6	20	20	20	19	18	19	18	18	17	17	16	19	18	15	16	19	18	19	18	18	17	17	16	19	18	15	16	19	18	19	18	18	17	17	16	19	18	15	16	12.8	12.8
P14625;Q96GW1;F8W026;Q58FF3	P14625;Q96GW1	11;6;3;2	9;4;1;2	9;4;1;2	Endoplasmin	HSP90B1	>sp|P14625|ENPL_HUMAN Endoplasmin OS=Homo sapiens GN=HSP90B1 PE=1 SV=1;>tr|Q96GW1|Q96GW1_HUMAN Endoplasmin OS=Homo sapiens GN=HSP90B1 PE=1 SV=1	4	11	9	9	11	10	8	9	9	9	11	11	11	10	11	9	9	8	6	7	7	7	9	9	9	8	9	7	9	8	6	7	7	7	9	9	9	8	9	7	14.6	12.8
P15374;A0A087WTB8;Q5TBK7	P15374;A0A087WTB8;Q5TBK7	3;2;2	3;2;2	3;2;2	Ubiquitin carboxyl-terminal hydrolase isozyme L3	UCHL3	>sp|P15374|UCHL3_HUMAN Ubiquitin carboxyl-terminal hydrolase isozyme L3 OS=Homo sapiens GN=UCHL3 PE=1 SV=1;>tr|A0A087WTB8|A0A087WTB8_HUMAN Ubiquitin carboxyl-terminal hydrolase OS=Homo sapiens GN=UCHL3 PE=1 SV=1;>tr|Q5TBK7|Q5TBK7_HUMAN Ubiquitin carboxyl-t	3	3	3	3	2	2	1	2	2	3	2	1	1	2	2	3	2	2	1	2	2	3	2	1	1	2	2	3	2	2	1	2	2	3	2	1	1	2	2	3	15.2	15.2
P62495;P62495-2;B7Z7P8;D6RCB3;D6RJE8;I3L492	P62495;P62495-2;B7Z7P8;D6RCB3	6;4;4;3;1;1	6;4;4;3;1;1	6;4;4;3;1;1	Eukaryotic peptide chain release factor subunit 1	ETF1	>sp|P62495|ERF1_HUMAN Eukaryotic peptide chain release factor subunit 1 OS=Homo sapiens GN=ETF1 PE=1 SV=3;>sp|P62495-2|ERF1_HUMAN Isoform 2 of Eukaryotic peptide chain release factor subunit 1 OS=Homo sapiens GN=ETF1;>tr|B7Z7P8|B7Z7P8_HUMAN Eukaryotic pept	6	6	6	6	6	4	3	6	5	6	4	5	3	5	6	6	6	4	3	6	5	6	4	5	3	5	6	6	6	4	3	6	5	6	4	5	3	5	6	6	20.4	20.4
Q9NTJ4-3;Q9NTJ4-2;Q9NTJ4;Q9NTJ4-4;A0A0C4DGU9;H3BSE5;H3BRI3;H3BQH9;B4DH23	Q9NTJ4-3;Q9NTJ4-2;Q9NTJ4;Q9NTJ4-4;A0A0C4DGU9	5;5;5;5;3;1;1;1;1	5;5;5;5;3;1;1;1;1	5;5;5;5;3;1;1;1;1	Alpha-mannosidase 2C1	MAN2C1	>sp|Q9NTJ4-3|MA2C1_HUMAN Isoform 3 of Alpha-mannosidase 2C1 OS=Homo sapiens GN=MAN2C1;>sp|Q9NTJ4-2|MA2C1_HUMAN Isoform 2 of Alpha-mannosidase 2C1 OS=Homo sapiens GN=MAN2C1;>sp|Q9NTJ4|MA2C1_HUMAN Alpha-mannosidase 2C1 OS=Homo sapiens GN=MAN2C1 PE=1 SV=1;>sp	9	5	5	5	5	4	5	4	5	4	4	4	5	5	5	5	5	4	5	4	5	4	4	4	5	5	5	5	5	4	5	4	5	4	4	4	5	5	5	5	5.6	5.6
P50991;P50991-2	P50991;P50991-2	14;12	14;12	14;12	T-complex protein 1 subunit delta	CCT4	>sp|P50991|TCPD_HUMAN T-complex protein 1 subunit delta OS=Homo sapiens GN=CCT4 PE=1 SV=4;>sp|P50991-2|TCPD_HUMAN Isoform 2 of T-complex protein 1 subunit delta OS=Homo sapiens GN=CCT4	2	14	14	14	11	12	9	11	12	12	10	12	9	9	12	12	11	12	9	11	12	12	10	12	9	9	12	12	11	12	9	11	12	12	10	12	9	9	12	12	32.3	32.3
D6R974;D6RE83;P09936;D6R956;D6RF53	D6R974;D6RE83;P09936;D6R956	3;3;3;3;1	3;3;3;3;1	3;3;3;3;1	Ubiquitin carboxyl-terminal hydrolase isozyme L1	UCHL1	>tr|D6R974|D6R974_HUMAN Ubiquitin carboxyl-terminal hydrolase OS=Homo sapiens GN=UCHL1 PE=1 SV=1;>tr|D6RE83|D6RE83_HUMAN Ubiquitin carboxyl-terminal hydrolase OS=Homo sapiens GN=UCHL1 PE=1 SV=1;>sp|P09936|UCHL1_HUMAN Ubiquitin carboxyl-terminal hydrolase i	5	3	3	3	3	3	3	3	3	3	3	3	3	2	3	3	3	3	3	3	3	3	3	3	3	2	3	3	3	3	3	3	3	3	3	3	3	2	3	3	18.6	18.6
Q14677-2;Q14677;Q14677-3	Q14677-2;Q14677;Q14677-3	3;3;3	3;3;3	3;3;3	Clathrin interactor 1	CLINT1	>sp|Q14677-2|EPN4_HUMAN Isoform 2 of Clathrin interactor 1 OS=Homo sapiens GN=CLINT1;>sp|Q14677|EPN4_HUMAN Clathrin interactor 1 OS=Homo sapiens GN=CLINT1 PE=1 SV=1;>sp|Q14677-3|EPN4_HUMAN Isoform 3 of Clathrin interactor 1 OS=Homo sapiens GN=CLINT1	3	3	3	3	3	3	2	2	3	3	3	3	0	2	3	3	3	3	2	2	3	3	3	3	0	2	3	3	3	3	2	2	3	3	3	3	0	2	3	3	5.9	5.9
B3KXD6;B5MCF9;O00541-2;O00541;H7C267	B3KXD6;B5MCF9;O00541-2;O00541;H7C267	2;2;2;2;1	2;2;2;2;1	2;2;2;2;1	Pescadillo homolog	PES1	>tr|B3KXD6|B3KXD6_HUMAN Pescadillo homolog OS=Homo sapiens GN=PES1 PE=1 SV=1;>tr|B5MCF9|B5MCF9_HUMAN Pescadillo homolog OS=Homo sapiens GN=PES1 PE=1 SV=1;>sp|O00541-2|PESC_HUMAN Isoform 2 of Pescadillo homolog OS=Homo sapiens GN=PES1;>sp|O00541|PESC_HUMAN	5	2	2	2	1	1	2	2	2	2	2	2	2	1	2	2	1	1	2	2	2	2	2	2	2	1	2	2	1	1	2	2	2	2	2	2	2	1	2	2	5.8	5.8
H3BND8;Q93009-3;Q93009;F5H2X1	H3BND8;Q93009-3;Q93009;F5H2X1	2;2;2;1	2;2;2;1	2;2;2;1	Ubiquitin carboxyl-terminal hydrolase;Ubiquitin carboxyl-terminal hydrolase 7	USP7	>tr|H3BND8|H3BND8_HUMAN Ubiquitin carboxyl-terminal hydrolase (Fragment) OS=Homo sapiens GN=USP7 PE=1 SV=1;>sp|Q93009-3|UBP7_HUMAN Isoform 3 of Ubiquitin carboxyl-terminal hydrolase 7 OS=Homo sapiens GN=USP7;>sp|Q93009|UBP7_HUMAN Ubiquitin carboxyl-termina	4	2	2	2	2	1	2	1	2	1	2	2	1	1	1	1	2	1	2	1	2	1	2	2	1	1	1	1	2	1	2	1	2	1	2	2	1	1	1	1	2.9	2.9
A0A087WXM6;J3QQT2;J3KRX5;P18621;P18621-3;A0A0A6YYL6;J3KRB3;A0A087WWH0;J3QS96;P18621-2;J3QLC8;A0A0A0MRF8;A0A087WY81;J3KSJ0	A0A087WXM6;J3QQT2;J3KRX5;P18621;P18621-3;A0A0A6YYL6;J3KRB3;A0A087WWH0;J3QS96;P18621-2;J3QLC8;A0A0A0MRF8;A0A087WY81	14;14;14;14;14;14;12;12;12;12;12;12;7;3	14;14;14;14;14;14;12;12;12;12;12;12;7;3	14;14;14;14;14;14;12;12;12;12;12;12;7;3	60S ribosomal protein L17	RPL17	>tr|A0A087WXM6|A0A087WXM6_HUMAN 60S ribosomal protein L17 (Fragment) OS=Homo sapiens GN=RPL17 PE=1 SV=1;>tr|J3QQT2|J3QQT2_HUMAN 60S ribosomal protein L17 (Fragment) OS=Homo sapiens GN=RPL17 PE=1 SV=1;>tr|J3KRX5|J3KRX5_HUMAN 60S ribosomal protein L17 (Fragm	14	14	14	14	14	14	14	14	13	14	13	14	14	14	13	12	14	14	14	14	13	14	13	14	14	14	13	12	14	14	14	14	13	14	13	14	14	14	13	12	53.3	53.3
O76031	O76031	3	3	3	ATP-dependent Clp protease ATP-binding subunit clpX-like, mitochondrial	CLPX	>sp|O76031|CLPX_HUMAN ATP-dependent Clp protease ATP-binding subunit clpX-like, mitochondrial OS=Homo sapiens GN=CLPX PE=1 SV=2	1	3	3	3	2	1	0	1	3	3	1	1	0	1	3	2	2	1	0	1	3	3	1	1	0	1	3	2	2	1	0	1	3	3	1	1	0	1	3	2	5.7	5.7
Q9Y520-6;Q9Y520-4;E7EPN9;Q9Y520-5;Q9Y520;Q9Y520-7;Q9Y520-3;Q9Y520-2;H7C5N8;A0A0A0MS30;Q5JSZ5-5;Q5JSZ5	Q9Y520-6;Q9Y520-4;E7EPN9;Q9Y520-5;Q9Y520;Q9Y520-7;Q9Y520-3;Q9Y520-2	20;20;20;20;20;20;18;17;7;4;1;1	20;20;20;20;20;20;18;17;7;4;1;1	19;19;19;19;19;19;17;17;7;4;0;0	Protein PRRC2C	PRRC2C	>sp|Q9Y520-6|PRC2C_HUMAN Isoform 6 of Protein PRRC2C OS=Homo sapiens GN=PRRC2C;>sp|Q9Y520-4|PRC2C_HUMAN Isoform 4 of Protein PRRC2C OS=Homo sapiens GN=PRRC2C;>tr|E7EPN9|E7EPN9_HUMAN Protein PRRC2C OS=Homo sapiens GN=PRRC2C PE=1 SV=1;>sp|Q9Y520-5|PRC2C_HUMA	12	20	20	19	17	16	17	14	17	19	17	19	15	9	20	19	17	16	17	14	17	19	17	19	15	9	20	19	16	16	16	13	16	18	16	18	14	8	19	18	9.9	9.9
A0A075B730;A0A087X1U6	A0A075B730;A0A087X1U6	68;68	68;68	1;1			>tr|A0A075B730|A0A075B730_HUMAN Epiplakin OS=Homo sapiens GN=EPPK1 PE=1 SV=2;>tr|A0A087X1U6|A0A087X1U6_HUMAN Epiplakin OS=Homo sapiens GN=EPPK1 PE=1 SV=1	2	68	68	1	51	49	48	48	58	60	54	50	31	34	64	62	51	49	48	48	58	60	54	50	31	34	64	62	0	0	0	0	0	1	1	1	0	0	1	1	39.4	39.4
H0Y720;Q9UPQ9-1;Q9UPQ9;Q9UPQ9-2	H0Y720;Q9UPQ9-1;Q9UPQ9;Q9UPQ9-2	15;15;14;9	15;15;14;9	15;15;14;9	Trinucleotide repeat-containing gene 6B protein	TNRC6B	>tr|H0Y720|H0Y720_HUMAN Trinucleotide repeat-containing gene 6B protein (Fragment) OS=Homo sapiens GN=TNRC6B PE=1 SV=1;>sp|Q9UPQ9-1|TNR6B_HUMAN Isoform 2 of Trinucleotide repeat-containing gene 6B protein OS=Homo sapiens GN=TNRC6B;>sp|Q9UPQ9|TNR6B_HUMAN Tr	4	15	15	15	12	9	14	13	11	9	11	12	11	11	10	10	12	9	14	13	11	9	11	12	11	11	10	10	12	9	14	13	11	9	11	12	11	11	10	10	17.2	17.2
O43324-2;D6RBD7;C9J1V9;O43324;H0YAL7	O43324-2;D6RBD7;C9J1V9;O43324;H0YAL7	2;2;2;2;1	2;2;2;2;1	2;2;2;2;1	Eukaryotic translation elongation factor 1 epsilon-1	EEF1E1;hCG_2043275	>sp|O43324-2|MCA3_HUMAN Isoform 2 of Eukaryotic translation elongation factor 1 epsilon-1 OS=Homo sapiens GN=EEF1E1;>tr|D6RBD7|D6RBD7_HUMAN Eukaryotic translation elongation factor 1 epsilon-1 OS=Homo sapiens GN=EEF1E1 PE=4 SV=1;>tr|C9J1V9|C9J1V9_HUMAN HCG	5	2	2	2	1	1	0	2	1	2	1	1	1	0	1	2	1	1	0	2	1	2	1	1	1	0	1	2	1	1	0	2	1	2	1	1	1	0	1	2	25.9	25.9
P27540-2;P27540-3;P27540-4;P27540	P27540-2;P27540-3;P27540-4;P27540	2;2;2;2	2;2;2;2	2;2;2;2	Aryl hydrocarbon receptor nuclear translocator	ARNT	>sp|P27540-2|ARNT_HUMAN Isoform 2 of Aryl hydrocarbon receptor nuclear translocator OS=Homo sapiens GN=ARNT;>sp|P27540-3|ARNT_HUMAN Isoform 3 of Aryl hydrocarbon receptor nuclear translocator OS=Homo sapiens GN=ARNT;>sp|P27540-4|ARNT_HUMAN Isoform 4 of Ary	4	2	2	2	2	2	2	2	2	2	2	2	2	2	2	1	2	2	2	2	2	2	2	2	2	2	2	1	2	2	2	2	2	2	2	2	2	2	2	1	3.7	3.7
P63173;J3KT73;J3QL01;J3KSP2	P63173;J3KT73;J3QL01	7;5;5;2	7;5;5;2	7;5;5;2	60S ribosomal protein L38	RPL38	>sp|P63173|RL38_HUMAN 60S ribosomal protein L38 OS=Homo sapiens GN=RPL38 PE=1 SV=2;>tr|J3KT73|J3KT73_HUMAN 60S ribosomal protein L38 OS=Homo sapiens GN=RPL38 PE=1 SV=1;>tr|J3QL01|J3QL01_HUMAN 60S ribosomal protein L38 OS=Homo sapiens GN=RPL38 PE=1 SV=1	4	7	7	7	7	7	7	6	7	7	7	7	6	7	7	7	7	7	7	6	7	7	7	7	6	7	7	7	7	7	7	6	7	7	7	7	6	7	7	7	57.1	57.1
Q9ULJ3;Q9ULJ3-2	Q9ULJ3;Q9ULJ3-2	3;2	3;2	3;2	Zinc finger and BTB domain-containing protein 21	ZBTB21	>sp|Q9ULJ3|ZBT21_HUMAN Zinc finger and BTB domain-containing protein 21 OS=Homo sapiens GN=ZBTB21 PE=1 SV=2;>sp|Q9ULJ3-2|ZBT21_HUMAN Isoform 2 of Zinc finger and BTB domain-containing protein 21 OS=Homo sapiens GN=ZBTB21	2	3	3	3	3	3	3	3	3	2	3	3	1	1	2	3	3	3	3	3	3	2	3	3	1	1	2	3	3	3	3	3	3	2	3	3	1	1	2	3	3	3
P49790-2;P49790;P49790-3	P49790-2;P49790;P49790-3	7;7;6	7;7;6	7;7;6	Nuclear pore complex protein Nup153	NUP153	>sp|P49790-2|NU153_HUMAN Isoform 2 of Nuclear pore complex protein Nup153 OS=Homo sapiens GN=NUP153;>sp|P49790|NU153_HUMAN Nuclear pore complex protein Nup153 OS=Homo sapiens GN=NUP153 PE=1 SV=2;>sp|P49790-3|NU153_HUMAN Isoform 3 of Nuclear pore complex pr	3	7	7	7	7	7	7	6	4	4	7	6	5	5	5	6	7	7	7	6	4	4	7	6	5	5	5	6	7	7	7	6	4	4	7	6	5	5	5	6	7.1	7.1
Q5T6H7;Q9NQW7-2;Q9NQW7;Q9NQW7-4;Q9NQW7-3;Q5T6H3;Q5T6H2	Q5T6H7;Q9NQW7-2;Q9NQW7;Q9NQW7-4;Q9NQW7-3	3;3;3;3;3;1;1	3;3;3;3;3;1;1	3;3;3;3;3;1;1	Xaa-Pro aminopeptidase 1	XPNPEP1	>tr|Q5T6H7|Q5T6H7_HUMAN Xaa-Pro aminopeptidase 1 OS=Homo sapiens GN=XPNPEP1 PE=1 SV=1;>sp|Q9NQW7-2|XPP1_HUMAN Isoform 2 of Xaa-Pro aminopeptidase 1 OS=Homo sapiens GN=XPNPEP1;>sp|Q9NQW7|XPP1_HUMAN Xaa-Pro aminopeptidase 1 OS=Homo sapiens GN=XPNPEP1 PE=1 SV	7	3	3	3	2	2	2	2	2	2	2	2	2	2	3	3	2	2	2	2	2	2	2	2	2	2	3	3	2	2	2	2	2	2	2	2	2	2	3	3	7.1	7.1
Q5W011;Q5W010;Q5W012;Q96I25;H0Y6J6	Q5W011;Q5W010;Q5W012;Q96I25;H0Y6J6	3;3;3;3;2	3;3;3;3;2	3;3;3;3;2	Splicing factor 45	RBM17	>tr|Q5W011|Q5W011_HUMAN Splicing factor 45 (Fragment) OS=Homo sapiens GN=RBM17 PE=1 SV=1;>tr|Q5W010|Q5W010_HUMAN Splicing factor 45 (Fragment) OS=Homo sapiens GN=RBM17 PE=1 SV=1;>tr|Q5W012|Q5W012_HUMAN Splicing factor 45 (Fragment) OS=Homo sapiens GN=RBM17	5	3	3	3	1	2	2	1	3	3	1	1	1	0	2	2	1	2	2	1	3	3	1	1	1	0	2	2	1	2	2	1	3	3	1	1	1	0	2	2	20.8	20.8
H0YIE9;Q4G104;O94952-1;O94952;H0YHF6	H0YIE9;Q4G104;O94952-1;O94952	5;5;5;5;1	5;5;5;5;1	5;5;5;5;1	F-box only protein 21	FBXO21	>tr|H0YIE9|H0YIE9_HUMAN F-box only protein 21 (Fragment) OS=Homo sapiens GN=FBXO21 PE=1 SV=1;>tr|Q4G104|Q4G104_HUMAN F-box only protein 21 OS=Homo sapiens GN=FBXO21 PE=1 SV=1;>sp|O94952-1|FBX21_HUMAN Isoform 2 of F-box only protein 21 OS=Homo sapiens GN=FB	5	5	5	5	5	5	5	5	5	5	5	5	4	4	5	5	5	5	5	5	5	5	5	5	4	4	5	5	5	5	5	5	5	5	5	5	4	4	5	5	15	15
F5H365;Q15436;Q15436-2;G3V5X8;G3V4Q2;G3V4V1;G3V1W4;G3V3G5;G3V2R6	F5H365;Q15436;Q15436-2	6;6;5;1;1;1;1;1;1	6;6;5;1;1;1;1;1;1	6;6;5;1;1;1;1;1;1	Protein transport protein Sec23A	SEC23A	>tr|F5H365|F5H365_HUMAN Protein transport protein Sec23A OS=Homo sapiens GN=SEC23A PE=1 SV=1;>sp|Q15436|SC23A_HUMAN Protein transport protein Sec23A OS=Homo sapiens GN=SEC23A PE=1 SV=2;>sp|Q15436-2|SC23A_HUMAN Isoform 2 of Protein transport protein Sec23A	9	6	6	6	5	6	5	5	5	6	5	5	4	4	5	4	5	6	5	5	5	6	5	5	4	4	5	4	5	6	5	5	5	6	5	5	4	4	5	4	9.2	9.2
A6NJA2;P54578-2;P54578-3;P54578;H0YA47	A6NJA2;P54578-2;P54578-3;P54578	5;5;5;5;1	5;5;5;5;1	5;5;5;5;1	Ubiquitin carboxyl-terminal hydrolase;Ubiquitin carboxyl-terminal hydrolase 14	USP14	>tr|A6NJA2|A6NJA2_HUMAN Ubiquitin carboxyl-terminal hydrolase OS=Homo sapiens GN=USP14 PE=1 SV=2;>sp|P54578-2|UBP14_HUMAN Isoform 2 of Ubiquitin carboxyl-terminal hydrolase 14 OS=Homo sapiens GN=USP14;>sp|P54578-3|UBP14_HUMAN Isoform 3 of Ubiquitin carboxy	5	5	5	5	5	4	3	5	5	5	5	5	4	5	5	5	5	4	3	5	5	5	5	5	4	5	5	5	5	4	3	5	5	5	5	5	4	5	5	5	13.2	13.2
Q09028-3;Q09028;Q09028-2;Q09028-4;H0YCT5;H0YF10;H0YDK2;H0YEU5;Q5JP02;E9PNS2;E9PIC4;E9PNS6;C9JAJ9	Q09028-3;Q09028;Q09028-2;Q09028-4;H0YCT5;H0YF10;H0YDK2;H0YEU5;Q5JP02	8;8;7;6;5;5;5;4;4;2;2;2;1	2;2;1;1;1;1;1;1;0;1;1;1;0	2;2;1;1;1;1;1;1;0;1;1;1;0	Histone-binding protein RBBP4	RBBP4;RBBP7	>sp|Q09028-3|RBBP4_HUMAN Isoform 3 of Histone-binding protein RBBP4 OS=Homo sapiens GN=RBBP4;>sp|Q09028|RBBP4_HUMAN Histone-binding protein RBBP4 OS=Homo sapiens GN=RBBP4 PE=1 SV=3;>sp|Q09028-2|RBBP4_HUMAN Isoform 2 of Histone-binding protein RBBP4 OS=Homo	13	8	2	2	7	8	6	8	7	7	5	5	5	5	8	8	1	2	1	2	1	1	0	0	0	1	2	2	1	2	1	2	1	1	0	0	0	1	2	2	19.8	10
K7ERI7;P35268;K7EMH1;K7EP65;K7EKS7;K7ELC4;K7EJT5	K7ERI7;P35268;K7EMH1;K7EP65;K7EKS7;K7ELC4	5;5;4;3;3;3;2	5;5;4;3;3;3;2	5;5;4;3;3;3;2	60S ribosomal protein L22	RPL22	>tr|K7ERI7|K7ERI7_HUMAN 60S ribosomal protein L22 OS=Homo sapiens GN=RPL22 PE=1 SV=1;>sp|P35268|RL22_HUMAN 60S ribosomal protein L22 OS=Homo sapiens GN=RPL22 PE=1 SV=2;>tr|K7EMH1|K7EMH1_HUMAN 60S ribosomal protein L22 (Fragment) OS=Homo sapiens GN=RPL22 PE	7	5	5	5	4	5	4	5	5	5	2	2	3	4	4	3	4	5	4	5	5	5	2	2	3	4	4	3	4	5	4	5	5	5	2	2	3	4	4	3	54.7	54.7
Q5VUJ6-2;Q5VUJ6	Q5VUJ6-2;Q5VUJ6	4;4	4;4	4;4	Leucine-rich repeat and calponin homology domain-containing protein 2	LRCH2	>sp|Q5VUJ6-2|LRCH2_HUMAN Isoform 2 of Leucine-rich repeat and calponin homology domain-containing protein 2 OS=Homo sapiens GN=LRCH2;>sp|Q5VUJ6|LRCH2_HUMAN Leucine-rich repeat and calponin homology domain-containing protein 2 OS=Homo sapiens GN=LRCH2 PE=2	2	4	4	4	3	2	3	4	2	3	4	2	2	3	4	3	3	2	3	4	2	3	4	2	2	3	4	3	3	2	3	4	2	3	4	2	2	3	4	3	7.6	7.6
A0A075B6K0;A0A075B6J4;A0A075B6J3	A0A075B6K0;A0A075B6J4;A0A075B6J3	2;1;1	2;1;1	1;1;1			>tr|A0A075B6K0|A0A075B6K0_HUMAN HCG2041221 (Fragment) OS=Homo sapiens GN=IGLV3-16 PE=1 SV=1;>tr|A0A075B6J4|A0A075B6J4_HUMAN Protein IGLV3-25 (Fragment) OS=Homo sapiens GN=IGLV3-25 PE=1 SV=2;>tr|A0A075B6J3|A0A075B6J3_HUMAN Protein IGLV3-27 (Fragment) OS=Hom	3	2	2	1	1	1	2	2	1	1	2	2	2	1	1	1	1	1	2	2	1	1	2	2	2	1	1	1	1	1	1	1	1	1	1	1	1	1	1	1	17	17
P04209	P04209	2	2	2	Ig lambda chain V-II region NIG-84		>sp|P04209|LV211_HUMAN Ig lambda chain V-II region NIG-84 OS=Homo sapiens PE=1 SV=1	1	2	2	2	2	2	2	2	2	2	2	2	2	2	1	1	2	2	2	2	2	2	2	2	2	2	1	1	2	2	2	2	2	2	2	2	2	2	1	1	14.3	14.3
A0A0A0MTR1;P55290;P55290-4;A0A087X0X6;P55290-5;P55290-3;P55290-2	A0A0A0MTR1;P55290;P55290-4;A0A087X0X6;P55290-5	3;3;3;2;2;1;1	3;3;3;2;2;1;1	3;3;3;2;2;1;1	Cadherin-13	CDH13	>tr|A0A0A0MTR1|A0A0A0MTR1_HUMAN Cadherin-13 OS=Homo sapiens GN=CDH13 PE=1 SV=2;>sp|P55290|CAD13_HUMAN Cadherin-13 OS=Homo sapiens GN=CDH13 PE=1 SV=1;>sp|P55290-4|CAD13_HUMAN Isoform 4 of Cadherin-13 OS=Homo sapiens GN=CDH13;>tr|A0A087X0X6|A0A087X0X6_HUMAN	7	3	3	3	3	3	3	3	3	3	3	2	3	3	2	3	3	3	3	3	3	3	3	2	3	3	2	3	3	3	3	3	3	3	3	2	3	3	2	3	7	7
P15735-2;P15735;J3KNN3;H3BP07;H3BTW6;H3BTI9;H3BN16	P15735-2;P15735;J3KNN3;H3BP07;H3BTW6	8;8;8;5;5;2;2	8;8;8;5;5;2;2	8;8;8;5;5;2;2	Phosphorylase b kinase gamma catalytic chain, liver/testis isoform	PHKG2	>sp|P15735-2|PHKG2_HUMAN Isoform 2 of Phosphorylase b kinase gamma catalytic chain, liver/testis isoform OS=Homo sapiens GN=PHKG2;>sp|P15735|PHKG2_HUMAN Phosphorylase b kinase gamma catalytic chain, liver/testis isoform OS=Homo sapiens GN=PHKG2 PE=1 SV=1;>	7	8	8	8	6	7	7	8	4	5	6	6	7	7	6	5	6	7	7	8	4	5	6	6	7	7	6	5	6	7	7	8	4	5	6	6	7	7	6	5	25.1	25.1
P35637-2;P35637;H3BPE7;A0A075B7D9;Q92804-2;Q92804	P35637-2;P35637;H3BPE7	7;7;7;2;2;2	7;7;7;2;2;2	7;7;7;2;2;2	RNA-binding protein FUS	FUS	>sp|P35637-2|FUS_HUMAN Isoform Short of RNA-binding protein FUS OS=Homo sapiens GN=FUS;>sp|P35637|FUS_HUMAN RNA-binding protein FUS OS=Homo sapiens GN=FUS PE=1 SV=1;>tr|H3BPE7|H3BPE7_HUMAN RNA-binding protein FUS OS=Homo sapiens GN=FUS PE=1 SV=1	6	7	7	7	6	6	7	6	7	6	7	6	4	5	7	7	6	6	7	6	7	6	7	6	4	5	7	7	6	6	7	6	7	6	7	6	4	5	7	7	15	15
P21980;P21980-2;A2A299;P21980-3;A2A2A0	P21980;P21980-2;A2A299;P21980-3	5;4;3;3;1	5;4;3;3;1	5;4;3;3;1	Protein-glutamine gamma-glutamyltransferase 2	TGM2	>sp|P21980|TGM2_HUMAN Protein-glutamine gamma-glutamyltransferase 2 OS=Homo sapiens GN=TGM2 PE=1 SV=2;>sp|P21980-2|TGM2_HUMAN Isoform 2 of Protein-glutamine gamma-glutamyltransferase 2 OS=Homo sapiens GN=TGM2;>tr|A2A299|A2A299_HUMAN Protein-glutamine gamma	5	5	5	5	5	5	4	5	5	5	5	4	5	5	5	5	5	5	4	5	5	5	5	4	5	5	5	5	5	5	4	5	5	5	5	4	5	5	5	5	7.7	7.7
P82914	P82914	9	9	9	28S ribosomal protein S15, mitochondrial	MRPS15	>sp|P82914|RT15_HUMAN 28S ribosomal protein S15, mitochondrial OS=Homo sapiens GN=MRPS15 PE=1 SV=1	1	9	9	9	7	5	6	7	7	6	7	6	5	6	8	7	7	5	6	7	7	6	7	6	5	6	8	7	7	5	6	7	7	6	7	6	5	6	8	7	31.9	31.9
P54652	P54652	35	18	17	Heat shock-related 70 kDa protein 2	HSPA2	>sp|P54652|HSP72_HUMAN Heat shock-related 70 kDa protein 2 OS=Homo sapiens GN=HSPA2 PE=1 SV=1	1	35	18	17	33	34	34	32	33	33	33	31	30	31	29	30	16	17	17	16	16	16	17	17	17	17	16	17	15	16	16	15	16	15	16	16	16	16	16	16	47.3	27.9
Q07021;I3L3Q7;I3L3B0	Q07021;I3L3Q7;I3L3B0	2;1;1	2;1;1	2;1;1	Complement component 1 Q subcomponent-binding protein, mitochondrial	C1QBP	>sp|Q07021|C1QBP_HUMAN Complement component 1 Q subcomponent-binding protein, mitochondrial OS=Homo sapiens GN=C1QBP PE=1 SV=1;>tr|I3L3Q7|I3L3Q7_HUMAN Complement component 1 Q subcomponent-binding protein, mitochondrial (Fragment) OS=Homo sapiens GN=C1QBP	3	2	2	2	1	2	0	1	2	1	1	1	2	2	2	2	1	2	0	1	2	1	1	1	2	2	2	2	1	2	0	1	2	1	1	1	2	2	2	2	14.2	14.2
Q14974;J3KTM9;Q14974-2;J3QR48;J3QKQ5;J3KS06;J3QRG4	Q14974;J3KTM9;Q14974-2	20;14;14;6;3;1;1	20;14;14;6;3;1;1	20;14;14;6;3;1;1	Importin subunit beta-1	KPNB1	>sp|Q14974|IMB1_HUMAN Importin subunit beta-1 OS=Homo sapiens GN=KPNB1 PE=1 SV=2;>tr|J3KTM9|J3KTM9_HUMAN Importin subunit beta-1 (Fragment) OS=Homo sapiens GN=KPNB1 PE=1 SV=1;>sp|Q14974-2|IMB1_HUMAN Isoform 2 of Importin subunit beta-1 OS=Homo sapiens GN=K	7	20	20	20	19	20	16	20	18	19	19	19	19	19	19	18	19	20	16	20	18	19	19	19	19	19	19	18	19	20	16	20	18	19	19	19	19	19	19	18	25.8	25.8
Q96L46	Q96L46	4	2	2	Calpain small subunit 2	CAPNS2	>sp|Q96L46|CPNS2_HUMAN Calpain small subunit 2 OS=Homo sapiens GN=CAPNS2 PE=2 SV=2	1	4	2	2	4	4	4	4	4	4	4	4	4	4	4	4	2	2	2	2	2	2	2	2	2	2	2	2	2	2	2	2	2	2	2	2	2	2	2	2	6	6
Q96A35	Q96A35	2	2	2	39S ribosomal protein L24, mitochondrial	MRPL24	>sp|Q96A35|RM24_HUMAN 39S ribosomal protein L24, mitochondrial OS=Homo sapiens GN=MRPL24 PE=1 SV=1	1	2	2	2	1	1	1	1	2	1	1	1	0	0	2	2	1	1	1	1	2	1	1	1	0	0	2	2	1	1	1	1	2	1	1	1	0	0	2	2	17.1	17.1
Q9UQ35;I3L0N7;I3L4D8;Q9UQ35-2	Q9UQ35	8;1;1;1	8;1;1;1	8;1;1;1	Serine/arginine repetitive matrix protein 2	SRRM2	>sp|Q9UQ35|SRRM2_HUMAN Serine/arginine repetitive matrix protein 2 OS=Homo sapiens GN=SRRM2 PE=1 SV=2	4	8	8	8	7	7	6	7	6	6	8	8	7	7	6	4	7	7	6	7	6	6	8	8	7	7	6	4	7	7	6	7	6	6	8	8	7	7	6	4	3.7	3.7
P51532-5;P51532-2;P51532-3;P51532-4;P51532;Q9HBD4;A0A0A0MT49;P51531-2;P51531;K7EP28;F6VDE0	P51532-5;P51532-2;P51532-3;P51532-4;P51532;Q9HBD4;A0A0A0MT49	13;13;13;13;13;13;12;4;4;2;1	13;13;13;13;13;13;12;4;4;2;1	13;13;13;13;13;13;12;4;4;2;1	Transcription activator BRG1	SMARCA4	>sp|P51532-5|SMCA4_HUMAN Isoform 5 of Transcription activator BRG1 OS=Homo sapiens GN=SMARCA4;>sp|P51532-2|SMCA4_HUMAN Isoform 2 of Transcription activator BRG1 OS=Homo sapiens GN=SMARCA4;>sp|P51532-3|SMCA4_HUMAN Isoform 3 of Transcription activator BRG1 O	11	13	13	13	8	10	8	8	13	8	9	8	4	6	11	12	8	10	8	8	13	8	9	8	4	6	11	12	8	10	8	8	13	8	9	8	4	6	11	12	9	9
P49756	P49756	4	4	4	RNA-binding protein 25	RBM25	>sp|P49756|RBM25_HUMAN RNA-binding protein 25 OS=Homo sapiens GN=RBM25 PE=1 SV=3	1	4	4	4	4	3	3	3	3	1	3	2	0	0	1	3	4	3	3	3	3	1	3	2	0	0	1	3	4	3	3	3	3	1	3	2	0	0	1	3	5.1	5.1
V5IRT4;Q9BRT2;Q5TAQ0	V5IRT4;Q9BRT2;Q5TAQ0	4;4;3	4;4;3	4;4;3	Mitochondrial nucleoid factor 1	MNF1	>tr|V5IRT4|V5IRT4_HUMAN Ubiquinol-cytochrome-c reductase complex assembly factor 2 (Fragment) OS=Homo sapiens GN=UQCC2 PE=1 SV=1;>sp|Q9BRT2|UQCC2_HUMAN Ubiquinol-cytochrome-c reductase complex assembly factor 2 OS=Homo sapiens GN=UQCC2 PE=1 SV=1;>tr|Q5TAQ0	3	4	4	4	2	3	3	4	4	3	3	3	4	4	3	4	2	3	3	4	4	3	3	3	4	4	3	4	2	3	3	4	4	3	3	3	4	4	3	4	31.7	31.7
P12694;F5H5P2;P12694-2;F5GXU9;M0R0C8;H0YH31	P12694;F5H5P2;P12694-2;F5GXU9	7;7;6;4;2;1	7;7;6;4;2;1	7;7;6;4;2;1	2-oxoisovalerate dehydrogenase subunit alpha, mitochondrial	BCKDHA	>sp|P12694|ODBA_HUMAN 2-oxoisovalerate dehydrogenase subunit alpha, mitochondrial OS=Homo sapiens GN=BCKDHA PE=1 SV=2;>tr|F5H5P2|F5H5P2_HUMAN Uncharacterized protein OS=Homo sapiens PE=4 SV=1;>sp|P12694-2|ODBA_HUMAN Isoform 2 of 2-oxoisovalerate dehydrogen	6	7	7	7	7	7	6	7	6	7	5	5	5	6	6	5	7	7	6	7	6	7	5	5	5	6	6	5	7	7	6	7	6	7	5	5	5	6	6	5	19.6	19.6
Q5SW79;H0Y2V6;Q5SW79-3;Q5SW79-2;H0Y4T4;E7EWM2;E7EMW0;Q96L14;H0YB92;E5RG47;E5RGW7;H0YB66;Q00G26	Q5SW79;H0Y2V6;Q5SW79-3;Q5SW79-2	38;37;35;34;10;6;6;5;4;4;2;2;1	38;37;35;34;10;6;6;5;4;4;2;2;1	38;37;35;34;10;6;6;5;4;4;2;2;1	Centrosomal protein of 170 kDa	CEP170	>sp|Q5SW79|CE170_HUMAN Centrosomal protein of 170 kDa OS=Homo sapiens GN=CEP170 PE=1 SV=1;>tr|H0Y2V6|H0Y2V6_HUMAN Centrosomal protein of 170 kDa (Fragment) OS=Homo sapiens GN=CEP170 PE=1 SV=1;>sp|Q5SW79-3|CE170_HUMAN Isoform 3 of Centrosomal protein of 170	13	38	38	38	28	28	27	32	30	33	34	32	25	27	35	32	28	28	27	32	30	33	34	32	25	27	35	32	28	28	27	32	30	33	34	32	25	27	35	32	32.3	32.3
Q15506	Q15506	2	2	2	Sperm surface protein Sp17	SPA17	>sp|Q15506|SP17_HUMAN Sperm surface protein Sp17 OS=Homo sapiens GN=SPA17 PE=1 SV=1	1	2	2	2	1	2	2	2	2	2	2	2	1	1	2	1	1	2	2	2	2	2	2	2	1	1	2	1	1	2	2	2	2	2	2	2	1	1	2	1	15.9	15.9
Q9NYU2-2;Q9NYU2;H7BZG0	Q9NYU2-2;Q9NYU2	5;5;1	5;5;1	5;5;1	UDP-glucose:glycoprotein glucosyltransferase 1	UGGT1	>sp|Q9NYU2-2|UGGG1_HUMAN Isoform 2 of UDP-glucose:glycoprotein glucosyltransferase 1 OS=Homo sapiens GN=UGGT1;>sp|Q9NYU2|UGGG1_HUMAN UDP-glucose:glycoprotein glucosyltransferase 1 OS=Homo sapiens GN=UGGT1 PE=1 SV=3	3	5	5	5	4	4	4	4	4	4	4	5	5	5	5	4	4	4	4	4	4	4	4	5	5	5	5	4	4	4	4	4	4	4	4	5	5	5	5	4	3.5	3.5
H7BZ94;P07237;I3L398;I3L3U6;H0Y3Z3;I3L4M2;I3L0S0;I3NI03;I3L312;I3L514	H7BZ94;P07237;I3L398	12;12;7;5;5;4;4;4;4;2	12;12;7;5;5;4;4;4;4;2	12;12;7;5;5;4;4;4;4;2	Protein disulfide-isomerase	P4HB	>tr|H7BZ94|H7BZ94_HUMAN Protein disulfide-isomerase OS=Homo sapiens GN=P4HB PE=1 SV=2;>sp|P07237|PDIA1_HUMAN Protein disulfide-isomerase OS=Homo sapiens GN=P4HB PE=1 SV=3;>tr|I3L398|I3L398_HUMAN Protein disulfide-isomerase (Fragment) OS=Homo sapiens GN=P4H	10	12	12	12	8	12	9	8	10	9	8	9	10	8	8	8	8	12	9	8	10	9	8	9	10	8	8	8	8	12	9	8	10	9	8	9	10	8	8	8	27.2	27.2
Q13200;Q13200-3;Q13200-2;H7C1H2;H7C2Q3;C9JPC0	Q13200;Q13200-3;Q13200-2	15;14;12;6;2;1	15;14;12;6;2;1	15;14;12;6;2;1	26S proteasome non-ATPase regulatory subunit 2	PSMD2	>sp|Q13200|PSMD2_HUMAN 26S proteasome non-ATPase regulatory subunit 2 OS=Homo sapiens GN=PSMD2 PE=1 SV=3;>sp|Q13200-3|PSMD2_HUMAN Isoform 3 of 26S proteasome non-ATPase regulatory subunit 2 OS=Homo sapiens GN=PSMD2;>sp|Q13200-2|PSMD2_HUMAN Isoform 2 of 26S	6	15	15	15	13	12	15	13	12	14	11	13	13	13	12	13	13	12	15	13	12	14	11	13	13	13	12	13	13	12	15	13	12	14	11	13	13	13	12	13	18.9	18.9
P19474;P19474-2;H0YDP8	P19474;P19474-2	19;13;1	19;13;1	19;13;1	E3 ubiquitin-protein ligase TRIM21	TRIM21	>sp|P19474|RO52_HUMAN E3 ubiquitin-protein ligase TRIM21 OS=Homo sapiens GN=TRIM21 PE=1 SV=1;>sp|P19474-2|RO52_HUMAN Isoform 2 of E3 ubiquitin-protein ligase TRIM21 OS=Homo sapiens GN=TRIM21	3	19	19	19	16	17	16	15	17	14	15	17	18	17	13	12	16	17	16	15	17	14	15	17	18	17	13	12	16	17	16	15	17	14	15	17	18	17	13	12	33.1	33.1
A6NP16;Q4VCS5-2;E7ERM3;Q4VCS5;Q8IY63-2;Q8IY63	A6NP16;Q4VCS5-2;E7ERM3;Q4VCS5	5;5;5;5;2;2	5;5;5;5;2;2	5;5;5;5;2;2	Angiomotin	AMOT	>tr|A6NP16|A6NP16_HUMAN Angiomotin OS=Homo sapiens GN=AMOT PE=1 SV=1;>sp|Q4VCS5-2|AMOT_HUMAN Isoform 2 of Angiomotin OS=Homo sapiens GN=AMOT;>tr|E7ERM3|E7ERM3_HUMAN Angiomotin OS=Homo sapiens GN=AMOT PE=1 SV=1;>sp|Q4VCS5|AMOT_HUMAN Angiomotin OS=Homo sapie	6	5	5	5	4	4	3	2	4	4	2	2	2	2	5	5	4	4	3	2	4	4	2	2	2	2	5	5	4	4	3	2	4	4	2	2	2	2	5	5	9.4	9.4
Q96DF8;F8WEF8	Q96DF8;F8WEF8	5;3	5;3	5;3	Protein DGCR14	DGCR14	>sp|Q96DF8|DGC14_HUMAN Protein DGCR14 OS=Homo sapiens GN=DGCR14 PE=1 SV=1;>tr|F8WEF8|F8WEF8_HUMAN Protein DGCR14 OS=Homo sapiens GN=DGCR14 PE=1 SV=1	2	5	5	5	5	5	5	5	5	5	3	4	3	3	5	5	5	5	5	5	5	5	3	4	3	3	5	5	5	5	5	5	5	5	3	4	3	3	5	5	11.8	11.8
P52306-6;P52306-2;P52306-3;P52306;P52306-5;P52306-4;H0Y8M2	P52306-6;P52306-2;P52306-3;P52306;P52306-5;P52306-4	3;3;3;3;3;2;1	3;3;3;3;3;2;1	3;3;3;3;3;2;1	Rap1 GTPase-GDP dissociation stimulator 1	RAP1GDS1	>sp|P52306-6|GDS1_HUMAN Isoform 6 of Rap1 GTPase-GDP dissociation stimulator 1 OS=Homo sapiens GN=RAP1GDS1;>sp|P52306-2|GDS1_HUMAN Isoform 2 of Rap1 GTPase-GDP dissociation stimulator 1 OS=Homo sapiens GN=RAP1GDS1;>sp|P52306-3|GDS1_HUMAN Isoform 3 of Rap1	7	3	3	3	3	3	3	2	2	3	3	3	3	3	2	2	3	3	3	2	2	3	3	3	3	3	2	2	3	3	3	2	2	3	3	3	3	3	2	2	6.6	6.6
Q14152;Q14152-2	Q14152;Q14152-2	7;6	7;6	7;6	Eukaryotic translation initiation factor 3 subunit A	EIF3A	>sp|Q14152|EIF3A_HUMAN Eukaryotic translation initiation factor 3 subunit A OS=Homo sapiens GN=EIF3A PE=1 SV=1;>sp|Q14152-2|EIF3A_HUMAN Isoform 2 of Eukaryotic translation initiation factor 3 subunit A OS=Homo sapiens GN=EIF3A	2	7	7	7	3	5	5	5	5	7	4	4	2	4	4	5	3	5	5	5	5	7	4	4	2	4	4	5	3	5	5	5	5	7	4	4	2	4	4	5	7.7	7.7
A0A0A0MRM8;Q9UM54-5;Q9UM54-2;Q9UM54-6;Q9UM54-4;Q9UM54-1;Q9UM54;A0A0D9SGC1;E7EW20;Q5JVM0	A0A0A0MRM8;Q9UM54-5;Q9UM54-2;Q9UM54-6;Q9UM54-4;Q9UM54-1;Q9UM54;A0A0D9SGC1;E7EW20	41;40;40;40;39;39;39;39;39;5	41;40;40;40;39;39;39;39;39;5	41;40;40;40;39;39;39;39;39;5	Unconventional myosin-VI	MYO6	>tr|A0A0A0MRM8|A0A0A0MRM8_HUMAN Unconventional myosin-VI OS=Homo sapiens GN=MYO6 PE=1 SV=1;>sp|Q9UM54-5|MYO6_HUMAN Isoform 5 of Unconventional myosin-VI OS=Homo sapiens GN=MYO6;>sp|Q9UM54-2|MYO6_HUMAN Isoform 2 of Unconventional myosin-VI OS=Homo sapiens G	10	41	41	41	35	37	40	39	35	34	28	32	27	31	30	32	35	37	40	39	35	34	28	32	27	31	30	32	35	37	40	39	35	34	28	32	27	31	30	32	36.3	36.3
Q01081-4;Q01081-2;Q01081	Q01081-4;Q01081-2;Q01081	2;2;2	2;2;2	2;2;2	Splicing factor U2AF 35 kDa subunit	U2AF1	>sp|Q01081-4|U2AF1_HUMAN Isoform 4 of Splicing factor U2AF 35 kDa subunit OS=Homo sapiens GN=U2AF1;>sp|Q01081-2|U2AF1_HUMAN Isoform 2 of Splicing factor U2AF 35 kDa subunit OS=Homo sapiens GN=U2AF1;>sp|Q01081|U2AF1_HUMAN Splicing factor U2AF 35 kDa subunit	3	2	2	2	2	1	1	2	2	2	1	2	1	0	2	1	2	1	1	2	2	2	1	2	1	0	2	1	2	1	1	2	2	2	1	2	1	0	2	1	15.6	15.6
P62829;J3KT29;C9JD32;B9ZVP7;J3KTJ3;J3QQT9	P62829;J3KT29;C9JD32;B9ZVP7	11;10;9;7;5;3	11;10;9;7;5;3	11;10;9;7;5;3	60S ribosomal protein L23	RPL23	>sp|P62829|RL23_HUMAN 60S ribosomal protein L23 OS=Homo sapiens GN=RPL23 PE=1 SV=1;>tr|J3KT29|J3KT29_HUMAN 60S ribosomal protein L23 OS=Homo sapiens GN=RPL23 PE=1 SV=1;>tr|C9JD32|C9JD32_HUMAN 60S ribosomal protein L23 (Fragment) OS=Homo sapiens GN=RPL23 PE	6	11	11	11	7	8	8	9	7	9	10	9	10	9	8	8	7	8	8	9	7	9	10	9	10	9	8	8	7	8	8	9	7	9	10	9	10	9	8	8	66.4	66.4
P62158;H0Y7A7;M0QZ52;F8WBR5;G3V479	P62158;H0Y7A7	19;19;8;7;7	19;19;8;7;7	2;2;2;2;2	Calmodulin	CALM1;CALM2	>sp|P62158|CALM_HUMAN Calmodulin OS=Homo sapiens GN=CALM1 PE=1 SV=2;>tr|H0Y7A7|H0Y7A7_HUMAN Calmodulin (Fragment) OS=Homo sapiens GN=CALM2 PE=1 SV=1	5	19	19	2	19	19	19	19	19	19	19	19	19	19	19	19	19	19	19	19	19	19	19	19	19	19	19	19	2	2	2	2	2	2	2	2	2	2	2	2	99.3	99.3
E9PCY7;P31943;G8JLB6;D6RIU0;D6RBM0;E7EQJ0;D6RAM1;D6R9T0;D6RFM3;D6RIT2;E7EN40;D6RDU3;D6RJ04;D6RIH9;H0YB39;D6RDL0;E5RGH4;E5RGV0;D6RF17;H0YAQ2	E9PCY7;P31943;G8JLB6;D6RIU0;D6RBM0;E7EQJ0;D6RAM1;D6R9T0;D6RFM3;D6RIT2;E7EN40;D6RDU3;D6RJ04;D6RIH9;H0YB39	6;6;6;4;4;3;3;3;3;3;3;3;3;3;3;2;2;2;1;1	4;4;4;4;4;3;3;3;3;3;3;3;3;3;1;2;2;2;1;1	3;3;3;3;3;3;3;3;3;3;2;3;3;3;0;2;1;1;1;1	Heterogeneous nuclear ribonucleoprotein H;Heterogeneous nuclear ribonucleoprotein H, N-terminally processed	HNRNPH1	>tr|E9PCY7|E9PCY7_HUMAN Heterogeneous nuclear ribonucleoprotein H OS=Homo sapiens GN=HNRNPH1 PE=1 SV=1;>sp|P31943|HNRH1_HUMAN Heterogeneous nuclear ribonucleoprotein H OS=Homo sapiens GN=HNRNPH1 PE=1 SV=4;>tr|G8JLB6|G8JLB6_HUMAN Heterogeneous nuclear ribon	20	6	4	3	6	6	6	6	6	6	6	6	5	4	4	5	4	4	4	4	4	4	4	4	3	2	2	3	3	3	3	3	3	3	3	3	2	2	2	2	19.3	13.1
O14980;C9IZS4;C9JQ02;C9JV99;C9J673;C9JKM9;C9JF49;C9IYM2;H7BZC5;F8WF71	O14980	8;2;2;2;2;2;1;1;1;1	8;2;2;2;2;2;1;1;1;1	8;2;2;2;2;2;1;1;1;1	Exportin-1	XPO1	>sp|O14980|XPO1_HUMAN Exportin-1 OS=Homo sapiens GN=XPO1 PE=1 SV=1	10	8	8	8	8	8	7	7	8	7	8	8	8	8	8	8	8	8	7	7	8	7	8	8	8	8	8	8	8	8	7	7	8	7	8	8	8	8	8	8	9.9	9.9
O43143	O43143	7	7	7	Putative pre-mRNA-splicing factor ATP-dependent RNA helicase DHX15	DHX15	>sp|O43143|DHX15_HUMAN Pre-mRNA-splicing factor ATP-dependent RNA helicase DHX15 OS=Homo sapiens GN=DHX15 PE=1 SV=2	1	7	7	7	6	5	5	5	5	4	4	5	4	4	6	6	6	5	5	5	5	4	4	5	4	4	6	6	6	5	5	5	5	4	4	5	4	4	6	6	10.3	10.3
Q07955;J3KTL2;Q07955-3;Q07955-2;J3KSR8;J3QQV5;J3KSW7	Q07955;J3KTL2;Q07955-3;Q07955-2;J3KSR8	5;5;4;4;3;1;1	5;5;4;4;3;1;1	5;5;4;4;3;1;1	Serine/arginine-rich splicing factor 1	SRSF1	>sp|Q07955|SRSF1_HUMAN Serine/arginine-rich splicing factor 1 OS=Homo sapiens GN=SRSF1 PE=1 SV=2;>tr|J3KTL2|J3KTL2_HUMAN Serine/arginine-rich-splicing factor 1 OS=Homo sapiens GN=SRSF1 PE=1 SV=1;>sp|Q07955-3|SRSF1_HUMAN Isoform ASF-3 of Serine/arginine-ric	7	5	5	5	2	2	3	4	4	4	3	3	3	3	3	2	2	2	3	4	4	4	3	3	3	3	3	2	2	2	3	4	4	4	3	3	3	3	3	2	19.4	19.4
Q92841-1;Q92841-3;Q92841;H3BLZ8;Q92841-2;J3KRZ1	Q92841-1;Q92841-3;Q92841;H3BLZ8;Q92841-2	9;9;9;9;8;2	6;6;6;6;6;0	6;6;6;6;6;0	Probable ATP-dependent RNA helicase DDX17	DDX17	>sp|Q92841-1|DDX17_HUMAN Isoform 2 of Probable ATP-dependent RNA helicase DDX17 OS=Homo sapiens GN=DDX17;>sp|Q92841-3|DDX17_HUMAN Isoform 4 of Probable ATP-dependent RNA helicase DDX17 OS=Homo sapiens GN=DDX17;>sp|Q92841|DDX17_HUMAN Probable ATP-dependent	6	9	6	6	5	6	6	5	7	8	4	4	5	3	6	7	3	4	4	3	5	5	3	4	4	2	3	4	3	4	4	3	5	5	3	4	4	2	3	4	15.7	11.1
A0A087WW89;A0A0B4J1Y9;A0A075B7D8	A0A087WW89;A0A0B4J1Y9	5;4;1	2;1;1	1;1;1			>tr|A0A087WW89|A0A087WW89_HUMAN Protein IGHV3-72 OS=Homo sapiens GN=IGHV3-72 PE=1 SV=1;>tr|A0A0B4J1Y9|A0A0B4J1Y9_HUMAN Protein IGHV3-72 (Fragment) OS=Homo sapiens GN=IGHV3-72 PE=1 SV=1	3	5	2	1	4	5	4	4	4	5	5	5	5	5	4	5	1	2	1	1	1	2	2	2	2	2	1	2	0	1	0	0	0	1	1	1	1	1	0	1	49.5	31.7
Q9H9B4;D6RFI0;D6RDG7;S4R2X2;D6RAE9	Q9H9B4;D6RFI0	5;3;2;2;1	5;3;2;2;1	5;3;2;2;1	Sideroflexin-1	SFXN1	>sp|Q9H9B4|SFXN1_HUMAN Sideroflexin-1 OS=Homo sapiens GN=SFXN1 PE=1 SV=4;>tr|D6RFI0|D6RFI0_HUMAN Sideroflexin-1 (Fragment) OS=Homo sapiens GN=SFXN1 PE=1 SV=5	5	5	5	5	3	2	2	3	4	4	3	3	2	2	4	4	3	2	2	3	4	4	3	3	2	2	4	4	3	2	2	3	4	4	3	3	2	2	4	4	18	18
A0A087WX56;Q9P0S2;A0A087X1F5;A0A087WYV9;A0A087WUM0	A0A087WX56;Q9P0S2;A0A087X1F5;A0A087WYV9;A0A087WUM0	2;2;2;2;2	2;2;2;2;2	2;2;2;2;2	Cytochrome c oxidase assembly protein COX16 homolog, mitochondrial	COX16	>tr|A0A087WX56|A0A087WX56_HUMAN Protein SYNJ2BP-COX16 (Fragment) OS=Homo sapiens GN=SYNJ2BP-COX16 PE=4 SV=3;>sp|Q9P0S2|COX16_HUMAN Cytochrome c oxidase assembly protein COX16 homolog, mitochondrial OS=Homo sapiens GN=COX16 PE=3 SV=1;>tr|A0A087X1F5|A0A087X1	5	2	2	2	2	2	2	2	2	1	1	2	2	2	2	1	2	2	2	2	2	1	1	2	2	2	2	1	2	2	2	2	2	1	1	2	2	2	2	1	42.6	42.6
Q9Y266;A0A0A0MSS4;A0A0A0MSU9	Q9Y266;A0A0A0MSS4;A0A0A0MSU9	2;1;1	2;1;1	2;1;1	Nuclear migration protein nudC	NUDC	>sp|Q9Y266|NUDC_HUMAN Nuclear migration protein nudC OS=Homo sapiens GN=NUDC PE=1 SV=1;>tr|A0A0A0MSS4|A0A0A0MSS4_HUMAN Nuclear migration protein nudC (Fragment) OS=Homo sapiens GN=NUDC PE=1 SV=1;>tr|A0A0A0MSU9|A0A0A0MSU9_HUMAN Nuclear migration protein nud	3	2	2	2	1	2	2	2	2	1	2	2	1	0	2	2	1	2	2	2	2	1	2	2	1	0	2	2	1	2	2	2	2	1	2	2	1	0	2	2	7.3	7.3
A0A075B6S8	A0A075B6S8	3	3	0			>tr|A0A075B6S8|A0A075B6S8_HUMAN Ig kappa chain V-I region HK102 (Fragment) OS=Homo sapiens GN=IGKV1-5 PE=1 SV=1	1	3	3	0	3	3	2	3	1	1	3	3	2	2	1	0	3	3	2	3	1	1	3	3	2	2	1	0	0	0	0	0	0	0	0	0	0	0	0	0	27.4	27.4
P22314-2;P22314;Q5JRR9;Q5JRS0;Q5JRS1;Q5JRS3;Q5JRS2	P22314-2;P22314;Q5JRR9;Q5JRS0	3;3;2;2;1;1;1	3;3;2;2;1;1;1	3;3;2;2;1;1;1	Ubiquitin-like modifier-activating enzyme 1	UBA1	>sp|P22314-2|UBA1_HUMAN Isoform 2 of Ubiquitin-like modifier-activating enzyme 1 OS=Homo sapiens GN=UBA1;>sp|P22314|UBA1_HUMAN Ubiquitin-like modifier-activating enzyme 1 OS=Homo sapiens GN=UBA1 PE=1 SV=3;>tr|Q5JRR9|Q5JRR9_HUMAN Ubiquitin-like modifier-act	7	3	3	3	3	3	3	3	3	2	2	2	2	2	2	2	3	3	3	3	3	2	2	2	2	2	2	2	3	3	3	3	3	2	2	2	2	2	2	2	2.9	2.9
P35998;P35998-2;C9JLS9	P35998;P35998-2	11;6;4	11;6;4	11;6;4	26S protease regulatory subunit 7	PSMC2	>sp|P35998|PRS7_HUMAN 26S protease regulatory subunit 7 OS=Homo sapiens GN=PSMC2 PE=1 SV=3;>sp|P35998-2|PRS7_HUMAN Isoform 2 of 26S protease regulatory subunit 7 OS=Homo sapiens GN=PSMC2	3	11	11	11	9	10	7	8	11	11	10	11	8	8	11	11	9	10	7	8	11	11	10	11	8	8	11	11	9	10	7	8	11	11	10	11	8	8	11	11	30.7	30.7
Q03933;Q03933-2	Q03933;Q03933-2	2;1	2;1	2;1	Heat shock factor protein 2	HSF2	>sp|Q03933|HSF2_HUMAN Heat shock factor protein 2 OS=Homo sapiens GN=HSF2 PE=1 SV=1;>sp|Q03933-2|HSF2_HUMAN Isoform 2 of Heat shock factor protein 2 OS=Homo sapiens GN=HSF2	2	2	2	2	2	2	2	1	2	2	2	2	2	2	2	2	2	2	2	1	2	2	2	2	2	2	2	2	2	2	2	1	2	2	2	2	2	2	2	2	6.2	6.2
B4DLN1;P52815;Q9UBX3;Q9UBX3-2;F6RGN5;I3L1E8;F6QW41	B4DLN1;P52815	8;5;3;3;3;2;2	8;5;3;3;3;2;2	8;5;3;3;3;2;2	39S ribosomal protein L12, mitochondrial	SLC25A10;MRPL12	>tr|B4DLN1|B4DLN1_HUMAN Uncharacterized protein OS=Homo sapiens PE=2 SV=1;>sp|P52815|RM12_HUMAN 39S ribosomal protein L12, mitochondrial OS=Homo sapiens GN=MRPL12 PE=1 SV=2	7	8	8	8	7	7	7	7	8	7	8	7	5	5	4	5	7	7	7	7	8	7	8	7	5	5	4	5	7	7	7	7	8	7	8	7	5	5	4	5	18.1	18.1
P15880;H0YEN5;E9PQD7;I3L404;E9PM36;E9PMM9;E9PPT0;H3BNG3;H0YE27	P15880;H0YEN5;E9PQD7;I3L404;E9PM36;E9PMM9;E9PPT0	16;14;10;9;9;9;8;1;1	16;14;10;9;9;9;8;1;1	16;14;10;9;9;9;8;1;1	40S ribosomal protein S2	RPS2	>sp|P15880|RS2_HUMAN 40S ribosomal protein S2 OS=Homo sapiens GN=RPS2 PE=1 SV=2;>tr|H0YEN5|H0YEN5_HUMAN 40S ribosomal protein S2 (Fragment) OS=Homo sapiens GN=RPS2 PE=1 SV=1;>tr|E9PQD7|E9PQD7_HUMAN 40S ribosomal protein S2 OS=Homo sapiens GN=RPS2 PE=1 SV=1	9	16	16	16	12	12	14	14	12	13	14	14	15	15	14	13	12	12	14	14	12	13	14	14	15	15	14	13	12	12	14	14	12	13	14	14	15	15	14	13	50.5	50.5
P08758;D6RBL5;D6RBE9;E9PHT9;D6RCN3	P08758;D6RBL5;D6RBE9;E9PHT9	6;5;4;3;1	6;5;4;3;1	6;5;4;3;1	Annexin A5;Annexin	ANXA5	>sp|P08758|ANXA5_HUMAN Annexin A5 OS=Homo sapiens GN=ANXA5 PE=1 SV=2;>tr|D6RBL5|D6RBL5_HUMAN Annexin OS=Homo sapiens GN=ANXA5 PE=1 SV=1;>tr|D6RBE9|D6RBE9_HUMAN Annexin OS=Homo sapiens GN=ANXA5 PE=1 SV=1;>tr|E9PHT9|E9PHT9_HUMAN Annexin OS=Homo sapiens GN=AN	5	6	6	6	6	5	5	5	5	6	5	5	5	5	5	5	6	5	5	5	5	6	5	5	5	5	5	5	6	5	5	5	5	6	5	5	5	5	5	5	15.9	15.9
Q9Y371;Q9Y371-2;A0A087WW40;Q9Y371-3	Q9Y371;Q9Y371-2;A0A087WW40;Q9Y371-3	3;3;3;2	3;3;3;2	3;3;3;2	Endophilin-B1	SH3GLB1	>sp|Q9Y371|SHLB1_HUMAN Endophilin-B1 OS=Homo sapiens GN=SH3GLB1 PE=1 SV=1;>sp|Q9Y371-2|SHLB1_HUMAN Isoform 2 of Endophilin-B1 OS=Homo sapiens GN=SH3GLB1;>tr|A0A087WW40|A0A087WW40_HUMAN Endophilin-B1 OS=Homo sapiens GN=SH3GLB1 PE=1 SV=1;>sp|Q9Y371-3|SHLB1_H	4	3	3	3	3	3	2	3	3	3	2	3	2	2	3	3	3	3	2	3	3	3	2	3	2	2	3	3	3	3	2	3	3	3	2	3	2	2	3	3	11	11
O75323-2;O75323;F8WBI5;C9K068	O75323-2;O75323;F8WBI5	3;3;2;1	2;2;1;1	2;2;1;1	Protein NipSnap homolog 2	GBAS	>sp|O75323-2|NIPS2_HUMAN Isoform 2 of Protein NipSnap homolog 2 OS=Homo sapiens GN=GBAS;>sp|O75323|NIPS2_HUMAN Protein NipSnap homolog 2 OS=Homo sapiens GN=GBAS PE=1 SV=1;>tr|F8WBI5|F8WBI5_HUMAN Protein NipSnap homolog 2 OS=Homo sapiens GN=GBAS PE=1 SV=1	4	3	2	2	2	3	2	1	3	3	2	1	2	3	3	3	1	2	1	1	2	2	2	1	1	2	2	2	1	2	1	1	2	2	2	1	1	2	2	2	14.6	11.3
Q9UBX5;G3V4U0;G3XA98	Q9UBX5;G3V4U0;G3XA98	7;7;7	7;7;7	7;7;7	Fibulin-5	FBLN5	>sp|Q9UBX5|FBLN5_HUMAN Fibulin-5 OS=Homo sapiens GN=FBLN5 PE=1 SV=1;>tr|G3V4U0|G3V4U0_HUMAN Fibulin-5 OS=Homo sapiens GN=FBLN5 PE=1 SV=1;>tr|G3XA98|G3XA98_HUMAN Fibulin 5, isoform CRA_a OS=Homo sapiens GN=FBLN5 PE=1 SV=1	3	7	7	7	7	7	7	7	7	7	6	7	7	7	7	7	7	7	7	7	7	7	6	7	7	7	7	7	7	7	7	7	7	7	6	7	7	7	7	7	15.4	15.4
Q13838;Q13838-2;Q5STU3;H0Y400;F6S4E6;A0A0A0MT12;F6TRA5;K7EQN7;O00148-3;F6WLT2;O00148-2;K7EN69;F6QYI9;K7EPJ3;F6R6M7;F6UJC5;K7ENP6;K7EL56;K7EIL8;F6U6E2;F6S2B7;F6SXL5	Q13838;Q13838-2;Q5STU3;H0Y400	9;9;8;5;4;4;4;4;4;4;4;2;2;2;2;2;1;1;1;1;1;1	9;9;8;5;4;4;4;4;4;4;4;2;2;2;2;2;1;1;1;1;1;1	1;1;1;1;0;0;0;0;0;0;0;0;0;0;0;0;0;0;0;0;0;0	Spliceosome RNA helicase DDX39B	DDX39B	>sp|Q13838|DX39B_HUMAN Spliceosome RNA helicase DDX39B OS=Homo sapiens GN=DDX39B PE=1 SV=1;>sp|Q13838-2|DX39B_HUMAN Isoform 2 of Spliceosome RNA helicase DDX39B OS=Homo sapiens GN=DDX39B;>tr|Q5STU3|Q5STU3_HUMAN Spliceosome RNA helicase DDX39B OS=Homo sapie	22	9	9	1	8	8	9	8	8	9	8	8	7	7	8	6	8	8	9	8	8	9	8	8	7	7	8	6	1	1	1	1	1	1	1	1	1	1	1	1	18.5	18.5
Q9NWU5-2;Q9NWU5-3;Q9NWU5;E7ESL0;A0A0C4DGX2;J3KQY1	Q9NWU5-2;Q9NWU5-3;Q9NWU5;E7ESL0;A0A0C4DGX2;J3KQY1	3;3;3;3;3;3	3;3;3;3;3;3	3;3;3;3;3;3	39S ribosomal protein L22, mitochondrial	MRPL22	>sp|Q9NWU5-2|RM22_HUMAN Isoform 2 of 39S ribosomal protein L22, mitochondrial OS=Homo sapiens GN=MRPL22;>sp|Q9NWU5-3|RM22_HUMAN Isoform 3 of 39S ribosomal protein L22, mitochondrial OS=Homo sapiens GN=MRPL22;>sp|Q9NWU5|RM22_HUMAN 39S ribosomal protein L22,	6	3	3	3	3	2	2	3	3	2	3	3	3	2	3	3	3	2	2	3	3	2	3	3	3	2	3	3	3	2	2	3	3	2	3	3	3	2	3	3	18.3	18.3
P08670;B0YJC4;B0YJC5;Q5JVS8;H7C5W5;P41219;P41219-2;U3KPR1;B4DIR1;K7ELP4;F8W835;K7EJU1;K7EKH9;P14136-3;P14136;P14136-2;CON__Q61726;A0A087WYG8;Q16352;P07197-2;E7EMV2;E7ESP9;P07197;Q8IWY7	P08670;B0YJC4	36;34;14;8;5;5;5;1;1;1;1;1;1;1;1;1;1;1;1;1;1;1;1;1	36;34;14;8;5;5;5;1;1;1;1;1;1;1;1;1;1;1;1;1;1;1;1;1	30;28;11;8;3;3;3;0;0;0;1;0;0;0;0;0;0;0;0;0;0;0;0;0	Vimentin	VIM	>sp|P08670|VIME_HUMAN Vimentin OS=Homo sapiens GN=VIM PE=1 SV=4;>tr|B0YJC4|B0YJC4_HUMAN Vimentin OS=Homo sapiens GN=VIM PE=1 SV=1	24	36	36	30	31	31	30	34	35	34	30	28	27	28	33	36	31	31	30	34	35	34	30	28	27	28	33	36	26	26	25	28	30	30	24	23	22	23	27	30	62.4	62.4
Q15008;Q15008-4;Q15008-3;Q15008-2;C9J7B7;C9J0E9;H7C531	Q15008;Q15008-4;Q15008-3;Q15008-2	9;9;6;6;3;3;2	9;9;6;6;3;3;2	9;9;6;6;3;3;2	26S proteasome non-ATPase regulatory subunit 6	PSMD6	>sp|Q15008|PSMD6_HUMAN 26S proteasome non-ATPase regulatory subunit 6 OS=Homo sapiens GN=PSMD6 PE=1 SV=1;>sp|Q15008-4|PSMD6_HUMAN Isoform 4 of 26S proteasome non-ATPase regulatory subunit 6 OS=Homo sapiens GN=PSMD6;>sp|Q15008-3|PSMD6_HUMAN Isoform 3 of 26S	7	9	9	9	8	8	8	8	7	7	7	7	8	7	7	7	8	8	8	8	7	7	7	7	8	7	7	7	8	8	8	8	7	7	7	7	8	7	7	7	28.8	28.8
H0YET5;E9PRU1;O95967;H0YCR9;H0YEU0;E9PI47	H0YET5;E9PRU1;O95967;H0YCR9;H0YEU0;E9PI47	2;2;2;1;1;1	2;2;2;1;1;1	2;2;2;1;1;1	EGF-containing fibulin-like extracellular matrix protein 2	EFEMP2	>tr|H0YET5|H0YET5_HUMAN EGF-containing fibulin-like extracellular matrix protein 2 (Fragment) OS=Homo sapiens GN=EFEMP2 PE=1 SV=1;>tr|E9PRU1|E9PRU1_HUMAN EGF-containing fibulin-like extracellular matrix protein 2 OS=Homo sapiens GN=EFEMP2 PE=1 SV=1;>sp|O95	6	2	2	2	2	2	2	2	2	2	2	2	2	2	1	1	2	2	2	2	2	2	2	2	2	2	1	1	2	2	2	2	2	2	2	2	2	2	1	1	11	11
P62249;M0R210;M0R3H0;A0A087WZ27;M0R1M5;Q6IPX4;M0QX76	P62249;M0R210;M0R3H0;A0A087WZ27;M0R1M5;Q6IPX4	14;12;10;10;8;7;6	14;12;10;10;8;7;6	14;12;10;10;8;7;6	40S ribosomal protein S16	RPS16	>sp|P62249|RS16_HUMAN 40S ribosomal protein S16 OS=Homo sapiens GN=RPS16 PE=1 SV=2;>tr|M0R210|M0R210_HUMAN 40S ribosomal protein S16 OS=Homo sapiens GN=RPS16 PE=1 SV=1;>tr|M0R3H0|M0R3H0_HUMAN 40S ribosomal protein S16 OS=Homo sapiens GN=RPS16 PE=1 SV=1;>tr	7	14	14	14	14	14	14	13	14	13	14	14	14	13	13	14	14	14	14	13	14	13	14	14	14	13	13	14	14	14	14	13	14	13	14	14	14	13	13	14	64.4	64.4
Q96BW9-3;Q96BW9;Q96BW9-2;H7C1A2	Q96BW9-3;Q96BW9;Q96BW9-2	6;5;4;2	6;5;4;2	6;5;4;2	Mitochondrial translocator assembly and maintenance protein 41 homolog	TAMM41	>sp|Q96BW9-3|TAM41_HUMAN Isoform 3 of Phosphatidate cytidylyltransferase, mitochondrial OS=Homo sapiens GN=TAMM41;>sp|Q96BW9|TAM41_HUMAN Phosphatidate cytidylyltransferase, mitochondrial OS=Homo sapiens GN=TAMM41 PE=1 SV=2;>sp|Q96BW9-2|TAM41_HUMAN Isoform	4	6	6	6	6	5	6	6	4	6	6	5	5	4	5	4	6	5	6	6	4	6	6	5	5	4	5	4	6	5	6	6	4	6	6	5	5	4	5	4	23.4	23.4
P14314-2;P14314;K7ELL7;K7EPW7;A0A0C4DGP4;K7EKX1;K7EJ70	P14314-2;P14314;K7ELL7;K7EPW7	6;6;6;3;2;1;1	6;6;6;3;2;1;1	6;6;6;3;2;1;1	Glucosidase 2 subunit beta	PRKCSH	>sp|P14314-2|GLU2B_HUMAN Isoform 2 of Glucosidase 2 subunit beta OS=Homo sapiens GN=PRKCSH;>sp|P14314|GLU2B_HUMAN Glucosidase 2 subunit beta OS=Homo sapiens GN=PRKCSH PE=1 SV=2;>tr|K7ELL7|K7ELL7_HUMAN Glucosidase 2 subunit beta OS=Homo sapiens GN=PRKCSH PE	7	6	6	6	4	2	3	3	4	6	5	5	5	3	5	5	4	2	3	3	4	6	5	5	5	3	5	5	4	2	3	3	4	6	5	5	5	3	5	5	10.7	10.7
Q14978;Q14978-3;Q14978-2;A0A0A0MRM9;S4R402;S4R341;S4R349;S4R3C2	Q14978;Q14978-3;Q14978-2;A0A0A0MRM9	6;6;6;5;2;2;2;2	6;6;6;5;2;2;2;2	6;6;6;5;2;2;2;2	Nucleolar and coiled-body phosphoprotein 1	NOLC1	>sp|Q14978|NOLC1_HUMAN Nucleolar and coiled-body phosphoprotein 1 OS=Homo sapiens GN=NOLC1 PE=1 SV=2;>sp|Q14978-3|NOLC1_HUMAN Isoform 3 of Nucleolar and coiled-body phosphoprotein 1 OS=Homo sapiens GN=NOLC1;>sp|Q14978-2|NOLC1_HUMAN Isoform Beta of Nucleola	8	6	6	6	6	5	4	4	4	3	5	3	2	2	3	3	6	5	4	4	4	3	5	3	2	2	3	3	6	5	4	4	4	3	5	3	2	2	3	3	6.7	6.7
A6NDG6	A6NDG6	3	3	3	Phosphoglycolate phosphatase	PGP	>sp|A6NDG6|PGP_HUMAN Phosphoglycolate phosphatase OS=Homo sapiens GN=PGP PE=1 SV=1	1	3	3	3	3	3	3	3	3	3	3	3	2	2	3	3	3	3	3	3	3	3	3	3	2	2	3	3	3	3	3	3	3	3	3	3	2	2	3	3	10	10
C9J0K6;P30626-3;P30626-2;P30626;B4DHQ6	C9J0K6;P30626-3;P30626-2;P30626	8;8;8;8;2	8;8;8;8;2	8;8;8;8;2	Sorcin	SRI	>tr|C9J0K6|C9J0K6_HUMAN Sorcin OS=Homo sapiens GN=SRI PE=1 SV=1;>sp|P30626-3|SORCN_HUMAN Isoform 3 of Sorcin OS=Homo sapiens GN=SRI;>sp|P30626-2|SORCN_HUMAN Isoform 2 of Sorcin OS=Homo sapiens GN=SRI;>sp|P30626|SORCN_HUMAN Sorcin OS=Homo sapiens GN=SRI PE=	5	8	8	8	8	8	8	8	8	8	8	7	8	8	8	8	8	8	8	8	8	8	8	7	8	8	8	8	8	8	8	8	8	8	8	7	8	8	8	8	42.6	42.6
Q9Y224;G3V4C6;H0YJB9;G3V4E7	Q9Y224;G3V4C6;H0YJB9	8;5;4;1	8;5;4;1	8;5;4;1	UPF0568 protein C14orf166	C14orf166	>sp|Q9Y224|CN166_HUMAN UPF0568 protein C14orf166 OS=Homo sapiens GN=C14orf166 PE=1 SV=1;>tr|G3V4C6|G3V4C6_HUMAN UPF0568 protein C14orf166 OS=Homo sapiens GN=C14orf166 PE=1 SV=1;>tr|H0YJB9|H0YJB9_HUMAN UPF0568 protein C14orf166 (Fragment) OS=Homo sapiens GN	4	8	8	8	8	8	8	7	8	8	7	7	8	8	8	8	8	8	8	7	8	8	7	7	8	8	8	8	8	8	8	7	8	8	7	7	8	8	8	8	35.2	35.2
P10155-3;P10155-5;P10155-4;P10155;P10155-2;H0Y9N5;G5E9R9;D6RDN1;D6RE09	P10155-3;P10155-5;P10155-4;P10155	15;15;15;15;6;4;4;2;2	15;15;15;15;6;4;4;2;2	15;15;15;15;6;4;4;2;2	60 kDa SS-A/Ro ribonucleoprotein	TROVE2	>sp|P10155-3|RO60_HUMAN Isoform 3 of 60 kDa SS-A/Ro ribonucleoprotein OS=Homo sapiens GN=TROVE2;>sp|P10155-5|RO60_HUMAN Isoform 5 of 60 kDa SS-A/Ro ribonucleoprotein OS=Homo sapiens GN=TROVE2;>sp|P10155-4|RO60_HUMAN Isoform 4 of 60 kDa SS-A/Ro ribonucleopr	9	15	15	15	13	13	12	11	13	13	13	13	12	13	11	10	13	13	12	11	13	13	13	13	12	13	11	10	13	13	12	11	13	13	13	13	12	13	11	10	29.5	29.5
Q92769-3;Q92769	Q92769-3;Q92769	7;7	7;7	3;3	Histone deacetylase 2	HDAC2	>sp|Q92769-3|HDAC2_HUMAN Isoform 2 of Histone deacetylase 2 OS=Homo sapiens GN=HDAC2;>sp|Q92769|HDAC2_HUMAN Histone deacetylase 2 OS=Homo sapiens GN=HDAC2 PE=1 SV=2	2	7	7	3	2	2	5	3	6	4	5	4	5	4	6	7	2	2	5	3	6	4	5	4	5	4	6	7	1	1	1	1	3	2	2	2	3	3	3	3	19.9	19.9
F5H5N1;O75251-2;O75251;A0A087WXF6;A0A087WTI3;F5GXJ1	F5H5N1;O75251-2;O75251;A0A087WXF6;A0A087WTI3;F5GXJ1	2;2;2;2;2;2	2;2;2;2;2;2	2;2;2;2;2;2	NADH dehydrogenase [ubiquinone] iron-sulfur protein 7, mitochondrial	NDUFS7	>tr|F5H5N1|F5H5N1_HUMAN NADH dehydrogenase [ubiquinone] iron-sulfur protein 7, mitochondrial OS=Homo sapiens GN=NDUFS7 PE=1 SV=1;>sp|O75251-2|NDUS7_HUMAN Isoform 2 of NADH dehydrogenase [ubiquinone] iron-sulfur protein 7, mitochondrial OS=Homo sapiens GN=N	6	2	2	2	2	2	2	2	1	2	2	1	2	2	2	1	2	2	2	2	1	2	2	1	2	2	2	1	2	2	2	2	1	2	2	1	2	2	2	1	12.6	12.6
H9KV28;O60610-2;O60610-3;O60610	H9KV28;O60610-2;O60610-3;O60610	5;5;5;5	5;5;5;5	5;5;5;5	Protein diaphanous homolog 1	DIAPH1	>tr|H9KV28|H9KV28_HUMAN Protein diaphanous homolog 1 OS=Homo sapiens GN=DIAPH1 PE=1 SV=2;>sp|O60610-2|DIAP1_HUMAN Isoform 2 of Protein diaphanous homolog 1 OS=Homo sapiens GN=DIAPH1;>sp|O60610-3|DIAP1_HUMAN Isoform 3 of Protein diaphanous homolog 1 OS=Homo	4	5	5	5	2	2	2	0	3	2	2	2	1	1	4	5	2	2	2	0	3	2	2	2	1	1	4	5	2	2	2	0	3	2	2	2	1	1	4	5	4.8	4.8
P21796;C9JI87	P21796	5;2	5;2	5;2	Voltage-dependent anion-selective channel protein 1	VDAC1	>sp|P21796|VDAC1_HUMAN Voltage-dependent anion-selective channel protein 1 OS=Homo sapiens GN=VDAC1 PE=1 SV=2	2	5	5	5	4	5	5	4	5	4	5	4	3	3	5	4	4	5	5	4	5	4	5	4	3	3	5	4	4	5	5	4	5	4	5	4	3	3	5	4	23.7	23.7
O95182	O95182	2	2	2	NADH dehydrogenase [ubiquinone] 1 alpha subcomplex subunit 7	NDUFA7	>sp|O95182|NDUA7_HUMAN NADH dehydrogenase [ubiquinone] 1 alpha subcomplex subunit 7 OS=Homo sapiens GN=NDUFA7 PE=1 SV=3	1	2	2	2	2	2	2	2	2	2	2	2	2	2	2	2	2	2	2	2	2	2	2	2	2	2	2	2	2	2	2	2	2	2	2	2	2	2	2	2	16.8	16.8
Q9UKL0;J3KN32;H0YF22;Q9P2K3-4;Q9P2K3;Q9P2K3-3	Q9UKL0;J3KN32;H0YF22;Q9P2K3-4;Q9P2K3;Q9P2K3-3	2;2;1;1;1;1	2;2;1;1;1;1	2;2;1;1;1;1	REST corepressor 1;REST corepressor 3	RCOR1;RCOR3	>sp|Q9UKL0|RCOR1_HUMAN REST corepressor 1 OS=Homo sapiens GN=RCOR1 PE=1 SV=1;>tr|J3KN32|J3KN32_HUMAN REST corepressor 1 OS=Homo sapiens GN=RCOR1 PE=1 SV=1;>tr|H0YF22|H0YF22_HUMAN REST corepressor 3 (Fragment) OS=Homo sapiens GN=RCOR3 PE=1 SV=1;>sp|Q9P2K3-4	6	2	2	2	1	1	1	0	0	2	1	1	1	1	2	2	1	1	1	0	0	2	1	1	1	1	2	2	1	1	1	0	0	2	1	1	1	1	2	2	4.8	4.8
Q15057;A0A087X1H5;H7C3K3;H7C3Q8	Q15057;A0A087X1H5	6;5;2;1	6;5;2;1	6;5;2;1	Arf-GAP with coiled-coil, ANK repeat and PH domain-containing protein 2	ACAP2	>sp|Q15057|ACAP2_HUMAN Arf-GAP with coiled-coil, ANK repeat and PH domain-containing protein 2 OS=Homo sapiens GN=ACAP2 PE=1 SV=3;>tr|A0A087X1H5|A0A087X1H5_HUMAN Arf-GAP with coiled-coil, ANK repeat and PH domain-containing protein 2 OS=Homo sapiens GN=ACA	4	6	6	6	4	5	3	4	4	3	4	4	4	4	5	3	4	5	3	4	4	3	4	4	4	4	5	3	4	5	3	4	4	3	4	4	4	4	5	3	9.3	9.3
F5GX77;Q9UI30-2;Q9UI30	F5GX77;Q9UI30-2;Q9UI30	2;2;2	2;2;2	2;2;2	tRNA methyltransferase 112 homolog	TRMT112	>tr|F5GX77|F5GX77_HUMAN Multifunctional methyltransferase subunit TRM112-like protein OS=Homo sapiens GN=TRMT112 PE=1 SV=1;>sp|Q9UI30-2|TR112_HUMAN Isoform 2 of Multifunctional methyltransferase subunit TRM112-like protein OS=Homo sapiens GN=TRMT112;>sp|Q9	3	2	2	2	2	2	1	2	2	2	2	1	2	2	2	2	2	2	1	2	2	2	2	1	2	2	2	2	2	2	1	2	2	2	2	1	2	2	2	2	17.9	17.9
Q5QJ74;E9PP54;E9PNS0	Q5QJ74;E9PP54	5;4;1	5;4;1	5;4;1	Tubulin-specific chaperone cofactor E-like protein	TBCEL	>sp|Q5QJ74|TBCEL_HUMAN Tubulin-specific chaperone cofactor E-like protein OS=Homo sapiens GN=TBCEL PE=1 SV=2;>tr|E9PP54|E9PP54_HUMAN Tubulin-specific chaperone cofactor E-like protein (Fragment) OS=Homo sapiens GN=TBCEL PE=1 SV=1	3	5	5	5	3	4	2	2	4	5	4	4	4	3	5	5	3	4	2	2	4	5	4	4	4	3	5	5	3	4	2	2	4	5	4	4	4	3	5	5	15.8	15.8
Q96N67-4;Q96N67-3;Q96N67-5;Q96N67-2;Q96N67-6;Q96N67;H0Y7L2;A0A0C4DGY6;Q96N67-7;K7ESB7;A2A369;Q8NF50-4;Q8NF50-3;Q96HP0;Q8NF50-2;Q8NF50;K7EP51	Q96N67-4;Q96N67-3;Q96N67-5;Q96N67-2;Q96N67-6;Q96N67;H0Y7L2	26;26;26;26;26;26;17;10;6;2;2;2;2;2;2;2;1	26;26;26;26;26;26;17;10;6;2;2;2;2;2;2;2;1	26;26;26;26;26;26;17;10;6;2;2;2;2;2;2;2;1	Dedicator of cytokinesis protein 7	DOCK7	>sp|Q96N67-4|DOCK7_HUMAN Isoform 4 of Dedicator of cytokinesis protein 7 OS=Homo sapiens GN=DOCK7;>sp|Q96N67-3|DOCK7_HUMAN Isoform 3 of Dedicator of cytokinesis protein 7 OS=Homo sapiens GN=DOCK7;>sp|Q96N67-5|DOCK7_HUMAN Isoform 5 of Dedicator of cytokines	17	26	26	26	18	18	20	22	23	23	14	13	9	12	22	23	18	18	20	22	23	23	14	13	9	12	22	23	18	18	20	22	23	23	14	13	9	12	22	23	14.9	14.9
P62854;Q5JNZ5	P62854;Q5JNZ5	3;2	3;2	3;2	40S ribosomal protein S26;Putative 40S ribosomal protein S26-like 1	RPS26;RPS26P11	>sp|P62854|RS26_HUMAN 40S ribosomal protein S26 OS=Homo sapiens GN=RPS26 PE=1 SV=3;>sp|Q5JNZ5|RS26L_HUMAN Putative 40S ribosomal protein S26-like 1 OS=Homo sapiens GN=RPS26P11 PE=5 SV=1	2	3	3	3	3	3	3	3	3	3	3	3	3	3	3	3	3	3	3	3	3	3	3	3	3	3	3	3	3	3	3	3	3	3	3	3	3	3	3	3	27	27
Q13619-2;A0A0A0MR50;Q13619;A0A087WWN2	Q13619-2;A0A0A0MR50;Q13619	12;12;12;1	12;12;12;1	5;5;5;0	Cullin-4A	CUL4A	>sp|Q13619-2|CUL4A_HUMAN Isoform 2 of Cullin-4A OS=Homo sapiens GN=CUL4A;>tr|A0A0A0MR50|A0A0A0MR50_HUMAN Cullin-4A OS=Homo sapiens GN=CUL4A PE=1 SV=1;>sp|Q13619|CUL4A_HUMAN Cullin-4A OS=Homo sapiens GN=CUL4A PE=1 SV=3	4	12	12	5	11	9	10	11	11	10	8	6	8	8	9	8	11	9	10	11	11	10	8	6	8	8	9	8	5	4	5	4	5	4	2	2	4	3	4	3	17.5	17.5
C9JVY5;Q9Y2D5;Q9Y2D5-5;Q9Y2D5-7;Q9Y2D5-6;Q9Y2D5-4	C9JVY5;Q9Y2D5;Q9Y2D5-5;Q9Y2D5-7;Q9Y2D5-6;Q9Y2D5-4	1;1;1;1;1;1	1;1;1;1;1;1	1;1;1;1;1;1	A-kinase anchor protein 2	AKAP2	>tr|C9JVY5|C9JVY5_HUMAN A-kinase anchor protein 2 (Fragment) OS=Homo sapiens GN=AKAP2 PE=1 SV=1;>sp|Q9Y2D5|AKAP2_HUMAN A-kinase anchor protein 2 OS=Homo sapiens GN=AKAP2 PE=1 SV=3;>sp|Q9Y2D5-5|AKAP2_HUMAN Isoform 3 of A-kinase anchor protein 2 OS=Homo sapi	6	1	1	1	0	0	0	0	1	0	0	0	1	0	0	0	0	0	0	0	1	0	0	0	1	0	0	0	0	0	0	0	1	0	0	0	1	0	0	0	1.5	1.5
O43286	O43286	1	1	1	Beta-1,4-galactosyltransferase 5	B4GALT5	>sp|O43286|B4GT5_HUMAN Beta-1,4-galactosyltransferase 5 OS=Homo sapiens GN=B4GALT5 PE=2 SV=1	1	1	1	1	1	1	0	0	1	0	1	1	1	1	0	0	1	1	0	0	1	0	1	1	1	1	0	0	1	1	0	0	1	0	1	1	1	1	0	0	2.1	2.1
P01024;M0QXZ3	P01024	4;1	1;1	1;1	Complement C3;Complement C3 beta chain;Complement C3 alpha chain;C3a anaphylatoxin;Acylation stimulating protein;Complement C3b alpha chain;Complement C3c alpha chain fragment 1;Complement C3dg fragment;Complement C3g fragment;Complement C3d fragment;Complement C3f fragment;Complement C3c alpha chain fragment 2	C3	>sp|P01024|CO3_HUMAN Complement C3 OS=Homo sapiens GN=C3 PE=1 SV=2	2	4	1	1	4	4	1	2	2	3	4	3	2	2	3	3	1	1	0	0	0	1	1	0	1	1	0	0	1	1	0	0	0	1	1	0	1	1	0	0	2	1
E7ETZ0;E7EMB3;Q96HY3;G3V361;G3V226;C9J7T9;P02585	E7ETZ0;E7EMB3;Q96HY3;G3V361	18;17;12;11;6;1;1	1;0;0;0;0;0;0	1;0;0;0;0;0;0		CALM1;CALM2	>tr|E7ETZ0|E7ETZ0_HUMAN Calmodulin OS=Homo sapiens GN=CALM1 PE=1 SV=1;>tr|E7EMB3|E7EMB3_HUMAN Calmodulin OS=Homo sapiens GN=CALM2 PE=1 SV=1;>tr|Q96HY3|Q96HY3_HUMAN CALM1 protein OS=Homo sapiens GN=CALM2 PE=1 SV=1;>tr|G3V361|G3V361_HUMAN Calmodulin (Fragmen	7	18	1	1	17	18	17	18	18	18	18	18	18	18	18	18	0	1	0	1	1	1	1	1	1	1	1	1	0	1	0	1	1	1	1	1	1	1	1	1	99.3	9.3
Q99626	Q99626	1	1	1	Homeobox protein CDX-2	CDX2	>sp|Q99626|CDX2_HUMAN Homeobox protein CDX-2 OS=Homo sapiens GN=CDX2 PE=2 SV=3	1	1	1	1	1	1	1	1	1	1	1	1	0	0	0	0	1	1	1	1	1	1	1	1	0	0	0	0	1	1	1	1	1	1	1	1	0	0	0	0	3.2	3.2
P13569-2;E7EPB6;P13569	P13569-2;E7EPB6;P13569	1;1;1	1;1;1	1;1;1	Cystic fibrosis transmembrane conductance regulator	CFTR	>sp|P13569-2|CFTR_HUMAN Isoform 2 of Cystic fibrosis transmembrane conductance regulator OS=Homo sapiens GN=CFTR;>tr|E7EPB6|E7EPB6_HUMAN Cystic fibrosis transmembrane conductance regulator (Fragment) OS=Homo sapiens GN=CFTR PE=1 SV=1;>sp|P13569|CFTR_HUMAN	3	1	1	1	1	0	0	0	0	0	1	0	0	0	0	0	1	0	0	0	0	0	1	0	0	0	0	0	1	0	0	0	0	0	1	0	0	0	0	0	0.8	0.8
Q9H479	Q9H479	1	1	1	Fructosamine-3-kinase	FN3K	>sp|Q9H479|FN3K_HUMAN Fructosamine-3-kinase OS=Homo sapiens GN=FN3K PE=1 SV=1	1	1	1	1	0	0	0	0	1	1	1	1	0	0	1	1	0	0	0	0	1	1	1	1	0	0	1	1	0	0	0	0	1	1	1	1	0	0	1	1	5.5	5.5
P55795	P55795	3	1	1	Heterogeneous nuclear ribonucleoprotein H2;Heterogeneous nuclear ribonucleoprotein H2, N-terminally processed	HNRNPH2	>sp|P55795|HNRH2_HUMAN Heterogeneous nuclear ribonucleoprotein H2 OS=Homo sapiens GN=HNRNPH2 PE=1 SV=1	1	3	1	1	3	3	3	3	3	3	2	2	2	1	2	3	1	1	1	1	1	1	0	0	0	0	1	1	1	1	1	1	1	1	0	0	0	0	1	1	8.9	2.9
H0YA41	H0YA41	1	1	1		IL7R	>tr|H0YA41|H0YA41_HUMAN Interleukin-7 receptor subunit alpha (Fragment) OS=Homo sapiens GN=IL7R PE=1 SV=1	1	1	1	1	1	0	1	1	1	1	0	1	0	1	1	1	1	0	1	1	1	1	0	1	0	1	1	1	1	0	1	1	1	1	0	1	0	1	1	1	13.8	13.8
F8WDP4;Q15759	F8WDP4;Q15759	1;1	1;1	1;1	Mitogen-activated protein kinase 11	MAPK11	>tr|F8WDP4|F8WDP4_HUMAN Mitogen-activated protein kinase 11 OS=Homo sapiens GN=MAPK11 PE=1 SV=1;>sp|Q15759|MK11_HUMAN Mitogen-activated protein kinase 11 OS=Homo sapiens GN=MAPK11 PE=1 SV=2	2	1	1	1	0	0	1	1	0	1	0	1	0	0	0	1	0	0	1	1	0	1	0	1	0	0	0	1	0	0	1	1	0	1	0	1	0	0	0	1	6.1	6.1
J3KR82;J3KR84;O00444-3;O00444-2;O00444	J3KR82;J3KR84;O00444-3;O00444-2;O00444	1;1;1;1;1	1;1;1;1;1	1;1;1;1;1	Serine/threonine-protein kinase PLK4	PLK4	>tr|J3KR82|J3KR82_HUMAN Serine/threonine-protein kinase PLK OS=Homo sapiens GN=PLK4 PE=1 SV=1;>tr|J3KR84|J3KR84_HUMAN Serine/threonine-protein kinase PLK OS=Homo sapiens GN=PLK4 PE=1 SV=1;>sp|O00444-3|PLK4_HUMAN Isoform 3 of Serine/threonine-protein kinase	5	1	1	1	0	0	0	0	1	1	0	1	1	1	0	0	0	0	0	0	1	1	0	1	1	1	0	0	0	0	0	0	1	1	0	1	1	1	0	0	1.9	1.9
B7ZLW4;Q9NP91-2;Q9NP91	B7ZLW4;Q9NP91-2;Q9NP91	1;1;1	1;1;1	1;1;1	Transporter;Sodium- and chloride-dependent transporter XTRP3	SLC6A20	>tr|B7ZLW4|B7ZLW4_HUMAN Transporter OS=Homo sapiens GN=SLC6A20 PE=1 SV=1;>sp|Q9NP91-2|S6A20_HUMAN Isoform 2 of Sodium- and chloride-dependent transporter XTRP3 OS=Homo sapiens GN=SLC6A20;>sp|Q9NP91|S6A20_HUMAN Sodium- and chloride-dependent transporter XTR	3	1	1	1	1	1	1	1	1	1	1	1	0	1	1	1	1	1	1	1	1	1	1	1	0	1	1	1	1	1	1	1	1	1	1	1	0	1	1	1	1.6	1.6
C9JUQ6;C9JQ16	C9JUQ6;C9JQ16	1;1	1;1	1;1		SNX10	>tr|C9JUQ6|C9JUQ6_HUMAN Sorting nexin-10 (Fragment) OS=Homo sapiens GN=SNX10 PE=4 SV=1;>tr|C9JQ16|C9JQ16_HUMAN Sorting nexin-10 (Fragment) OS=Homo sapiens GN=SNX10 PE=1 SV=1	2	1	1	1	0	0	0	0	0	0	0	1	1	0	1	1	0	0	0	0	0	0	0	1	1	0	1	1	0	0	0	0	0	0	0	1	1	0	1	1	37.7	37.7
B1APM4;P35610	B1APM4;P35610	1;1	1;1	1;1	Sterol O-acyltransferase 1	SOAT1	>tr|B1APM4|B1APM4_HUMAN Sterol O-acyltransferase 1 (Fragment) OS=Homo sapiens GN=SOAT1 PE=1 SV=1;>sp|P35610|SOAT1_HUMAN Sterol O-acyltransferase 1 OS=Homo sapiens GN=SOAT1 PE=1 SV=3	2	1	1	1	0	0	0	0	0	0	0	1	1	1	0	0	0	0	0	0	0	0	0	1	1	1	0	0	0	0	0	0	0	0	0	1	1	1	0	0	4.6	4.6
E5RH13;E5RIC4;G3XAM4;Q9BRU9-2;E5RGP0;Q9BRU9	E5RH13;E5RIC4;G3XAM4;Q9BRU9-2;E5RGP0;Q9BRU9	1;1;1;1;1;1	1;1;1;1;1;1	1;1;1;1;1;1	rRNA-processing protein UTP23 homolog	UTP23	>tr|E5RH13|E5RH13_HUMAN rRNA-processing protein UTP23 homolog OS=Homo sapiens GN=UTP23 PE=1 SV=1;>tr|E5RIC4|E5RIC4_HUMAN rRNA-processing protein UTP23 homolog OS=Homo sapiens GN=UTP23 PE=1 SV=1;>tr|G3XAM4|G3XAM4_HUMAN Chromosome 8 open reading frame 53, is	6	1	1	1	0	0	0	0	0	0	1	1	1	1	0	0	0	0	0	0	0	0	1	1	1	1	0	0	0	0	0	0	0	0	1	1	1	1	0	0	10.1	10.1
Q96CX3-2;Q96CX3	Q96CX3-2;Q96CX3	1;1	1;1	1;1	Zinc finger protein 501	ZNF501	>sp|Q96CX3-2|ZN501_HUMAN Isoform 2 of Zinc finger protein 501 OS=Homo sapiens GN=ZNF501;>sp|Q96CX3|ZN501_HUMAN Zinc finger protein 501 OS=Homo sapiens GN=ZNF501 PE=2 SV=2	2	1	1	1	1	1	1	1	1	1	0	0	0	0	1	0	1	1	1	1	1	1	0	0	0	0	1	0	1	1	1	1	1	1	0	0	0	0	1	0	4.2	4.2
A0A087WX39;Q9H6S3-2	A0A087WX39;Q9H6S3-2	1;1	1;1	1;1			>tr|A0A087WX39|A0A087WX39_HUMAN Epidermal growth factor receptor kinase substrate 8-like protein 2 OS=Homo sapiens GN=EPS8L2 PE=1 SV=1;>sp|Q9H6S3-2|ES8L2_HUMAN Isoform 2 of Epidermal growth factor receptor kinase substrate 8-like protein 2 OS=Homo sapiens	2	1	1	1	0	1	1	0	1	0	0	1	1	1	1	1	0	1	1	0	1	0	0	1	1	1	1	1	0	1	1	0	1	0	0	1	1	1	1	1	6	6
A0A087X010	A0A087X010	20	1	1			>tr|A0A087X010|A0A087X010_HUMAN Ig gamma-1 chain C region OS=Homo sapiens GN=IGHG1 PE=1 SV=1	1	20	1	1	16	18	16	18	17	20	17	18	18	17	14	15	1	1	0	1	0	1	1	1	1	0	0	1	1	1	0	1	0	1	1	1	1	0	0	1	49.4	1.9
P01608	P01608	2	1	1	Ig kappa chain V-I region Roy		>sp|P01608|KV116_HUMAN Ig kappa chain V-I region Roy OS=Homo sapiens PE=1 SV=1	1	2	1	1	2	2	2	2	2	2	2	2	1	2	2	2	1	1	1	1	1	1	1	1	0	1	1	1	1	1	1	1	1	1	1	1	0	1	1	1	24.1	7.4
Q5VT66-3;H7BYZ9;Q5VT66;Q5VT66-2	Q5VT66-3;H7BYZ9;Q5VT66;Q5VT66-2	1;1;1;1	1;1;1;1	1;1;1;1	MOSC domain-containing protein 1, mitochondrial	2017-03-01	>sp|Q5VT66-3|MARC1_HUMAN Isoform 3 of Mitochondrial amidoxime-reducing component 1 OS=Homo sapiens GN=MARC1;>tr|H7BYZ9|H7BYZ9_HUMAN Mitochondrial amidoxime-reducing component 1 (Fragment) OS=Homo sapiens GN=MARC1 PE=1 SV=1;>sp|Q5VT66|MARC1_HUMAN Mitochondr	4	1	1	1	1	1	0	0	1	1	1	1	0	0	1	1	1	1	0	0	1	1	1	1	0	0	1	1	1	1	0	0	1	1	1	1	0	0	1	1	6.7	6.7
Q969Z3;F6V6Z1;Q969Z3-2	Q969Z3	3;1;1	3;1;1	3;1;1	MOSC domain-containing protein 2, mitochondrial	2017-03-02	>sp|Q969Z3|MARC2_HUMAN Mitochondrial amidoxime reducing component 2 OS=Homo sapiens GN=MARC2 PE=1 SV=1	3	3	3	3	3	2	1	3	2	1	3	3	1	2	2	3	3	2	1	3	2	1	3	3	1	2	2	3	3	2	1	3	2	1	3	3	1	2	2	3	8.7	8.7
A0A0A0MRP8;C9J4G8;C9JV02;Q92599-3;A0A087X142;Q92599-2;A6NMH6;A6NFQ9;Q92599-4;F8W8I8;Q92599	A0A0A0MRP8;C9J4G8;C9JV02;Q92599-3;A0A087X142;Q92599-2;A6NMH6;A6NFQ9;Q92599-4;F8W8I8;Q92599	1;1;1;1;1;1;1;1;1;1;1	1;1;1;1;1;1;1;1;1;1;1	1;1;1;1;1;1;1;1;1;1;1	Septin-8	2017-09-08	>tr|A0A0A0MRP8|A0A0A0MRP8_HUMAN Septin-8 (Fragment) OS=Homo sapiens GN=SEPT8 PE=1 SV=3;>tr|C9J4G8|C9J4G8_HUMAN Septin-8 (Fragment) OS=Homo sapiens GN=SEPT8 PE=1 SV=1;>tr|C9JV02|C9JV02_HUMAN Septin-8 (Fragment) OS=Homo sapiens GN=SEPT8 PE=1 SV=1;>sp|Q92599-	11	1	1	1	1	1	1	1	1	0	1	1	1	1	1	1	1	1	1	1	1	0	1	1	1	1	1	1	1	1	1	1	1	0	1	1	1	1	1	1	20.3	20.3
D6RDP1;D6R9Y6;D6RDU5;D6RGI3;Q9NVA2;D6RER5;Q9NVA2-2	D6RDP1;D6R9Y6;D6RDU5;D6RGI3;Q9NVA2;D6RER5;Q9NVA2-2	1;1;1;1;1;1;1	1;1;1;1;1;1;1	1;1;1;1;1;1;1	Septin-11	2017-09-11	>tr|D6RDP1|D6RDP1_HUMAN Septin-11 (Fragment) OS=Homo sapiens GN=SEPT11 PE=1 SV=1;>tr|D6R9Y6|D6R9Y6_HUMAN Septin-11 (Fragment) OS=Homo sapiens GN=SEPT11 PE=1 SV=1;>tr|D6RDU5|D6RDU5_HUMAN Septin-11 (Fragment) OS=Homo sapiens GN=SEPT11 PE=1 SV=1;>tr|D6RGI3|D6	7	1	1	1	1	1	1	1	1	1	1	1	1	1	0	1	1	1	1	1	1	1	1	1	1	1	0	1	1	1	1	1	1	1	1	1	1	1	0	1	7.9	7.9
K7N799	K7N799	4	1	1		AARSD1	>tr|K7N799|K7N799_HUMAN Alanyl-tRNA-editing protein Aarsd1 OS=Homo sapiens GN=AARSD1 PE=1 SV=1	1	4	1	1	2	3	2	4	3	4	3	3	1	1	3	3	1	1	1	1	1	1	0	0	0	0	1	0	1	1	1	1	1	1	0	0	0	0	1	0	36.9	15.5
H0Y8Z9;Q9H845	H0Y8Z9;Q9H845	2;2	2;2	2;2	Acyl-CoA dehydrogenase family member 9, mitochondrial	ACAD9	>tr|H0Y8Z9|H0Y8Z9_HUMAN Acyl-CoA dehydrogenase family member 9, mitochondrial (Fragment) OS=Homo sapiens GN=ACAD9 PE=1 SV=1;>sp|Q9H845|ACAD9_HUMAN Acyl-CoA dehydrogenase family member 9, mitochondrial OS=Homo sapiens GN=ACAD9 PE=1 SV=1	2	2	2	2	0	1	1	2	2	2	1	1	1	1	2	2	0	1	1	2	2	2	1	1	1	1	2	2	0	1	1	2	2	2	1	1	1	1	2	2	4.7	4.7
F5H3P4;F5H2C2;F5H5S8;E7EP66;Q8NEB7	F5H3P4;F5H2C2;F5H5S8;E7EP66;Q8NEB7	1;1;1;1;1	1;1;1;1;1	1;1;1;1;1	Acrosin-binding protein	ACRBP	>tr|F5H3P4|F5H3P4_HUMAN Acrosin-binding protein OS=Homo sapiens GN=ACRBP PE=4 SV=1;>tr|F5H2C2|F5H2C2_HUMAN Acrosin-binding protein (Fragment) OS=Homo sapiens GN=ACRBP PE=1 SV=5;>tr|F5H5S8|F5H5S8_HUMAN Acrosin-binding protein OS=Homo sapiens GN=ACRBP PE=1 S	5	1	1	1	1	1	1	1	1	1	1	1	1	1	1	1	1	1	1	1	1	1	1	1	1	1	1	1	1	1	1	1	1	1	1	1	1	1	1	1	10	10
Q562R1	Q562R1	8	1	1	Beta-actin-like protein 2	ACTBL2	>sp|Q562R1|ACTBL_HUMAN Beta-actin-like protein 2 OS=Homo sapiens GN=ACTBL2 PE=1 SV=2	1	8	1	1	7	8	7	7	7	6	5	6	5	5	6	6	0	1	0	0	0	0	0	0	0	0	0	0	0	1	0	0	0	0	0	0	0	0	0	0	18.4	4.8
P63267;P62736;P63267-2;C9JFL5;F6UVQ4;F6QUT6;F8WB63;B8ZZJ2;C9JTX5;F8WCH0	P63267;P62736;P63267-2	19;19;14;9;9;9;7;7;6;3	1;1;0;1;1;1;0;0;0;0	1;1;0;1;1;1;0;0;0;0	Actin, gamma-enteric smooth muscle;Actin, aortic smooth muscle	ACTG2;ACTA2	>sp|P63267|ACTH_HUMAN Actin, gamma-enteric smooth muscle OS=Homo sapiens GN=ACTG2 PE=1 SV=1;>sp|P62736|ACTA_HUMAN Actin, aortic smooth muscle OS=Homo sapiens GN=ACTA2 PE=1 SV=1;>sp|P63267-2|ACTH_HUMAN Isoform 2 of Actin, gamma-enteric smooth muscle OS=Homo	10	19	1	1	18	18	17	17	18	17	16	17	15	16	17	18	1	1	0	1	1	1	1	1	1	1	1	1	1	1	0	1	1	1	1	1	1	1	1	1	45.7	2.9
R4GMT0;P61163	R4GMT0;P61163	1;1	1;1	1;1	Alpha-centractin	ACTR1A	>tr|R4GMT0|R4GMT0_HUMAN Alpha-centractin OS=Homo sapiens GN=ACTR1A PE=1 SV=1;>sp|P61163|ACTZ_HUMAN Alpha-centractin OS=Homo sapiens GN=ACTR1A PE=1 SV=1	2	1	1	1	0	1	0	0	1	1	1	1	0	1	1	1	0	1	0	0	1	1	1	1	0	1	1	1	0	1	0	0	1	1	1	1	0	1	1	1	6.6	6.6
O43488	O43488	1	1	1	Aflatoxin B1 aldehyde reductase member 2	AKR7A2	>sp|O43488|ARK72_HUMAN Aflatoxin B1 aldehyde reductase member 2 OS=Homo sapiens GN=AKR7A2 PE=1 SV=3	1	1	1	1	1	1	0	1	1	0	0	1	1	1	0	0	1	1	0	1	1	0	0	1	1	1	0	0	1	1	0	1	1	0	0	1	1	1	0	0	5.3	5.3
O95154	O95154	1	1	1	Aflatoxin B1 aldehyde reductase member 3	AKR7A3	>sp|O95154|ARK73_HUMAN Aflatoxin B1 aldehyde reductase member 3 OS=Homo sapiens GN=AKR7A3 PE=1 SV=2	1	1	1	1	1	1	1	1	1	1	1	1	1	1	1	1	1	1	1	1	1	1	1	1	1	1	1	1	1	1	1	1	1	1	1	1	1	1	1	1	5.7	5.7
H0YIN8;Q8IZ07;S4R3D2	H0YIN8;Q8IZ07;S4R3D2	2;2;1	2;2;1	2;2;1	Ankyrin repeat domain-containing protein 13A	ANKRD13A	>tr|H0YIN8|H0YIN8_HUMAN Ankyrin repeat domain-containing protein 13A (Fragment) OS=Homo sapiens GN=ANKRD13A PE=1 SV=5;>sp|Q8IZ07|AN13A_HUMAN Ankyrin repeat domain-containing protein 13A OS=Homo sapiens GN=ANKRD13A PE=1 SV=3;>tr|S4R3D2|S4R3D2_HUMAN Ankyrin	3	2	2	2	2	2	2	2	2	2	2	2	1	1	2	2	2	2	2	2	2	2	2	2	1	1	2	2	2	2	2	2	2	2	2	2	1	1	2	2	8.6	8.6
M0QZ18;Q8TF21;Q8TF21-2	M0QZ18;Q8TF21;Q8TF21-2	1;1;1	1;1;1	1;1;1	Ankyrin repeat domain-containing protein 24	ANKRD24	>tr|M0QZ18|M0QZ18_HUMAN Ankyrin repeat domain-containing protein 24 (Fragment) OS=Homo sapiens GN=ANKRD24 PE=1 SV=5;>sp|Q8TF21|ANR24_HUMAN Ankyrin repeat domain-containing protein 24 OS=Homo sapiens GN=ANKRD24 PE=2 SV=2;>sp|Q8TF21-2|ANR24_HUMAN Isoform 2 o	3	1	1	1	1	0	1	0	1	0	0	0	0	0	0	0	1	0	1	0	1	0	0	0	0	0	0	0	1	0	1	0	1	0	0	0	0	0	0	0	1.1	1.1
D6RA82;P12429	D6RA82;P12429	1;1	1;1	1;1	Annexin;Annexin A3	ANXA3	>tr|D6RA82|D6RA82_HUMAN Annexin OS=Homo sapiens GN=ANXA3 PE=1 SV=1;>sp|P12429|ANXA3_HUMAN Annexin A3 OS=Homo sapiens GN=ANXA3 PE=1 SV=3	2	1	1	1	1	1	1	1	1	1	1	1	1	1	1	1	1	1	1	1	1	1	1	1	1	1	1	1	1	1	1	1	1	1	1	1	1	1	1	1	3.2	3.2
C9J1E7;Q10567-4;Q10567-3;Q10567-2;Q10567;A0A087WXS3;K7EKZ5;K7EJX1;K7EN71;K7ERB2	C9J1E7;Q10567-4;Q10567-3;Q10567-2;Q10567	4;4;4;4;4;1;1;1;1;1	1;1;1;1;1;0;0;0;0;0	1;1;1;1;1;0;0;0;0;0	AP-1 complex subunit beta-1	AP1B1	>tr|C9J1E7|C9J1E7_HUMAN AP-1 complex subunit beta-1 (Fragment) OS=Homo sapiens GN=AP1B1 PE=1 SV=1;>sp|Q10567-4|AP1B1_HUMAN Isoform 4 of AP-1 complex subunit beta-1 OS=Homo sapiens GN=AP1B1;>sp|Q10567-3|AP1B1_HUMAN Isoform C of AP-1 complex subunit beta-1 O	10	4	1	1	4	4	3	3	3	4	4	4	2	4	4	4	1	1	0	0	1	1	1	1	1	1	1	1	1	1	0	0	1	1	1	1	1	1	1	1	6.9	1.7
O00203-3;O00203	O00203-3;O00203	1;1	1;1	1;1	AP-3 complex subunit beta-1	AP3B1	>sp|O00203-3|AP3B1_HUMAN Isoform 2 of AP-3 complex subunit beta-1 OS=Homo sapiens GN=AP3B1;>sp|O00203|AP3B1_HUMAN AP-3 complex subunit beta-1 OS=Homo sapiens GN=AP3B1 PE=1 SV=3	2	1	1	1	1	1	1	1	1	1	1	1	1	1	1	1	1	1	1	1	1	1	1	1	1	1	1	1	1	1	1	1	1	1	1	1	1	1	1	1	1.1	1.1
Q92572	Q92572	2	2	2	AP-3 complex subunit sigma-1	AP3S1	>sp|Q92572|AP3S1_HUMAN AP-3 complex subunit sigma-1 OS=Homo sapiens GN=AP3S1 PE=1 SV=1	1	2	2	2	1	1	1	1	2	2	1	1	0	0	1	1	1	1	1	1	2	2	1	1	0	0	1	1	1	1	1	1	2	2	1	1	0	0	1	1	10.4	10.4
P02749	P02749	1	1	1	Beta-2-glycoprotein 1	APOH	>sp|P02749|APOH_HUMAN Beta-2-glycoprotein 1 OS=Homo sapiens GN=APOH PE=1 SV=3	1	1	1	1	1	1	1	1	1	1	1	1	1	1	0	0	1	1	1	1	1	1	1	1	1	1	0	0	1	1	1	1	1	1	1	1	1	1	0	0	2.6	2.6
J3KS60;J3KRE2;P52565-2;J3KTF8;P52565;J3QQX2;J3KRY1	J3KS60;J3KRE2;P52565-2;J3KTF8;P52565;J3QQX2;J3KRY1	1;1;1;1;1;1;1	1;1;1;1;1;1;1	1;1;1;1;1;1;1	Rho GDP-dissociation inhibitor 1	ARHGDIA	>tr|J3KS60|J3KS60_HUMAN Rho GDP-dissociation inhibitor 1 OS=Homo sapiens GN=ARHGDIA PE=1 SV=1;>tr|J3KRE2|J3KRE2_HUMAN Rho GDP-dissociation inhibitor 1 OS=Homo sapiens GN=ARHGDIA PE=1 SV=1;>sp|P52565-2|GDIR1_HUMAN Isoform 2 of Rho GDP-dissociation inhibitor	7	1	1	1	1	1	1	1	1	1	1	1	1	1	1	1	1	1	1	1	1	1	1	1	1	1	1	1	1	1	1	1	1	1	1	1	1	1	1	1	18.5	18.5
Q92974-3;Q92974-2;Q92974;V9GYM8;V9GZ58;V9GYF5;V9GYG5;V9GZ14;Q5VY93	Q92974-3;Q92974-2;Q92974;V9GYM8;V9GZ58;V9GYF5;V9GYG5;V9GZ14;Q5VY93	2;2;2;2;1;1;1;1;1	2;2;2;2;1;1;1;1;1	2;2;2;2;1;1;1;1;1	Rho guanine nucleotide exchange factor 2	ARHGEF2	>sp|Q92974-3|ARHG2_HUMAN Isoform 3 of Rho guanine nucleotide exchange factor 2 OS=Homo sapiens GN=ARHGEF2;>sp|Q92974-2|ARHG2_HUMAN Isoform 2 of Rho guanine nucleotide exchange factor 2 OS=Homo sapiens GN=ARHGEF2;>sp|Q92974|ARHG2_HUMAN Rho guanine nucleotid	9	2	2	2	1	1	1	1	1	1	0	0	0	0	1	1	1	1	1	1	1	1	0	0	0	0	1	1	1	1	1	1	1	1	0	0	0	0	1	1	2.1	2.1
Q14155-1;B1ALK7;Q14155-5;E7EUY6;E9PDQ5;Q14155-6;Q14155-2;Q14155-3;Q14155	Q14155-1;B1ALK7;Q14155-5;E7EUY6;E9PDQ5;Q14155-6;Q14155-2;Q14155-3;Q14155	2;2;2;1;1;1;1;1;1	2;2;2;1;1;1;1;1;1	2;2;2;1;1;1;1;1;1	Rho guanine nucleotide exchange factor 7	ARHGEF7	>sp|Q14155-1|ARHG7_HUMAN Isoform 1 of Rho guanine nucleotide exchange factor 7 OS=Homo sapiens GN=ARHGEF7;>tr|B1ALK7|B1ALK7_HUMAN Rho guanine nucleotide exchange factor 7 OS=Homo sapiens GN=ARHGEF7 PE=1 SV=1;>sp|Q14155-5|ARHG7_HUMAN Isoform 5 of Rho guanin	9	2	2	2	1	0	1	0	2	2	1	1	0	0	2	1	1	0	1	0	2	2	1	1	0	0	2	1	1	0	1	0	2	2	1	1	0	0	2	1	5.7	5.7
P36404;V9GYD0;P36404-2	P36404;V9GYD0;P36404-2	3;2;2	3;2;2	3;2;2	ADP-ribosylation factor-like protein 2	ARL2	>sp|P36404|ARL2_HUMAN ADP-ribosylation factor-like protein 2 OS=Homo sapiens GN=ARL2 PE=1 SV=4;>tr|V9GYD0|V9GYD0_HUMAN Protein ARL2-SNX15 OS=Homo sapiens GN=ARL2-SNX15 PE=4 SV=1;>sp|P36404-2|ARL2_HUMAN Isoform 2 of ADP-ribosylation factor-like protein 2 OS	3	3	3	3	3	3	3	3	3	2	3	3	2	3	3	2	3	3	3	3	3	2	3	3	2	3	3	2	3	3	3	3	3	2	3	3	2	3	3	2	17.9	17.9
Q9UH62	Q9UH62	1	1	1	Armadillo repeat-containing X-linked protein 3	ARMCX3	>sp|Q9UH62|ARMX3_HUMAN Armadillo repeat-containing X-linked protein 3 OS=Homo sapiens GN=ARMCX3 PE=1 SV=1	1	1	1	1	1	1	1	1	1	1	1	1	1	1	0	0	1	1	1	1	1	1	1	1	1	1	0	0	1	1	1	1	1	1	1	1	1	1	0	0	2.9	2.9
F8WDD7;P59998;F8WCF6;P59998-3;P59998-2;A0A0A6YYG9;R4GN08;P59998-4;H7C0A3	F8WDD7;P59998;F8WCF6;P59998-3;P59998-2;A0A0A6YYG9;R4GN08;P59998-4;H7C0A3	2;2;2;2;2;2;1;1;1	2;2;2;2;2;2;1;1;1	2;2;2;2;2;2;1;1;1	Actin-related protein 2/3 complex subunit 4	ARPC4;ARPC4-TTLL3	>tr|F8WDD7|F8WDD7_HUMAN Actin-related protein 2/3 complex subunit 4 OS=Homo sapiens GN=ARPC4 PE=1 SV=1;>sp|P59998|ARPC4_HUMAN Actin-related protein 2/3 complex subunit 4 OS=Homo sapiens GN=ARPC4 PE=1 SV=3;>tr|F8WCF6|F8WCF6_HUMAN Protein ARPC4-TTLL3 OS=Homo	9	2	2	2	2	2	2	1	1	1	1	1	1	2	1	1	2	2	2	1	1	1	1	1	1	2	1	1	2	2	2	1	1	1	1	1	1	2	1	1	16.8	16.8
K7ES22;Q9NVP2;Q9Y294	K7ES22;Q9NVP2;Q9Y294	1;1;1	1;1;1	1;1;1	Histone chaperone ASF1B;Histone chaperone ASF1A	ASF1B;ASF1A	>tr|K7ES22|K7ES22_HUMAN Histone chaperone ASF1B OS=Homo sapiens GN=ASF1B PE=1 SV=1;>sp|Q9NVP2|ASF1B_HUMAN Histone chaperone ASF1B OS=Homo sapiens GN=ASF1B PE=1 SV=1;>sp|Q9Y294|ASF1A_HUMAN Histone chaperone ASF1A OS=Homo sapiens GN=ASF1A PE=1 SV=1	3	1	1	1	1	1	0	1	0	1	1	1	0	0	1	0	1	1	0	1	0	1	1	1	0	0	1	0	1	1	0	1	0	1	1	1	0	0	1	0	5.6	5.6
Q6PL18	Q6PL18	1	1	1	ATPase family AAA domain-containing protein 2	ATAD2	>sp|Q6PL18|ATAD2_HUMAN ATPase family AAA domain-containing protein 2 OS=Homo sapiens GN=ATAD2 PE=1 SV=1	1	1	1	1	1	1	1	1	1	1	0	0	0	0	0	0	1	1	1	1	1	1	0	0	0	0	0	0	1	1	1	1	1	1	0	0	0	0	0	0	1.2	1.2
F5H3C4;F5GZ98;F5H6X8;F5H221;F8WE35;F5H8I0;F5H592;F5H2W9;F5H2H9;F5GZ10;F5H502;F5H1K9;A8MV73;Q6VMQ6-2;Q6VMQ6-5;Q6VMQ6;Q6VMQ6-4	F5H3C4;F5GZ98;F5H6X8;F5H221;F8WE35;F5H8I0;F5H592;F5H2W9;F5H2H9;F5GZ10;F5H502;F5H1K9;A8MV73;Q6VMQ6-2;Q6VMQ6-5;Q6VMQ6;Q6VMQ6-4	1;1;1;1;1;1;1;1;1;1;1;1;1;1;1;1;1	1;1;1;1;1;1;1;1;1;1;1;1;1;1;1;1;1	1;1;1;1;1;1;1;1;1;1;1;1;1;1;1;1;1	Activating transcription factor 7-interacting protein 1	ATF7IP	>tr|F5H3C4|F5H3C4_HUMAN Activating transcription factor 7-interacting protein 1 (Fragment) OS=Homo sapiens GN=ATF7IP PE=1 SV=1;>tr|F5GZ98|F5GZ98_HUMAN Activating transcription factor 7-interacting protein 1 (Fragment) OS=Homo sapiens GN=ATF7IP PE=1 SV=1;>t	17	1	1	1	0	0	0	0	1	1	0	1	1	0	1	1	0	0	0	0	1	1	0	1	1	0	1	1	0	0	0	0	1	1	0	1	1	0	1	1	31.2	31.2
O95352-3;O95352-2;O95352	O95352-3;O95352-2;O95352	1;1;1	1;1;1	1;1;1	Ubiquitin-like modifier-activating enzyme ATG7	ATG7	>sp|O95352-3|ATG7_HUMAN Isoform 3 of Ubiquitin-like modifier-activating enzyme ATG7 OS=Homo sapiens GN=ATG7;>sp|O95352-2|ATG7_HUMAN Isoform 2 of Ubiquitin-like modifier-activating enzyme ATG7 OS=Homo sapiens GN=ATG7;>sp|O95352|ATG7_HUMAN Ubiquitin-like mod	3	1	1	1	0	1	0	1	1	1	1	0	0	0	1	1	0	1	0	1	1	1	1	0	0	0	1	1	0	1	0	1	1	1	1	0	0	0	1	1	1.4	1.4
Q16720-8;Q16720-7;Q16720-6;Q16720-3;Q16720-5;Q16720-2;Q16720-4;Q16720;H0Y7S3;Q01814-4;Q01814-7;Q01814-3;Q01814-6;Q01814-2;Q01814-8;Q01814-5;Q01814	Q16720-8;Q16720-7;Q16720-6;Q16720-3;Q16720-5;Q16720-2;Q16720-4;Q16720;H0Y7S3;Q01814-4;Q01814-7;Q01814-3;Q01814-6;Q01814-2;Q01814-8;Q01814-5;Q01814	7;7;7;7;7;7;7;7;6;6;6;6;6;6;6;6;6	1;1;1;1;1;1;1;1;0;0;0;0;0;0;0;0;0	1;1;1;1;1;1;1;1;0;0;0;0;0;0;0;0;0	Plasma membrane calcium-transporting ATPase 3;Plasma membrane calcium-transporting ATPase 2	ATP2B3;ATP2B2	>sp|Q16720-8|AT2B3_HUMAN Isoform ZG of Plasma membrane calcium-transporting ATPase 3 OS=Homo sapiens GN=ATP2B3;>sp|Q16720-7|AT2B3_HUMAN Isoform XG of Plasma membrane calcium-transporting ATPase 3 OS=Homo sapiens GN=ATP2B3;>sp|Q16720-6|AT2B3_HUMAN Isoform Z	17	7	1	1	6	7	5	6	6	6	6	6	4	4	7	5	1	1	0	1	1	1	1	1	1	1	1	0	1	1	0	1	1	1	1	1	1	1	1	0	6.2	0.8
P23634-5;P23634-4;P23634-3;P23634-2;P23634-7;P23634-6;P23634-8;P23634	P23634-5;P23634-4;P23634-3;P23634-2;P23634-7;P23634-6;P23634-8;P23634	10;10;10;10;10;10;10;10	1;1;1;1;1;1;1;1	1;1;1;1;1;1;1;1	Plasma membrane calcium-transporting ATPase 4	ATP2B4	>sp|P23634-5|AT2B4_HUMAN Isoform ZK of Plasma membrane calcium-transporting ATPase 4 OS=Homo sapiens GN=ATP2B4;>sp|P23634-4|AT2B4_HUMAN Isoform XK of Plasma membrane calcium-transporting ATPase 4 OS=Homo sapiens GN=ATP2B4;>sp|P23634-3|AT2B4_HUMAN Isoform Z	8	10	1	1	10	10	9	9	8	7	9	10	6	6	9	8	1	1	1	1	1	1	1	1	1	1	1	0	1	1	1	1	1	1	1	1	1	1	1	0	9.3	1
P18859;P18859-2;A8MUH2	P18859;P18859-2;A8MUH2	2;2;1	2;2;1	2;2;1	ATP synthase-coupling factor 6, mitochondrial	ATP5J	>sp|P18859|ATP5J_HUMAN ATP synthase-coupling factor 6, mitochondrial OS=Homo sapiens GN=ATP5J PE=1 SV=1;>sp|P18859-2|ATP5J_HUMAN Isoform 2 of ATP synthase-coupling factor 6, mitochondrial OS=Homo sapiens GN=ATP5J;>tr|A8MUH2|A8MUH2_HUMAN ATP synthase-coupli	3	2	2	2	2	2	2	2	2	2	2	2	2	1	2	2	2	2	2	2	2	2	2	2	2	1	2	2	2	2	2	2	2	2	2	2	2	1	2	2	26.9	26.9
E9PN17;O75964	E9PN17;O75964	2;2	2;2	2;2	ATP synthase subunit g, mitochondrial	ATP5L	>tr|E9PN17|E9PN17_HUMAN ATP synthase subunit g, mitochondrial OS=Homo sapiens GN=ATP5L PE=1 SV=1;>sp|O75964|ATP5L_HUMAN ATP synthase subunit g, mitochondrial OS=Homo sapiens GN=ATP5L PE=1 SV=3	2	2	2	2	2	2	1	2	1	1	1	1	0	0	1	1	2	2	1	2	1	1	1	1	0	0	1	1	2	2	1	2	1	1	1	1	0	0	1	1	34.2	34.2
Q16864;Q16864-2	Q16864;Q16864-2	1;1	1;1	1;1	V-type proton ATPase subunit F	ATP6V1F	>sp|Q16864|VATF_HUMAN V-type proton ATPase subunit F OS=Homo sapiens GN=ATP6V1F PE=1 SV=2;>sp|Q16864-2|VATF_HUMAN Isoform 2 of V-type proton ATPase subunit F OS=Homo sapiens GN=ATP6V1F	2	1	1	1	1	1	1	1	1	1	1	1	1	1	1	1	1	1	1	1	1	1	1	1	1	1	1	1	1	1	1	1	1	1	1	1	1	1	1	1	7.6	7.6
H3BQP2;H3BNP3;H3BTL2;H3BS02;O14874-2;O14874-3;O14874	H3BQP2;H3BNP3;H3BTL2;H3BS02;O14874-2;O14874-3;O14874	1;1;1;1;1;1;1	1;1;1;1;1;1;1	1;1;1;1;1;1;1	[3-methyl-2-oxobutanoate dehydrogenase [lipoamide]] kinase, mitochondrial	BCKDK	>tr|H3BQP2|H3BQP2_HUMAN [3-methyl-2-oxobutanoate dehydrogenase [lipoamide]] kinase, mitochondrial (Fragment) OS=Homo sapiens GN=BCKDK PE=1 SV=1;>tr|H3BNP3|H3BNP3_HUMAN [3-methyl-2-oxobutanoate dehydrogenase [lipoamide]] kinase, mitochondrial (Fragment) OS=	7	1	1	1	1	1	1	1	1	1	1	1	1	1	1	1	1	1	1	1	1	1	1	1	1	1	1	1	1	1	1	1	1	1	1	1	1	1	1	1	30	30
Q9H165-2;Q9H165-4;Q9H165-6;Q9H165	Q9H165-2;Q9H165-4;Q9H165-6;Q9H165	1;1;1;1	1;1;1;1	1;1;1;1	B-cell lymphoma/leukemia 11A	BCL11A	>sp|Q9H165-2|BC11A_HUMAN Isoform 2 of B-cell lymphoma/leukemia 11A OS=Homo sapiens GN=BCL11A;>sp|Q9H165-4|BC11A_HUMAN Isoform 4 of B-cell lymphoma/leukemia 11A OS=Homo sapiens GN=BCL11A;>sp|Q9H165-6|BC11A_HUMAN Isoform 6 of B-cell lymphoma/leukemia 11A OS=	4	1	1	1	0	0	0	0	0	0	1	1	1	1	1	1	0	0	0	0	0	0	1	1	1	1	1	1	0	0	0	0	0	0	1	1	1	1	1	1	2.3	2.3
Q8TDN6	Q8TDN6	1	1	1	Ribosome biogenesis protein BRX1 homolog	BRIX1	>sp|Q8TDN6|BRX1_HUMAN Ribosome biogenesis protein BRX1 homolog OS=Homo sapiens GN=BRIX1 PE=1 SV=2	1	1	1	1	0	0	1	0	0	0	1	1	0	1	1	1	0	0	1	0	0	0	1	1	0	1	1	1	0	0	1	0	0	0	1	1	0	1	1	1	8.8	8.8
Q9BRQ4-3;E9PM77;Q9BRQ4	Q9BRQ4-3;E9PM77;Q9BRQ4	1;1;1	1;1;1	1;1;1	Uncharacterized protein C11orf70	C11orf70	>sp|Q9BRQ4-3|CK070_HUMAN Isoform 3 of Uncharacterized protein C11orf70 OS=Homo sapiens GN=C11orf70;>tr|E9PM77|E9PM77_HUMAN Uncharacterized protein C11orf70 OS=Homo sapiens GN=C11orf70 PE=1 SV=1;>sp|Q9BRQ4|CK070_HUMAN Uncharacterized protein C11orf70 OS=Hom	3	1	1	1	1	1	1	1	1	1	1	0	0	1	0	0	1	1	1	1	1	1	1	0	0	1	0	0	1	1	1	1	1	1	1	0	0	1	0	0	9.1	9.1
Q8WUH6	Q8WUH6	1	1	1	UPF0444 transmembrane protein C12orf23	C12orf23	>sp|Q8WUH6|TM263_HUMAN Transmembrane protein 263 OS=Homo sapiens GN=TMEM263 PE=1 SV=1	1	1	1	1	1	1	1	1	1	0	0	0	0	0	0	0	1	1	1	1	1	0	0	0	0	0	0	0	1	1	1	1	1	0	0	0	0	0	0	0	22.4	22.4
C9JFW7;Q2NL68-2;A0A087WZB3;Q2NL68	C9JFW7;Q2NL68-2;A0A087WZB3;Q2NL68	1;1;1;1	1;1;1;1	1;1;1;1	Uncharacterized protein C19orf55	C19orf55	>tr|C9JFW7|C9JFW7_HUMAN Proline and serine-rich protein 3 (Fragment) OS=Homo sapiens GN=PROSER3 PE=1 SV=2;>sp|Q2NL68-2|PRSR3_HUMAN Isoform 2 of Proline and serine-rich protein 3 OS=Homo sapiens GN=PROSER3;>tr|A0A087WZB3|A0A087WZB3_HUMAN Proline and serine-	4	1	1	1	1	1	1	0	1	0	0	0	0	1	0	0	1	1	1	0	1	0	0	0	0	1	0	0	1	1	1	0	1	0	0	0	0	1	0	0	8.2	8.2
D6RGW9;Q96KX1	D6RGW9;Q96KX1	1;1	1;1	1;1	Uncharacterized protein C4orf36	C4orf36	>tr|D6RGW9|D6RGW9_HUMAN Uncharacterized protein C4orf36 (Fragment) OS=Homo sapiens GN=C4orf36 PE=4 SV=1;>sp|Q96KX1|CD036_HUMAN Uncharacterized protein C4orf36 OS=Homo sapiens GN=C4orf36 PE=4 SV=2	2	1	1	1	1	1	1	1	1	1	1	1	1	1	1	1	1	1	1	1	1	1	1	1	1	1	1	1	1	1	1	1	1	1	1	1	1	1	1	1	6.2	6.2
Q5T280;A0A087WYA7	Q5T280;A0A087WYA7	1;1	1;1	1;1	Uncharacterized protein C9orf114	C9orf114	>sp|Q5T280|CI114_HUMAN Putative methyltransferase C9orf114 OS=Homo sapiens GN=C9orf114 PE=1 SV=3;>tr|A0A087WYA7|A0A087WYA7_HUMAN Putative methyltransferase C9orf114 OS=Homo sapiens GN=C9orf114 PE=1 SV=1	2	1	1	1	0	1	1	1	1	1	1	1	1	1	1	1	0	1	1	1	1	1	1	1	1	1	1	1	0	1	1	1	1	1	1	1	1	1	1	1	3.7	3.7
Q13554-7;Q13554-4;Q13554-3;Q13554-8;Q13554-5;Q13554-2;Q13554;Q13554-6;H7BZC6;H7C394	Q13554-7;Q13554-4;Q13554-3;Q13554-8;Q13554-5;Q13554-2;Q13554;Q13554-6	9;9;9;9;9;9;9;8;4;2	1;1;1;1;1;1;1;0;0;1	1;1;1;1;1;1;1;0;0;1	Calcium/calmodulin-dependent protein kinase type II subunit beta	CAMK2B	>sp|Q13554-7|KCC2B_HUMAN Isoform 7 of Calcium/calmodulin-dependent protein kinase type II subunit beta OS=Homo sapiens GN=CAMK2B;>sp|Q13554-4|KCC2B_HUMAN Isoform 3 of Calcium/calmodulin-dependent protein kinase type II subunit beta OS=Homo sapiens GN=CAMK2	10	9	1	1	8	8	9	9	9	8	8	8	6	8	9	9	0	0	1	1	1	1	1	1	0	1	1	1	0	0	1	1	1	1	1	1	0	1	1	1	20.7	2
Q13938-3;Q13938;K7EL21	Q13938-3;Q13938;K7EL21	1;1;1	1;1;1	1;1;1	Calcyphosin	CAPS	>sp|Q13938-3|CAYP1_HUMAN Isoform 2 of Calcyphosin OS=Homo sapiens GN=CAPS;>sp|Q13938|CAYP1_HUMAN Calcyphosin OS=Homo sapiens GN=CAPS PE=1 SV=1;>tr|K7EL21|K7EL21_HUMAN Calcyphosin OS=Homo sapiens GN=CAPS PE=1 SV=1	3	1	1	1	1	1	1	0	1	0	1	0	0	0	1	0	1	1	1	0	1	0	1	0	0	0	1	0	1	1	1	0	1	0	1	0	0	0	1	0	7.4	7.4
Q9H257-3;Q9H257-2;Q9H257	Q9H257-3;Q9H257-2;Q9H257	1;1;1	1;1;1	1;1;1	Caspase recruitment domain-containing protein 9	CARD9	>sp|Q9H257-3|CARD9_HUMAN Isoform 3 of Caspase recruitment domain-containing protein 9 OS=Homo sapiens GN=CARD9;>sp|Q9H257-2|CARD9_HUMAN Isoform 2 of Caspase recruitment domain-containing protein 9 OS=Homo sapiens GN=CARD9;>sp|Q9H257|CARD9_HUMAN Caspase rec	3	1	1	1	1	1	1	1	1	1	1	1	1	1	1	0	1	1	1	1	1	1	1	1	1	1	1	0	1	1	1	1	1	1	1	1	1	1	1	0	3.3	3.3
P04040	P04040	1	1	1	Catalase	CAT	>sp|P04040|CATA_HUMAN Catalase OS=Homo sapiens GN=CAT PE=1 SV=3	1	1	1	1	1	1	1	1	1	1	1	1	1	1	1	0	1	1	1	1	1	1	1	1	1	1	1	0	1	1	1	1	1	1	1	1	1	1	1	0	2.5	2.5
H3BPL5;Q96ES7	H3BPL5;Q96ES7	1;1	1;1	1;1	SAGA-associated factor 29 homolog	CCDC101	>tr|H3BPL5|H3BPL5_HUMAN SAGA-associated factor 29 homolog OS=Homo sapiens GN=CCDC101 PE=1 SV=1;>sp|Q96ES7|SGF29_HUMAN SAGA-associated factor 29 homolog OS=Homo sapiens GN=CCDC101 PE=1 SV=1	2	1	1	1	1	1	0	1	1	1	1	1	1	1	1	1	1	1	0	1	1	1	1	1	1	1	1	1	1	1	0	1	1	1	1	1	1	1	1	1	9.8	9.8
Q16204	Q16204	2	2	2	Coiled-coil domain-containing protein 6	CCDC6	>sp|Q16204|CCDC6_HUMAN Coiled-coil domain-containing protein 6 OS=Homo sapiens GN=CCDC6 PE=1 SV=2	1	2	2	2	2	2	0	0	1	1	1	2	1	1	2	2	2	2	0	0	1	1	1	2	1	1	2	2	2	2	0	0	1	1	1	2	1	1	2	2	5.9	5.9
K7EQA9;K7EKQ2;Q16543	K7EQA9;K7EKQ2;Q16543	1;1;1	1;1;1	1;1;1	Hsp90 co-chaperone Cdc37;Hsp90 co-chaperone Cdc37, N-terminally processed	CDC37	>tr|K7EQA9|K7EQA9_HUMAN Hsp90 co-chaperone Cdc37 (Fragment) OS=Homo sapiens GN=CDC37 PE=1 SV=1;>tr|K7EKQ2|K7EKQ2_HUMAN Hsp90 co-chaperone Cdc37 (Fragment) OS=Homo sapiens GN=CDC37 PE=1 SV=1;>sp|Q16543|CDC37_HUMAN Hsp90 co-chaperone Cdc37 OS=Homo sapiens GN	3	1	1	1	1	1	1	1	1	1	1	1	1	1	1	1	1	1	1	1	1	1	1	1	1	1	1	1	1	1	1	1	1	1	1	1	1	1	1	1	3.9	3.9
Q9Y5S2	Q9Y5S2	1	1	1	Serine/threonine-protein kinase MRCK beta	CDC42BPB	>sp|Q9Y5S2|MRCKB_HUMAN Serine/threonine-protein kinase MRCK beta OS=Homo sapiens GN=CDC42BPB PE=1 SV=2	1	1	1	1	1	1	1	1	1	1	1	1	1	1	1	1	1	1	1	1	1	1	1	1	1	1	1	1	1	1	1	1	1	1	1	1	1	1	1	1	0.4	0.4
O14735-3;O14735;B3KY94	O14735-3;O14735;B3KY94	1;1;1	1;1;1	1;1;1	CDP-diacylglycerol--inositol 3-phosphatidyltransferase	CDIPT	>sp|O14735-3|CDIPT_HUMAN Isoform 3 of CDP-diacylglycerol--inositol 3-phosphatidyltransferase OS=Homo sapiens GN=CDIPT;>sp|O14735|CDIPT_HUMAN CDP-diacylglycerol--inositol 3-phosphatidyltransferase OS=Homo sapiens GN=CDIPT PE=1 SV=1;>tr|B3KY94|B3KY94_HUMAN C	3	1	1	1	1	1	1	1	1	1	1	1	0	0	1	1	1	1	1	1	1	1	1	1	0	0	1	1	1	1	1	1	1	1	1	1	0	0	1	1	6	6
E7EUK8;O94921-3;O94921-2;O94921;F8VXD2;K7ELV5;P11802-2;F8VZZ0;E5RIU6;F8VZ51;A0A087WZZ9;E7ESI2;Q00535-2;H0YAZ9;P24941-2;Q00535;P06493;A0A024QZP7;P24941;Q00526;Q9BVE2;Q00534;G3V5T9;Q96Q40-2;P50750;Q96Q40-4;E5RGN0;Q96Q40-3;A0A087X209;Q96Q40-5;Q96Q40;A0A087WZU2;F5H6Z0;Q07002;Q07002-2;P50750-2;Q00536;Q00536-3;Q07002-3;Q00537-2;Q00537;Q00536-2;J3QSD7;Q9NYV4-3;Q9NYV4-2;Q9NYV4	E7EUK8;O94921-3;O94921-2;O94921;F8VXD2;K7ELV5;P11802-2;F8VZZ0;E5RIU6;F8VZ51;A0A087WZZ9;E7ESI2;Q00535-2;H0YAZ9;P24941-2;Q00535;P06493;A0A024QZP7;P24941;Q00526;Q9BVE2;Q00534;G3V5T9;Q96Q40-2;P50750;Q96Q40-4;E5RGN0;Q96Q40-3;A0A087X209;Q96Q40-5;Q96Q40;A0A087WZU2;F5H6Z0;Q07002;Q07002-2;P50750-2;Q00536;Q00536-3;Q07002-3;Q00537-2;Q00537;Q00536-2;J3QSD7;Q9NYV4-3;Q9NYV4-2;Q9NYV4	2;2;2;2;1;1;1;1;1;1;1;1;1;1;1;1;1;1;1;1;1;1;1;1;1;1;1;1;1;1;1;1;1;1;1;1;1;1;1;1;1;1;1;1;1;1	2;2;2;2;1;1;1;1;1;1;1;1;1;1;1;1;1;1;1;1;1;1;1;1;1;1;1;1;1;1;1;1;1;1;1;1;1;1;1;1;1;1;1;1;1;1	1;1;1;1;0;0;0;0;0;0;0;0;0;0;0;0;0;0;0;0;0;0;0;0;0;0;0;0;0;0;0;0;0;0;0;0;0;0;0;0;0;0;0;0;0;0	Cyclin-dependent kinase 14;Cyclin-dependent kinase 4;Cyclin-dependent kinase 5;Cyclin-dependent kinase 2;Cyclin-dependent kinase 1;Cyclin-dependent kinase 3;Cyclin-dependent kinase 6;Cyclin-dependent kinase 15;Cyclin-dependent kinase 9;Cyclin-dependent kinase 18;Cyclin-dependent kinase 16;Cyclin-dependent kinase 17;Cyclin-dependent kinase 12	CDK14;CDK4;CDK3;CDK1;CDK2;CDK5;CDK16;CDK6;CDK15;CDK9;CDK17;CDK18;CDK12	>tr|E7EUK8|E7EUK8_HUMAN Cyclin-dependent kinase 14 OS=Homo sapiens GN=CDK14 PE=1 SV=1;>sp|O94921-3|CDK14_HUMAN Isoform 3 of Cyclin-dependent kinase 14 OS=Homo sapiens GN=CDK14;>sp|O94921-2|CDK14_HUMAN Isoform 2 of Cyclin-dependent kinase 14 OS=Homo sapiens	46	2	2	1	2	2	2	2	2	2	2	2	1	1	2	2	2	2	2	2	2	2	2	2	1	1	2	2	1	1	1	1	1	1	1	1	1	1	1	1	7.1	7.1
P53567	P53567	1	1	1	CCAAT/enhancer-binding protein gamma	CEBPG	>sp|P53567|CEBPG_HUMAN CCAAT/enhancer-binding protein gamma OS=Homo sapiens GN=CEBPG PE=1 SV=1	1	1	1	1	0	0	0	0	0	0	1	1	1	1	1	1	0	0	0	0	0	0	1	1	1	1	1	1	0	0	0	0	0	0	1	1	1	1	1	1	9.3	9.3
Q9Y4F5-3;Q9Y4F5-2;Q9Y4F5;J3KQR7	Q9Y4F5-3;Q9Y4F5-2;Q9Y4F5;J3KQR7	1;1;1;1	1;1;1;1	1;1;1;1	Centrosomal protein of 170 kDa protein B	CEP170B	>sp|Q9Y4F5-3|C170B_HUMAN Isoform 3 of Centrosomal protein of 170 kDa protein B OS=Homo sapiens GN=CEP170B;>sp|Q9Y4F5-2|C170B_HUMAN Isoform 2 of Centrosomal protein of 170 kDa protein B OS=Homo sapiens GN=CEP170B;>sp|Q9Y4F5|C170B_HUMAN Centrosomal protein o	4	1	1	1	0	0	0	1	1	1	1	1	0	0	1	1	0	0	0	1	1	1	1	1	0	0	1	1	0	0	0	1	1	1	1	1	0	0	1	1	0.9	0.9
A0A087X1B7;Q5T7Y7;Q9Y3Y2-4;X6R700;Q9Y3Y2;Q9Y3Y2-3	A0A087X1B7;Q5T7Y7;Q9Y3Y2-4;X6R700;Q9Y3Y2;Q9Y3Y2-3	1;1;1;1;1;1	1;1;1;1;1;1	1;1;1;1;1;1	Chromatin target of PRMT1 protein	CHTOP	>tr|A0A087X1B7|A0A087X1B7_HUMAN Chromatin target of PRMT1 protein OS=Homo sapiens GN=CHTOP PE=1 SV=1;>tr|Q5T7Y7|Q5T7Y7_HUMAN Chromatin target of PRMT1 protein OS=Homo sapiens GN=CHTOP PE=1 SV=1;>sp|Q9Y3Y2-4|CHTOP_HUMAN Isoform 3 of Chromatin target of PRMT	6	1	1	1	0	1	1	1	0	0	1	1	1	0	1	1	0	1	1	1	0	0	1	1	1	0	1	1	0	1	1	1	0	0	1	1	1	0	1	1	21.1	21.1
P0C7P0	P0C7P0	1	1	1	CDGSH iron-sulfur domain-containing protein 3, mitochondrial	CISD3	>sp|P0C7P0|CISD3_HUMAN CDGSH iron-sulfur domain-containing protein 3, mitochondrial OS=Homo sapiens GN=CISD3 PE=1 SV=1	1	1	1	1	1	1	1	1	1	1	1	1	1	1	1	0	1	1	1	1	1	1	1	1	1	1	1	0	1	1	1	1	1	1	1	1	1	1	1	0	8.7	8.7
Q07065	Q07065	2	2	2	Cytoskeleton-associated protein 4	CKAP4	>sp|Q07065|CKAP4_HUMAN Cytoskeleton-associated protein 4 OS=Homo sapiens GN=CKAP4 PE=1 SV=2	1	2	2	2	2	1	2	1	2	1	2	1	2	0	0	1	2	1	2	1	2	1	2	1	2	0	0	1	2	1	2	1	2	1	2	1	2	0	0	1	5.5	5.5
K7ERC4;P09543-2;P09543;K7EN66;C9K0L8;K7ERZ0	K7ERC4;P09543-2;P09543;K7EN66;C9K0L8;K7ERZ0	2;2;2;1;1;1	2;2;2;1;1;1	2;2;2;1;1;1	2,3-cyclic-nucleotide 3-phosphodiesterase	CNP	>tr|K7ERC4|K7ERC4_HUMAN 2,3-cyclic-nucleotide 3-phosphodiesterase (Fragment) OS=Homo sapiens GN=CNP PE=1 SV=5;>sp|P09543-2|CN37_HUMAN Isoform CNPI of 2,3-cyclic-nucleotide 3-phosphodiesterase OS=Homo sapiens GN=CNP;>sp|P09543|CN37_HUMAN 2,3-cyclic-	6	2	2	2	2	2	2	1	2	2	2	1	0	0	2	2	2	2	2	1	2	2	2	1	0	0	2	2	2	2	2	1	2	2	2	1	0	0	2	2	15.2	15.2
Q9UBF2-2;Q9UBF2;Q9Y678	Q9UBF2-2;Q9UBF2;Q9Y678	1;1;1	1;1;1	1;1;1	Coatomer subunit gamma-2;Coatomer subunit gamma-1	COPG2;COPG1	>sp|Q9UBF2-2|COPG2_HUMAN Isoform 2 of Coatomer subunit gamma-2 OS=Homo sapiens GN=COPG2;>sp|Q9UBF2|COPG2_HUMAN Coatomer subunit gamma-2 OS=Homo sapiens GN=COPG2 PE=1 SV=1;>sp|Q9Y678|COPG1_HUMAN Coatomer subunit gamma-1 OS=Homo sapiens GN=COPG1 PE=1 SV=1	3	1	1	1	0	0	0	1	0	1	1	1	0	0	0	1	0	0	0	1	0	1	1	1	0	0	0	1	0	0	0	1	0	1	1	1	0	0	0	1	1.7	1.7
F8VXB1;F8VUC5;F8W156;F8W651;F8VXR1;P61923-5;F8VYZ4;P61923;P61923-4;F8VVA7	F8VXB1;F8VUC5;F8W156;F8W651;F8VXR1;P61923-5;F8VYZ4;P61923;P61923-4;F8VVA7	1;1;1;1;1;1;1;1;1;1	1;1;1;1;1;1;1;1;1;1	1;1;1;1;1;1;1;1;1;1	Coatomer subunit zeta-1	COPZ1	>tr|F8VXB1|F8VXB1_HUMAN Coatomer subunit zeta-1 (Fragment) OS=Homo sapiens GN=COPZ1 PE=1 SV=1;>tr|F8VUC5|F8VUC5_HUMAN Coatomer subunit zeta-1 OS=Homo sapiens GN=COPZ1 PE=1 SV=1;>tr|F8W156|F8W156_HUMAN Coatomer subunit zeta-1 OS=Homo sapiens GN=COPZ1 PE=1 S	10	1	1	1	1	1	1	0	1	1	0	0	0	0	1	1	1	1	1	0	1	1	0	0	0	0	1	1	1	1	1	0	1	1	0	0	0	0	1	1	16.3	16.3
P20674;H3BNX8;H3BRM5;H3BRI0;H3BV69	P20674;H3BNX8;H3BRM5;H3BRI0;H3BV69	2;2;1;1;1	2;2;1;1;1	2;2;1;1;1	Cytochrome c oxidase subunit 5A, mitochondrial	COX5A	>sp|P20674|COX5A_HUMAN Cytochrome c oxidase subunit 5A, mitochondrial OS=Homo sapiens GN=COX5A PE=1 SV=2;>tr|H3BNX8|H3BNX8_HUMAN Cytochrome c oxidase subunit 5A, mitochondrial OS=Homo sapiens GN=COX5A PE=1 SV=1;>tr|H3BRM5|H3BRM5_HUMAN Cytochrome c oxidase	5	2	2	2	1	1	1	2	1	2	1	2	1	1	1	2	1	1	1	2	1	2	1	2	1	1	1	2	1	1	1	2	1	2	1	2	1	1	1	2	16	16
P12074	P12074	1	1	1	Cytochrome c oxidase subunit 6A1, mitochondrial	COX6A1	>sp|P12074|CX6A1_HUMAN Cytochrome c oxidase subunit 6A1, mitochondrial OS=Homo sapiens GN=COX6A1 PE=1 SV=4	1	1	1	1	1	0	1	1	1	1	1	1	1	1	1	1	1	0	1	1	1	1	1	1	1	1	1	1	1	0	1	1	1	1	1	1	1	1	1	1	26.6	26.6
Q9BRF8-3;Q9BRF8-2;Q9BRF8	Q9BRF8-3;Q9BRF8-2;Q9BRF8	1;1;1	1;1;1	1;1;1	Calcineurin-like phosphoesterase domain-containing protein 1	CPPED1	>sp|Q9BRF8-3|CPPED_HUMAN Isoform 3 of Serine/threonine-protein phosphatase CPPED1 OS=Homo sapiens GN=CPPED1;>sp|Q9BRF8-2|CPPED_HUMAN Isoform 2 of Serine/threonine-protein phosphatase CPPED1 OS=Homo sapiens GN=CPPED1;>sp|Q9BRF8|CPPED_HUMAN Serine/threonine-	3	1	1	1	1	1	1	0	1	0	0	0	0	1	1	0	1	1	1	0	1	0	0	0	0	1	1	0	1	1	1	0	1	0	0	0	0	1	1	0	9	9
Q16630-3;F8WJN3;Q16630;Q16630-2	Q16630-3;F8WJN3;Q16630;Q16630-2	1;1;1;1	1;1;1;1	1;1;1;1	Cleavage and polyadenylation specificity factor subunit 6	CPSF6	>sp|Q16630-3|CPSF6_HUMAN Isoform 3 of Cleavage and polyadenylation specificity factor subunit 6 OS=Homo sapiens GN=CPSF6;>tr|F8WJN3|F8WJN3_HUMAN Cleavage and polyadenylation-specificity factor subunit 6 OS=Homo sapiens GN=CPSF6 PE=1 SV=1;>sp|Q16630|CPSF6_H	4	1	1	1	1	0	0	1	1	1	0	0	0	0	1	1	1	0	0	1	1	1	0	0	0	0	1	1	1	0	0	1	1	1	0	0	0	0	1	1	2.9	2.9
Q8IUI8-2;Q8IUI8	Q8IUI8-2;Q8IUI8	1;1	1;1	1;1	Cytokine receptor-like factor 3	CRLF3	>sp|Q8IUI8-2|CRLF3_HUMAN Isoform 2 of Cytokine receptor-like factor 3 OS=Homo sapiens GN=CRLF3;>sp|Q8IUI8|CRLF3_HUMAN Cytokine receptor-like factor 3 OS=Homo sapiens GN=CRLF3 PE=1 SV=2	2	1	1	1	0	1	1	1	1	1	1	1	1	1	0	1	0	1	1	1	1	1	1	1	1	1	0	1	0	1	1	1	1	1	1	1	1	1	0	1	2.3	2.3
P68400-2;E7EU96;Q8NEV1;P68400;Q5U5J2	P68400-2;E7EU96;Q8NEV1;P68400;Q5U5J2	1;1;1;1;1	1;1;1;1;1	1;1;1;1;1	Casein kinase II subunit alpha;Casein kinase II subunit alpha 3	CSNK2A1;CSNK2A3	>sp|P68400-2|CSK21_HUMAN Isoform 2 of Casein kinase II subunit alpha OS=Homo sapiens GN=CSNK2A1;>tr|E7EU96|E7EU96_HUMAN Casein kinase II subunit alpha OS=Homo sapiens GN=CSNK2A1 PE=1 SV=1;>sp|Q8NEV1|CSK23_HUMAN Casein kinase II subunit alpha 3 OS=Homo sapi	5	1	1	1	1	1	0	1	0	0	1	1	1	1	1	1	1	1	0	1	0	0	1	1	1	1	1	1	1	1	0	1	0	0	1	1	1	1	1	1	7.5	7.5
P67870;Q5SRQ6	P67870;Q5SRQ6	1;1	1;1	1;1	Casein kinase II subunit beta	CSNK2B	>sp|P67870|CSK2B_HUMAN Casein kinase II subunit beta OS=Homo sapiens GN=CSNK2B PE=1 SV=1;>tr|Q5SRQ6|Q5SRQ6_HUMAN Casein kinase II subunit beta OS=Homo sapiens GN=CSNK2B PE=1 SV=2	2	1	1	1	1	1	1	0	1	1	0	0	1	1	1	1	1	1	1	0	1	1	0	0	1	1	1	1	1	1	1	0	1	1	0	0	1	1	1	1	4.2	4.2
P17812;P17812-2	P17812;P17812-2	4;2	2;1	2;1	CTP synthase 1	CTPS1	>sp|P17812|PYRG1_HUMAN CTP synthase 1 OS=Homo sapiens GN=CTPS1 PE=1 SV=2;>sp|P17812-2|PYRG1_HUMAN Isoform 2 of CTP synthase 1 OS=Homo sapiens GN=CTPS1	2	4	2	2	2	3	2	2	3	3	3	2	2	2	3	3	0	1	1	1	2	1	1	0	0	0	1	1	0	1	1	1	2	1	1	0	0	0	1	1	9.1	4.7
V9GY54;Q5TAQ9;G3V3G9	V9GY54;Q5TAQ9;G3V3G9	1;1;1	1;1;1	1;1;1	DDB1- and CUL4-associated factor 8	DCAF8	>tr|V9GY54|V9GY54_HUMAN DDB1- and CUL4-associated factor 8 OS=Homo sapiens GN=DCAF8 PE=1 SV=1;>sp|Q5TAQ9|DCAF8_HUMAN DDB1- and CUL4-associated factor 8 OS=Homo sapiens GN=DCAF8 PE=1 SV=1;>tr|G3V3G9|G3V3G9_HUMAN Uncharacterized protein OS=Homo sapiens PE=1	3	1	1	1	0	1	0	1	1	1	1	1	0	0	1	1	0	1	0	1	1	1	1	1	0	0	1	1	0	1	0	1	1	1	1	1	0	0	1	1	5	5
P81605;P81605-2	P81605;P81605-2	3;2	3;2	3;2	Dermcidin;Survival-promoting peptide;DCD-1	DCD	>sp|P81605|DCD_HUMAN Dermcidin OS=Homo sapiens GN=DCD PE=1 SV=2;>sp|P81605-2|DCD_HUMAN Isoform 2 of Dermcidin OS=Homo sapiens GN=DCD	2	3	3	3	1	1	2	3	1	1	1	1	1	1	1	0	1	1	2	3	1	1	1	1	1	1	1	0	1	1	2	3	1	1	1	1	1	1	1	0	35.5	35.5
P39656-2;P39656-3;A0A0C4DGS1;P39656;U3KQ84	P39656-2;P39656-3;A0A0C4DGS1;P39656;U3KQ84	2;2;2;2;1	2;2;2;2;1	2;2;2;2;1	Dolichyl-diphosphooligosaccharide--protein glycosyltransferase 48 kDa subunit	DDOST	>sp|P39656-2|OST48_HUMAN Isoform 2 of Dolichyl-diphosphooligosaccharide--protein glycosyltransferase 48 kDa subunit OS=Homo sapiens GN=DDOST;>sp|P39656-3|OST48_HUMAN Isoform 3 of Dolichyl-diphosphooligosaccharide--protein glycosyltransferase 48 kDa subunit	5	2	2	2	2	2	2	2	2	2	1	1	1	1	0	1	2	2	2	2	2	2	1	1	1	1	0	1	2	2	2	2	2	2	1	1	1	1	0	1	4.8	4.8
O00148	O00148	9	1	1	ATP-dependent RNA helicase DDX39A	DDX39A	>sp|O00148|DX39A_HUMAN ATP-dependent RNA helicase DDX39A OS=Homo sapiens GN=DDX39A PE=1 SV=2	1	9	1	1	8	8	9	8	8	9	8	8	7	7	8	6	1	1	1	1	1	1	1	1	1	1	1	1	1	1	1	1	1	1	1	1	1	1	1	1	18.5	4.4
P26196	P26196	1	1	1	Probable ATP-dependent RNA helicase DDX6	DDX6	>sp|P26196|DDX6_HUMAN Probable ATP-dependent RNA helicase DDX6 OS=Homo sapiens GN=DDX6 PE=1 SV=2	1	1	1	1	1	1	0	0	1	1	0	0	0	0	1	1	1	1	0	0	1	1	0	0	0	0	1	1	1	1	0	0	1	1	0	0	0	0	1	1	3.9	3.9
H3BTW5;Q7Z401;Q7Z401-2	H3BTW5;Q7Z401;Q7Z401-2	1;1;1	1;1;1	1;1;1	C-myc promoter-binding protein	DENND4A	>tr|H3BTW5|H3BTW5_HUMAN C-myc promoter-binding protein (Fragment) OS=Homo sapiens GN=DENND4A PE=1 SV=1;>sp|Q7Z401|MYCPP_HUMAN C-myc promoter-binding protein OS=Homo sapiens GN=DENND4A PE=1 SV=2;>sp|Q7Z401-2|MYCPP_HUMAN Isoform 2 of C-myc promoter-binding p	3	1	1	1	1	1	1	1	1	1	1	1	1	1	1	1	1	1	1	1	1	1	1	1	1	1	1	1	1	1	1	1	1	1	1	1	1	1	1	1	1	1
A0A0C4DGQ8;Q6IAN0	A0A0C4DGQ8;Q6IAN0	1;1	1;1	1;1	Dehydrogenase/reductase SDR family member 7B	DHRS7B	>tr|A0A0C4DGQ8|A0A0C4DGQ8_HUMAN Dehydrogenase/reductase SDR family member 7B OS=Homo sapiens GN=DHRS7B PE=1 SV=1;>sp|Q6IAN0|DRS7B_HUMAN Dehydrogenase/reductase SDR family member 7B OS=Homo sapiens GN=DHRS7B PE=1 SV=2	2	1	1	1	1	1	1	1	1	1	0	0	0	0	1	1	1	1	1	1	1	1	0	0	0	0	1	1	1	1	1	1	1	1	0	0	0	0	1	1	3.9	3.9
Q9BTC0-2;Q9BTC0-3;Q9BTC0-1;Q9BTC0	Q9BTC0-2;Q9BTC0-3;Q9BTC0-1;Q9BTC0	1;1;1;1	1;1;1;1	1;1;1;1	Death-inducer obliterator 1	DIDO1	>sp|Q9BTC0-2|DIDO1_HUMAN Isoform 2 of Death-inducer obliterator 1 OS=Homo sapiens GN=DIDO1;>sp|Q9BTC0-3|DIDO1_HUMAN Isoform 3 of Death-inducer obliterator 1 OS=Homo sapiens GN=DIDO1;>sp|Q9BTC0-1|DIDO1_HUMAN Isoform 1 of Death-inducer obliterator 1 OS=Homo	4	1	1	1	1	1	1	1	1	1	1	1	1	1	1	1	1	1	1	1	1	1	1	1	1	1	1	1	1	1	1	1	1	1	1	1	1	1	1	1	1.7	1.7
C9IYT0;O60832-2;O60832;H7C0M1;H7C2Q9	C9IYT0;O60832-2;O60832;H7C0M1	3;3;3;2;1	3;3;3;2;1	3;3;3;2;1	H/ACA ribonucleoprotein complex subunit 4	DKC1	>tr|C9IYT0|C9IYT0_HUMAN H/ACA ribonucleoprotein complex subunit 4 (Fragment) OS=Homo sapiens GN=DKC1 PE=1 SV=5;>sp|O60832-2|DKC1_HUMAN Isoform 3 of H/ACA ribonucleoprotein complex subunit 4 OS=Homo sapiens GN=DKC1;>sp|O60832|DKC1_HUMAN H/ACA ribonucleoprot	5	3	3	3	1	1	1	2	3	3	2	1	1	0	1	2	1	1	1	2	3	3	2	1	1	0	1	2	1	1	1	2	3	3	2	1	1	0	1	2	19.7	19.7
Q8WXX0	Q8WXX0	1	1	1	Dynein heavy chain 7, axonemal	DNAH7	>sp|Q8WXX0|DYH7_HUMAN Dynein heavy chain 7, axonemal OS=Homo sapiens GN=DNAH7 PE=1 SV=2	1	1	1	1	1	1	1	1	1	1	1	1	1	1	1	1	1	1	1	1	1	1	1	1	1	1	1	1	1	1	1	1	1	1	1	1	1	1	1	1	0.3	0.3
Q96DA6;G5E9V2;F2Z3A7;Q96DA6-2	Q96DA6;G5E9V2;F2Z3A7;Q96DA6-2	2;1;1;1	2;1;1;1	2;1;1;1	Mitochondrial import inner membrane translocase subunit TIM14	DNAJC19	>sp|Q96DA6|TIM14_HUMAN Mitochondrial import inner membrane translocase subunit TIM14 OS=Homo sapiens GN=DNAJC19 PE=1 SV=3;>tr|G5E9V2|G5E9V2_HUMAN DnaJ (Hsp40) homolog, subfamily C, member 19, isoform CRA_b OS=Homo sapiens GN=DNAJC19 PE=1 SV=1;>tr|F2Z3A7|F2	4	2	2	2	2	0	0	1	1	0	1	1	0	0	0	0	2	0	0	1	1	0	1	1	0	0	0	0	2	0	0	1	1	0	1	1	0	0	0	0	31.9	31.9
E9PN04;Q92785-2;Q92785;J3KMZ8	E9PN04;Q92785-2;Q92785;J3KMZ8	1;1;1;1	1;1;1;1	1;1;1;1	Zinc finger protein ubi-d4	DPF2	>tr|E9PN04|E9PN04_HUMAN Zinc finger protein ubi-d4 OS=Homo sapiens GN=DPF2 PE=1 SV=1;>sp|Q92785-2|REQU_HUMAN Isoform 2 of Zinc finger protein ubi-d4 OS=Homo sapiens GN=DPF2;>sp|Q92785|REQU_HUMAN Zinc finger protein ubi-d4 OS=Homo sapiens GN=DPF2 PE=1 SV=2;	4	1	1	1	0	0	0	0	1	0	0	0	0	0	0	0	0	0	0	0	1	0	0	0	0	0	0	0	0	0	0	0	1	0	0	0	0	0	0	0	8.5	8.5
Q08554-2;Q08554	Q08554-2;Q08554	1;1	1;1	1;1	Desmocollin-1	DSC1	>sp|Q08554-2|DSC1_HUMAN Isoform 1B of Desmocollin-1 OS=Homo sapiens GN=DSC1;>sp|Q08554|DSC1_HUMAN Desmocollin-1 OS=Homo sapiens GN=DSC1 PE=1 SV=2	2	1	1	1	0	0	1	1	1	1	0	1	1	1	1	0	0	0	1	1	1	1	0	1	1	1	1	0	0	0	1	1	1	1	0	1	1	1	1	0	1.8	1.8
F8VXL2;F8VRV5;P63167	F8VXL2;F8VRV5;P63167	1;1;1	1;1;1	1;1;1	Dynein light chain 1, cytoplasmic	DYNLL1	>tr|F8VXL2|F8VXL2_HUMAN Dynein light chain 1, cytoplasmic OS=Homo sapiens GN=DYNLL1 PE=1 SV=1;>tr|F8VRV5|F8VRV5_HUMAN Dynein light chain 1, cytoplasmic OS=Homo sapiens GN=DYNLL1 PE=1 SV=1;>sp|P63167|DYL1_HUMAN Dynein light chain 1, cytoplasmic OS=Homo sapi	3	1	1	1	1	1	1	1	1	1	1	1	1	1	1	1	1	1	1	1	1	1	1	1	1	1	1	1	1	1	1	1	1	1	1	1	1	1	1	1	25.5	25.5
Q96FJ2	Q96FJ2	1	1	1	Dynein light chain 2, cytoplasmic	DYNLL2	>sp|Q96FJ2|DYL2_HUMAN Dynein light chain 2, cytoplasmic OS=Homo sapiens GN=DYNLL2 PE=1 SV=1	1	1	1	1	0	0	0	0	0	0	1	1	1	1	1	1	0	0	0	0	0	0	1	1	1	1	1	1	0	0	0	0	0	0	1	1	1	1	1	1	9	9
Q99848;H7C2Q8	Q99848;H7C2Q8	1;1	1;1	1;1	Probable rRNA-processing protein EBP2	EBNA1BP2	>sp|Q99848|EBP2_HUMAN Probable rRNA-processing protein EBP2 OS=Homo sapiens GN=EBNA1BP2 PE=1 SV=2;>tr|H7C2Q8|H7C2Q8_HUMAN EBNA1 binding protein 2, isoform CRA_d OS=Homo sapiens GN=EBNA1BP2 PE=1 SV=1	2	1	1	1	1	1	0	0	1	1	1	1	0	0	1	1	1	1	0	0	1	1	1	1	0	0	1	1	1	1	0	0	1	1	1	1	0	0	1	1	3.3	3.3
Q12805-5;Q12805-2;Q12805-4;Q12805-3;Q12805	Q12805-5;Q12805-2;Q12805-4;Q12805-3;Q12805	1;1;1;1;1	1;1;1;1;1	1;1;1;1;1	EGF-containing fibulin-like extracellular matrix protein 1	EFEMP1	>sp|Q12805-5|FBLN3_HUMAN Isoform 5 of EGF-containing fibulin-like extracellular matrix protein 1 OS=Homo sapiens GN=EFEMP1;>sp|Q12805-2|FBLN3_HUMAN Isoform 2 of EGF-containing fibulin-like extracellular matrix protein 1 OS=Homo sapiens GN=EFEMP1;>sp|Q12805	5	1	1	1	1	1	1	1	1	1	1	1	1	1	1	1	1	1	1	1	1	1	1	1	1	1	1	1	1	1	1	1	1	1	1	1	1	1	1	1	3.1	3.1
E9PQV8;O00303	E9PQV8;O00303	1;1	1;1	1;1	Eukaryotic translation initiation factor 3 subunit F	EIF3F	>tr|E9PQV8|E9PQV8_HUMAN Eukaryotic translation initiation factor 3 subunit F OS=Homo sapiens GN=EIF3F PE=1 SV=1;>sp|O00303|EIF3F_HUMAN Eukaryotic translation initiation factor 3 subunit F OS=Homo sapiens GN=EIF3F PE=1 SV=1	2	1	1	1	1	1	0	1	1	1	1	1	1	1	1	1	1	1	0	1	1	1	1	1	1	1	1	1	1	1	0	1	1	1	1	1	1	1	1	1	12.1	12.1
Q13347	Q13347	1	1	1	Eukaryotic translation initiation factor 3 subunit I	EIF3I	>sp|Q13347|EIF3I_HUMAN Eukaryotic translation initiation factor 3 subunit I OS=Homo sapiens GN=EIF3I PE=1 SV=1	1	1	1	1	1	1	0	0	1	1	0	0	1	1	0	1	1	1	0	0	1	1	0	0	1	1	0	1	1	1	0	0	1	1	0	0	1	1	0	1	3.4	3.4
H7C044;A0A0A0MR52;Q04637-6;Q04637-7;Q04637-5;E7EX73;Q04637-4;E9PGM1;Q04637-3;E7EUU4;Q04637;Q04637-8;Q04637-9	H7C044;A0A0A0MR52;Q04637-6;Q04637-7;Q04637-5;E7EX73;Q04637-4;E9PGM1;Q04637-3;E7EUU4;Q04637;Q04637-8;Q04637-9	1;1;1;1;1;1;1;1;1;1;1;1;1	1;1;1;1;1;1;1;1;1;1;1;1;1	1;1;1;1;1;1;1;1;1;1;1;1;1	Eukaryotic translation initiation factor 4 gamma 1	EIF4G1	>tr|H7C044|H7C044_HUMAN Eukaryotic translation initiation factor 4 gamma 1 (Fragment) OS=Homo sapiens GN=EIF4G1 PE=1 SV=1;>tr|A0A0A0MR52|A0A0A0MR52_HUMAN Eukaryotic translation initiation factor 4 gamma 1 OS=Homo sapiens GN=EIF4G1 PE=1 SV=1;>sp|Q04637-6|IF	13	1	1	1	0	0	0	0	1	1	0	0	0	0	1	1	0	0	0	0	1	1	0	0	0	0	1	1	0	0	0	0	1	1	0	0	0	0	1	1	7.5	7.5
O43432-4;O43432;O43432-3;A0A0A0MSA7	O43432-4;O43432;O43432-3;A0A0A0MSA7	1;1;1;1	1;1;1;1	1;1;1;1	Eukaryotic translation initiation factor 4 gamma 3	EIF4G3	>sp|O43432-4|IF4G3_HUMAN Isoform 4 of Eukaryotic translation initiation factor 4 gamma 3 OS=Homo sapiens GN=EIF4G3;>sp|O43432|IF4G3_HUMAN Eukaryotic translation initiation factor 4 gamma 3 OS=Homo sapiens GN=EIF4G3 PE=1 SV=2;>sp|O43432-3|IF4G3_HUMAN Isofor	4	1	1	1	1	1	1	1	1	1	1	1	1	1	1	1	1	1	1	1	1	1	1	1	1	1	1	1	1	1	1	1	1	1	1	1	1	1	1	1	0.8	0.8
E5RHY2;E5RIC0;E5RIZ7;E5RHR2;Q9H9T3-2;Q9H9T3	E5RHY2;E5RIC0;E5RIZ7;E5RHR2;Q9H9T3-2;Q9H9T3	2;2;2;2;2;2	2;2;2;2;2;2	2;2;2;2;2;2	Elongator complex protein 3	ELP3	>tr|E5RHY2|E5RHY2_HUMAN Elongator complex protein 3 (Fragment) OS=Homo sapiens GN=ELP3 PE=1 SV=1;>tr|E5RIC0|E5RIC0_HUMAN Elongator complex protein 3 (Fragment) OS=Homo sapiens GN=ELP3 PE=1 SV=1;>tr|E5RIZ7|E5RIZ7_HUMAN Elongator complex protein 3 (Fragment)	6	2	2	2	1	1	1	1	1	2	1	1	1	1	1	1	1	1	1	1	1	2	1	1	1	1	1	1	1	1	1	1	1	2	1	1	1	1	1	1	19.8	19.8
Q9NPA8-2;Q9NPA8;E5RHX8	Q9NPA8-2;Q9NPA8;E5RHX8	2;2;1	2;2;1	2;2;1	Enhancer of yellow 2 transcription factor homolog	ENY2	>sp|Q9NPA8-2|ENY2_HUMAN Isoform 2 of Transcription and mRNA export factor ENY2 OS=Homo sapiens GN=ENY2;>sp|Q9NPA8|ENY2_HUMAN Transcription and mRNA export factor ENY2 OS=Homo sapiens GN=ENY2 PE=1 SV=1;>tr|E5RHX8|E5RHX8_HUMAN Transcription and mRNA export f	3	2	2	2	1	2	1	2	2	2	1	1	2	1	2	2	1	2	1	2	2	2	1	1	2	1	2	2	1	2	1	2	2	2	1	1	2	1	2	2	27.1	27.1
Q96RT1-7;Q96RT1-6;Q96RT1-4;Q96RT1-5;Q96RT1-3;Q96RT1-9;Q96RT1-2;Q96RT1;Q96RT1-8;B4DIP2	Q96RT1-7;Q96RT1-6;Q96RT1-4;Q96RT1-5;Q96RT1-3;Q96RT1-9;Q96RT1-2;Q96RT1;Q96RT1-8;B4DIP2	2;2;2;2;2;2;2;2;2;1	2;2;2;2;2;2;2;2;2;1	2;2;2;2;2;2;2;2;2;1	Protein LAP2	ERBB2IP	>sp|Q96RT1-7|LAP2_HUMAN Isoform 7 of Protein LAP2 OS=Homo sapiens GN=ERBB2IP;>sp|Q96RT1-6|LAP2_HUMAN Isoform 6 of Protein LAP2 OS=Homo sapiens GN=ERBB2IP;>sp|Q96RT1-4|LAP2_HUMAN Isoform 4 of Protein LAP2 OS=Homo sapiens GN=ERBB2IP;>sp|Q96RT1-5|LAP2_HUMAN I	10	2	2	2	1	2	2	2	2	2	2	2	2	2	2	2	1	2	2	2	2	2	2	2	2	2	2	2	1	2	2	2	2	2	2	2	2	2	2	2	1.7	1.7
O15083	O15083	1	1	1	ERC protein 2	ERC2	>sp|O15083|ERC2_HUMAN ERC protein 2 OS=Homo sapiens GN=ERC2 PE=1 SV=3	1	1	1	1	1	1	1	1	1	1	1	1	1	1	1	1	1	1	1	1	1	1	1	1	1	1	1	1	1	1	1	1	1	1	1	1	1	1	1	1	1	1
P50548-2;P50548	P50548-2;P50548	1;1	1;1	1;1	ETS domain-containing transcription factor ERF	ERF	>sp|P50548-2|ERF_HUMAN Isoform 2 of ETS domain-containing transcription factor ERF OS=Homo sapiens GN=ERF;>sp|P50548|ERF_HUMAN ETS domain-containing transcription factor ERF OS=Homo sapiens GN=ERF PE=1 SV=2	2	1	1	1	1	1	0	0	0	1	1	1	1	1	1	0	1	1	0	0	0	1	1	1	1	1	1	0	1	1	0	0	0	1	1	1	1	1	1	0	3	3
Q9BSJ8;Q9BSJ8-2	Q9BSJ8;Q9BSJ8-2	1;1	1;1	1;1	Extended synaptotagmin-1	ESYT1	>sp|Q9BSJ8|ESYT1_HUMAN Extended synaptotagmin-1 OS=Homo sapiens GN=ESYT1 PE=1 SV=1;>sp|Q9BSJ8-2|ESYT1_HUMAN Isoform 2 of Extended synaptotagmin-1 OS=Homo sapiens GN=ESYT1	2	1	1	1	1	1	1	1	1	1	1	1	1	1	1	1	1	1	1	1	1	1	1	1	1	1	1	1	1	1	1	1	1	1	1	1	1	1	1	1	1.2	1.2
Q92817;K7EKI0	Q92817;K7EKI0	1;1	1;1	1;1	Envoplakin	EVPL	>sp|Q92817|EVPL_HUMAN Envoplakin OS=Homo sapiens GN=EVPL PE=1 SV=3;>tr|K7EKI0|K7EKI0_HUMAN Envoplakin OS=Homo sapiens GN=EVPL PE=1 SV=1	2	1	1	1	1	1	1	0	1	0	1	1	1	1	1	1	1	1	1	0	1	0	1	1	1	1	1	1	1	1	1	0	1	0	1	1	1	1	1	1	0.4	0.4
E9PPI9;Q9NPD3	E9PPI9;Q9NPD3	1;1	1;1	1;1	Exosome complex component RRP41	EXOSC4	>tr|E9PPI9|E9PPI9_HUMAN Exosome complex component RRP41 OS=Homo sapiens GN=EXOSC4 PE=1 SV=1;>sp|Q9NPD3|EXOS4_HUMAN Exosome complex component RRP41 OS=Homo sapiens GN=EXOSC4 PE=1 SV=3	2	1	1	1	0	0	0	0	0	0	0	0	0	0	1	1	0	0	0	0	0	0	0	0	0	0	1	1	0	0	0	0	0	0	0	0	0	0	1	1	7.7	7.7
Q5RKV6	Q5RKV6	1	1	1	Exosome complex component MTR3	EXOSC6	>sp|Q5RKV6|EXOS6_HUMAN Exosome complex component MTR3 OS=Homo sapiens GN=EXOSC6 PE=1 SV=1	1	1	1	1	1	1	1	1	1	1	0	1	0	0	1	1	1	1	1	1	1	1	0	1	0	0	1	1	1	1	1	1	1	1	0	1	0	0	1	1	5.9	5.9
Q9BTL3	Q9BTL3	1	1	1	RNMT-activating mini protein	FAM103A1	>sp|Q9BTL3|RAM_HUMAN RNMT-activating mini protein OS=Homo sapiens GN=FAM103A1 PE=1 SV=1	1	1	1	1	1	1	1	1	1	1	0	0	0	0	1	1	1	1	1	1	1	1	0	0	0	0	1	1	1	1	1	1	1	1	0	0	0	0	1	1	11	11
Q96TA1-2;Q96TA1	Q96TA1-2;Q96TA1	1;1	1;1	1;1	Niban-like protein 1	FAM129B	>sp|Q96TA1-2|NIBL1_HUMAN Isoform 2 of Niban-like protein 1 OS=Homo sapiens GN=FAM129B;>sp|Q96TA1|NIBL1_HUMAN Niban-like protein 1 OS=Homo sapiens GN=FAM129B PE=1 SV=3	2	1	1	1	1	0	1	1	1	1	1	1	1	1	1	1	1	0	1	1	1	1	1	1	1	1	1	1	1	0	1	1	1	1	1	1	1	1	1	1	1.5	1.5
G3XAI9;Q5BKY9;Q8N9E0;Q5BKY9-2	G3XAI9;Q5BKY9;Q8N9E0;Q5BKY9-2	2;2;2;1	2;2;2;1	2;2;2;1	Protein FAM133B;Protein FAM133A	FAM133B;FAM133A	>tr|G3XAI9|G3XAI9_HUMAN Protein FAM133B OS=Homo sapiens GN=FAM133B PE=1 SV=1;>sp|Q5BKY9|F133B_HUMAN Protein FAM133B OS=Homo sapiens GN=FAM133B PE=1 SV=1;>sp|Q8N9E0|F133A_HUMAN Protein FAM133A OS=Homo sapiens GN=FAM133A PE=1 SV=1;>sp|Q5BKY9-2|F133B_HUMAN Is	4	2	2	2	1	1	1	1	1	1	2	2	2	2	1	1	1	1	1	1	1	1	2	2	2	2	1	1	1	1	1	1	1	1	2	2	2	2	1	1	18.1	18.1
J3QKK8;Q8TBF2-4;Q8TBF2-2;Q8TBF2-5;A0A0A0MRV4;J3KRV9;Q8TBF2;Q8TBF2-7;J3KPF6;Q8TBF2-3;Q8TBF2-6;Q8TBF2-8;J3KPF5;A0A0A0MT35	J3QKK8;Q8TBF2-4;Q8TBF2-2;Q8TBF2-5;A0A0A0MRV4;J3KRV9;Q8TBF2;Q8TBF2-7;J3KPF6;Q8TBF2-3;Q8TBF2-6;Q8TBF2-8;J3KPF5;A0A0A0MT35	1;1;1;1;1;1;1;1;1;1;1;1;1;1	1;1;1;1;1;1;1;1;1;1;1;1;1;1	1;1;1;1;1;1;1;1;1;1;1;1;1;1	Prostamide/prostaglandin F synthase	FAM213B	>tr|J3QKK8|J3QKK8_HUMAN Prostamide/prostaglandin F synthase (Fragment) OS=Homo sapiens GN=FAM213B PE=1 SV=1;>sp|Q8TBF2-4|PGFS_HUMAN Isoform 4 of Prostamide/prostaglandin F synthase OS=Homo sapiens GN=FAM213B;>sp|Q8TBF2-2|PGFS_HUMAN Isoform 2 of Prostamide/	14	1	1	1	0	1	1	1	1	1	1	1	1	1	0	0	0	1	1	1	1	1	1	1	1	1	0	0	0	1	1	1	1	1	1	1	1	1	0	0	7.1	7.1
I3L2R2;Q9BSJ6-2;I3L419;Q9BSJ6;I3L156	I3L2R2;Q9BSJ6-2;I3L419;Q9BSJ6;I3L156	1;1;1;1;1	1;1;1;1;1	1;1;1;1;1	Protein FAM64A	FAM64A	>tr|I3L2R2|I3L2R2_HUMAN Protein FAM64A (Fragment) OS=Homo sapiens GN=FAM64A PE=1 SV=1;>sp|Q9BSJ6-2|FA64A_HUMAN Isoform 2 of Protein FAM64A OS=Homo sapiens GN=FAM64A;>tr|I3L419|I3L419_HUMAN Protein FAM64A OS=Homo sapiens GN=FAM64A PE=1 SV=1;>sp|Q9BSJ6|FA64A	5	1	1	1	1	1	1	1	1	1	1	1	1	1	1	1	1	1	1	1	1	1	1	1	1	1	1	1	1	1	1	1	1	1	1	1	1	1	1	1	15.4	15.4
P23142-4;B1AHL2	P23142-4;B1AHL2	2;2	1;1	1;1	Fibulin-1	FBLN1	>sp|P23142-4|FBLN1_HUMAN Isoform C of Fibulin-1 OS=Homo sapiens GN=FBLN1;>tr|B1AHL2|B1AHL2_HUMAN Fibulin-1 OS=Homo sapiens GN=FBLN1 PE=1 SV=1	2	2	1	1	2	0	1	2	2	2	2	2	2	2	2	2	1	0	1	1	1	1	1	1	1	1	1	1	1	0	1	1	1	1	1	1	1	1	1	1	2.9	1.5
Q6UN15-3;Q6UN15-4;Q6UN15-5;Q6UN15;A0A0B4J203	Q6UN15-3;Q6UN15-4;Q6UN15-5;Q6UN15;A0A0B4J203	2;1;1;1;1	2;1;1;1;1	2;1;1;1;1	Pre-mRNA 3-end-processing factor FIP1	FIP1L1	>sp|Q6UN15-3|FIP1_HUMAN Isoform 3 of Pre-mRNA 3-end-processing factor FIP1 OS=Homo sapiens GN=FIP1L1;>sp|Q6UN15-4|FIP1_HUMAN Isoform 4 of Pre-mRNA 3-end-processing factor FIP1 OS=Homo sapiens GN=FIP1L1;>sp|Q6UN15-5|FIP1_HUMAN Isoform 5 of Pre-mRNA 3-end	5	2	2	2	1	1	0	2	1	2	0	1	1	1	1	1	1	1	0	2	1	2	0	1	1	1	1	1	1	1	0	2	1	2	0	1	1	1	1	1	5	5
Q8N3X1;Q8N3X1-2	Q8N3X1;Q8N3X1-2	2;2	2;2	2;2	Formin-binding protein 4	FNBP4	>sp|Q8N3X1|FNBP4_HUMAN Formin-binding protein 4 OS=Homo sapiens GN=FNBP4 PE=1 SV=3;>sp|Q8N3X1-2|FNBP4_HUMAN Isoform 2 of Formin-binding protein 4 OS=Homo sapiens GN=FNBP4	2	2	2	2	0	1	1	1	2	2	1	1	0	0	1	1	0	1	1	1	2	2	1	1	0	0	1	1	0	1	1	1	2	2	1	1	0	0	1	1	2.3	2.3
E7EU85;E9PFF5;P51114-3;P51114-2;R9WNI0;A8MQB8;Q06787-8;Q06787-6;G3V0J0;Q06787-2;Q06787-4;Q06787-5;B4DXZ6;Q06787-9;Q06787-7;Q06787-3;P51114;Q06787;P51116	E7EU85;E9PFF5;P51114-3;P51114-2;R9WNI0;A8MQB8;Q06787-8;Q06787-6;G3V0J0;Q06787-2;Q06787-4;Q06787-5;B4DXZ6;Q06787-9;Q06787-7;Q06787-3;P51114;Q06787;P51116	1;1;1;1;1;1;1;1;1;1;1;1;1;1;1;1;1;1;1	1;1;1;1;1;1;1;1;1;1;1;1;1;1;1;1;1;1;1	1;1;1;1;1;1;1;1;1;1;1;1;1;1;1;1;1;1;1	Fragile X mental retardation syndrome-related protein 1;Fragile X mental retardation protein 1;Fragile X mental retardation syndrome-related protein 2	FXR1;FMR1;FXR2	>tr|E7EU85|E7EU85_HUMAN Fragile X mental retardation syndrome-related protein 1 OS=Homo sapiens GN=FXR1 PE=1 SV=1;>tr|E9PFF5|E9PFF5_HUMAN Fragile X mental retardation syndrome-related protein 1 OS=Homo sapiens GN=FXR1 PE=1 SV=1;>sp|P51114-3|FXR1_HUMAN Isof	19	1	1	1	1	0	1	1	1	1	1	1	0	1	1	0	1	0	1	1	1	1	1	1	0	1	1	0	1	0	1	1	1	1	1	1	0	1	1	0	1.8	1.8
A0A087WZ09;P43694;P43694-2	A0A087WZ09;P43694;P43694-2	2;2;2	2;2;2	2;2;2	Transcription factor GATA-4	GATA4	>tr|A0A087WZ09|A0A087WZ09_HUMAN Transcription factor GATA-4 OS=Homo sapiens GN=GATA4 PE=1 SV=1;>sp|P43694|GATA4_HUMAN Transcription factor GATA-4 OS=Homo sapiens GN=GATA4 PE=1 SV=2;>sp|P43694-2|GATA4_HUMAN Isoform 2 of Transcription factor GATA-4 OS=Homo s	3	2	2	2	1	1	1	2	2	2	2	2	2	1	1	1	1	1	1	2	2	2	2	2	2	1	1	1	1	1	1	2	2	2	2	2	2	1	1	1	8.8	8.8
Q86YP4-2;Q86YP4;Q86YP4-3	Q86YP4-2;Q86YP4;Q86YP4-3	3;3;3	2;2;2	2;2;2	Transcriptional repressor p66-alpha	GATAD2A	>sp|Q86YP4-2|P66A_HUMAN Isoform 2 of Transcriptional repressor p66-alpha OS=Homo sapiens GN=GATAD2A;>sp|Q86YP4|P66A_HUMAN Transcriptional repressor p66-alpha OS=Homo sapiens GN=GATAD2A PE=1 SV=1;>sp|Q86YP4-3|P66A_HUMAN Isoform 3 of Transcriptional represso	3	3	2	2	1	1	1	1	1	2	2	3	3	3	3	3	1	1	1	1	1	1	2	2	2	2	2	2	1	1	1	1	1	1	2	2	2	2	2	2	5.1	3.3
A0A087WYJ1;P15104	A0A087WYJ1;P15104	1;1	1;1	1;1	Glutamine synthetase	GLUL	>tr|A0A087WYJ1|A0A087WYJ1_HUMAN Glutamine synthetase OS=Homo sapiens GN=GLUL PE=1 SV=1;>sp|P15104|GLNA_HUMAN Glutamine synthetase OS=Homo sapiens GN=GLUL PE=1 SV=4	2	1	1	1	1	1	0	1	1	1	1	1	1	1	1	1	1	1	0	1	1	1	1	1	1	1	1	1	1	1	0	1	1	1	1	1	1	1	1	1	4.3	4.3
C9J255;C9JAH0;F8WD54;A0A087WUI8;Q96IJ6;Q96IJ6-2	C9J255;C9JAH0;F8WD54;A0A087WUI8;Q96IJ6;Q96IJ6-2	1;1;1;1;1;1	1;1;1;1;1;1	1;1;1;1;1;1	Mannose-1-phosphate guanyltransferase alpha	GMPPA	>tr|C9J255|C9J255_HUMAN Mannose-1-phosphate guanyltransferase alpha (Fragment) OS=Homo sapiens GN=GMPPA PE=1 SV=3;>tr|C9JAH0|C9JAH0_HUMAN Mannose-1-phosphate guanyltransferase alpha (Fragment) OS=Homo sapiens GN=GMPPA PE=1 SV=1;>tr|F8WD54|F8WD54_HUMAN Mann	6	1	1	1	1	0	1	1	0	1	1	1	0	1	0	1	1	0	1	1	0	1	1	1	0	1	0	1	1	0	1	1	0	1	1	1	0	1	0	1	10.1	10.1
P62879;C9JZN1;C9JIS1;C9JXA5;Q9HAV0;C9JD14	P62879;C9JZN1;C9JIS1;C9JXA5;Q9HAV0	5;4;4;4;4;2	1;1;1;1;1;1	1;1;1;1;1;1	Guanine nucleotide-binding protein G(I)/G(S)/G(T) subunit beta-2;Guanine nucleotide-binding protein subunit beta-4	GNB2;GNB4	>sp|P62879|GBB2_HUMAN Guanine nucleotide-binding protein G(I)/G(S)/G(T) subunit beta-2 OS=Homo sapiens GN=GNB2 PE=1 SV=3;>tr|C9JZN1|C9JZN1_HUMAN Guanine nucleotide-binding protein G(I)/G(S)/G(T) subunit beta-2 (Fragment) OS=Homo sapiens GN=GNB2 PE=1 SV=1;>	6	5	1	1	4	5	5	4	5	5	5	5	4	3	4	5	1	1	1	0	1	1	1	1	1	0	1	1	1	1	1	0	1	1	1	1	1	0	1	1	16.5	4.1
H0YE54;Q92805	H0YE54;Q92805	1;1	1;1	1;1	Golgin subfamily A member 1	GOLGA1	>tr|H0YE54|H0YE54_HUMAN Golgin subfamily A member 1 (Fragment) OS=Homo sapiens GN=GOLGA1 PE=1 SV=1;>sp|Q92805|GOGA1_HUMAN Golgin subfamily A member 1 OS=Homo sapiens GN=GOLGA1 PE=1 SV=3	2	1	1	1	1	1	1	1	1	1	1	1	1	1	1	1	1	1	1	1	1	1	1	1	1	1	1	1	1	1	1	1	1	1	1	1	1	1	1	1	7.3	7.3
Q9H8Y8;Q9H8Y8-3	Q9H8Y8;Q9H8Y8-3	1;1	1;1	1;1	Golgi reassembly-stacking protein 2	GORASP2	>sp|Q9H8Y8|GORS2_HUMAN Golgi reassembly-stacking protein 2 OS=Homo sapiens GN=GORASP2 PE=1 SV=3;>sp|Q9H8Y8-3|GORS2_HUMAN Isoform 3 of Golgi reassembly-stacking protein 2 OS=Homo sapiens GN=GORASP2	2	1	1	1	1	1	0	0	1	1	1	1	1	0	1	1	1	1	0	0	1	1	1	1	1	0	1	1	1	1	0	0	1	1	1	1	1	0	1	1	2.9	2.9
P00390-5;P00390-4;P00390-2;P00390-3;P00390	P00390-5;P00390-4;P00390-2;P00390-3;P00390	1;1;1;1;1	1;1;1;1;1	1;1;1;1;1	Glutathione reductase, mitochondrial	GSR	>sp|P00390-5|GSHR_HUMAN Isoform 4 of Glutathione reductase, mitochondrial OS=Homo sapiens GN=GSR;>sp|P00390-4|GSHR_HUMAN Isoform 3 of Glutathione reductase, mitochondrial OS=Homo sapiens GN=GSR;>sp|P00390-2|GSHR_HUMAN Isoform Cytoplasmic of Glutathione red	5	1	1	1	1	1	1	1	1	1	1	1	1	1	1	1	1	1	1	1	1	1	1	1	1	1	1	1	1	1	1	1	1	1	1	1	1	1	1	1	2.7	2.7
P48637-2;P48637	P48637-2;P48637	1;1	1;1	1;1	Glutathione synthetase	GSS	>sp|P48637-2|GSHB_HUMAN Isoform 2 of Glutathione synthetase OS=Homo sapiens GN=GSS;>sp|P48637|GSHB_HUMAN Glutathione synthetase OS=Homo sapiens GN=GSS PE=1 SV=1	2	1	1	1	1	1	1	1	1	1	1	1	1	1	1	1	1	1	1	1	1	1	1	1	1	1	1	1	1	1	1	1	1	1	1	1	1	1	1	1	2.5	2.5
E9PLF1;E9PHN7;P28161-2;E9PHN6;Q5T8Q9;A0A0A0MTN3;Q5T8R1;P46439;P28161;F6XZQ7;P21266	E9PLF1;E9PHN7;P28161-2;E9PHN6;Q5T8Q9;A0A0A0MTN3;Q5T8R1;P46439;P28161;F6XZQ7;P21266	1;1;1;1;1;1;1;1;1;1;1	1;1;1;1;1;1;1;1;1;1;1	1;1;1;1;1;1;1;1;1;1;1	Glutathione S-transferase Mu 2;Glutathione S-transferase Mu 5;Glutathione S-transferase Mu 3	GSTM2;GSTM5;GSTM3	>tr|E9PLF1|E9PLF1_HUMAN Glutathione S-transferase Mu 2 (Fragment) OS=Homo sapiens GN=GSTM2 PE=1 SV=2;>tr|E9PHN7|E9PHN7_HUMAN Glutathione S-transferase Mu 2 OS=Homo sapiens GN=GSTM2 PE=1 SV=2;>sp|P28161-2|GSTM2_HUMAN Isoform 2 of Glutathione S-transferase M	11	1	1	1	1	1	1	1	1	1	1	1	1	1	1	1	1	1	1	1	1	1	1	1	1	1	1	1	1	1	1	1	1	1	1	1	1	1	1	1	6.1	6.1
D6RCF2;O75367-2;O75367-3;Q9P0M6;O75367;B4DJC3;Q5SQT3	D6RCF2;O75367-2;O75367-3;Q9P0M6;O75367;B4DJC3;Q5SQT3	2;2;2;2;2;1;1	2;2;2;2;2;1;1	2;2;2;2;2;1;1	Histone H2A;Core histone macro-H2A.1;Core histone macro-H2A.2	H2AFY;H2AFY2	>tr|D6RCF2|D6RCF2_HUMAN Histone H2A OS=Homo sapiens GN=H2AFY PE=1 SV=1;>sp|O75367-2|H2AY_HUMAN Isoform 1 of Core histone macro-H2A.1 OS=Homo sapiens GN=H2AFY;>sp|O75367-3|H2AY_HUMAN Isoform 3 of Core histone macro-H2A.1 OS=Homo sapiens GN=H2AFY;>sp|Q9P0M6|	7	2	2	2	0	0	0	0	0	0	2	1	2	1	2	1	0	0	0	0	0	0	2	1	2	1	2	1	0	0	0	0	0	0	2	1	2	1	2	1	15.8	15.8
C9JAW5;Q9Y241;C9JNU6	C9JAW5;Q9Y241;C9JNU6	1;1;1	1;1;1	1;1;1	HIG1 domain family member 1A, mitochondrial	HIGD1A	>tr|C9JAW5|C9JAW5_HUMAN Uncharacterized protein OS=Homo sapiens PE=1 SV=1;>sp|Q9Y241|HIG1A_HUMAN HIG1 domain family member 1A, mitochondrial OS=Homo sapiens GN=HIGD1A PE=1 SV=1;>tr|C9JNU6|C9JNU6_HUMAN HIG1 domain family member 1A, mitochondrial OS=Homo sap	3	1	1	1	1	1	1	0	1	0	1	1	0	0	1	1	1	1	1	0	1	0	1	1	0	0	1	1	1	1	1	0	1	0	1	1	0	0	1	1	21.7	21.7
Q8IUE6	Q8IUE6	2	1	1	Histone H2A type 2-B	HIST2H2AB	>sp|Q8IUE6|H2A2B_HUMAN Histone H2A type 2-B OS=Homo sapiens GN=HIST2H2AB PE=1 SV=3	1	2	1	1	2	1	1	2	1	2	2	1	2	2	1	1	1	0	0	1	0	1	1	0	1	1	0	0	1	0	0	1	0	1	1	0	1	1	0	0	12.3	5.4
Q16778;P33778;P23527;P06899;Q8N257;Q6DRA6;Q6DN03	Q16778;P33778;P23527;P06899;Q8N257	9;9;9;9;7;3;3	1;1;1;1;1;1;1	1;1;1;1;1;1;1	Histone H2B type 2-E;Histone H2B type 1-B;Histone H2B type 1-O;Histone H2B type 1-J;Histone H2B type 3-B	HIST2H2BE;HIST1H2BB;HIST1H2BO;HIST1H2BJ;HIST3H2BB	>sp|Q16778|H2B2E_HUMAN Histone H2B type 2-E OS=Homo sapiens GN=HIST2H2BE PE=1 SV=3;>sp|P33778|H2B1B_HUMAN Histone H2B type 1-B OS=Homo sapiens GN=HIST1H2BB PE=1 SV=2;>sp|P23527|H2B1O_HUMAN Histone H2B type 1-O OS=Homo sapiens GN=HIST1H2BO PE=1 SV=3;>sp|P06	7	9	1	1	8	6	7	7	7	6	9	9	8	8	8	8	1	0	0	0	0	1	1	1	1	1	1	1	1	0	0	0	0	1	1	1	1	1	1	1	61.1	7.9
O43390-4;O43390;O43390-2;B4DT28;O43390-3	O43390-4;O43390;O43390-2;B4DT28;O43390-3	2;2;2;1;1	1;1;1;1;1	1;1;1;1;1	Heterogeneous nuclear ribonucleoprotein R	HNRNPR;HNRPR	>sp|O43390-4|HNRPR_HUMAN Isoform 4 of Heterogeneous nuclear ribonucleoprotein R OS=Homo sapiens GN=HNRNPR;>sp|O43390|HNRPR_HUMAN Heterogeneous nuclear ribonucleoprotein R OS=Homo sapiens GN=HNRNPR PE=1 SV=1;>sp|O43390-2|HNRPR_HUMAN Isoform 2 of Heterogeneo	5	2	1	1	1	2	1	1	1	1	1	1	1	2	2	2	1	1	1	1	1	1	1	1	1	1	1	1	1	1	1	1	1	1	1	1	1	1	1	1	4.7	2.4
Q6YN16-2;Q6YN16	Q6YN16-2;Q6YN16	1;1	1;1	1;1	Hydroxysteroid dehydrogenase-like protein 2	HSDL2	>sp|Q6YN16-2|HSDL2_HUMAN Isoform 2 of Hydroxysteroid dehydrogenase-like protein 2 OS=Homo sapiens GN=HSDL2;>sp|Q6YN16|HSDL2_HUMAN Hydroxysteroid dehydrogenase-like protein 2 OS=Homo sapiens GN=HSDL2 PE=1 SV=1	2	1	1	1	0	1	0	0	1	1	0	0	0	1	1	1	0	1	0	0	1	1	0	0	0	1	1	1	0	1	0	0	1	1	0	0	0	1	1	1	5.2	5.2
P17066;P48741	P17066	16;7	1;1	1;1	Heat shock 70 kDa protein 6	HSPA6	>sp|P17066|HSP76_HUMAN Heat shock 70 kDa protein 6 OS=Homo sapiens GN=HSPA6 PE=1 SV=2	2	16	1	1	15	16	15	15	16	16	14	13	13	13	14	12	1	1	1	1	1	1	1	1	1	1	1	1	1	1	1	1	1	1	1	1	1	1	1	1	18.8	1.7
F8WE04;P04792	F8WE04;P04792	1;1	1;1	1;1	Heat shock protein beta-1	HSPB1	>tr|F8WE04|F8WE04_HUMAN Heat shock protein beta-1 OS=Homo sapiens GN=HSPB1 PE=1 SV=1;>sp|P04792|HSPB1_HUMAN Heat shock protein beta-1 OS=Homo sapiens GN=HSPB1 PE=1 SV=2	2	1	1	1	1	1	1	1	1	1	1	1	1	1	1	1	1	1	1	1	1	1	1	1	1	1	1	1	1	1	1	1	1	1	1	1	1	1	1	1	5.4	5.4
P01602;A0A0B4J2D9	P01602	3;1	1;1	1;1	Ig kappa chain V-I region HK102	IGKV1-5	>sp|P01602|KV110_HUMAN Ig kappa chain V-I region HK102 (Fragment) OS=Homo sapiens GN=IGKV1-5 PE=4 SV=1	2	3	1	1	3	3	2	2	1	2	3	3	2	2	1	0	1	1	1	0	1	1	1	1	1	1	0	0	1	1	1	0	1	1	1	1	1	1	0	0	31.6	13.7
P15814	P15814	1	1	1	Immunoglobulin lambda-like polypeptide 1	IGLL1	>sp|P15814|IGLL1_HUMAN Immunoglobulin lambda-like polypeptide 1 OS=Homo sapiens GN=IGLL1 PE=1 SV=1	1	1	1	1	1	1	1	1	1	1	1	1	1	1	0	0	1	1	1	1	1	1	1	1	1	1	0	0	1	1	1	1	1	1	1	1	1	1	0	0	7	7
Q12906-5;Q12906-4;Q12906-2;Q12906-6;Q12906-3;Q12906;Q12906-7	Q12906-5;Q12906-4;Q12906-2;Q12906-6;Q12906-3;Q12906;Q12906-7	2;2;2;2;2;2;2	2;2;2;2;2;2;2	2;2;2;2;2;2;2	Interleukin enhancer-binding factor 3	ILF3	>sp|Q12906-5|ILF3_HUMAN Isoform 5 of Interleukin enhancer-binding factor 3 OS=Homo sapiens GN=ILF3;>sp|Q12906-4|ILF3_HUMAN Isoform 4 of Interleukin enhancer-binding factor 3 OS=Homo sapiens GN=ILF3;>sp|Q12906-2|ILF3_HUMAN Isoform 2 of Interleukin enhancer-	7	2	2	2	1	2	1	1	2	2	2	1	2	1	2	1	1	2	1	1	2	2	2	1	2	1	2	1	1	2	1	1	2	2	2	1	2	1	2	1	3.6	3.6
Q13418;A0A0A0MTH3;A0A087WWY6;Q13418-3;Q13418-2	Q13418;A0A0A0MTH3;A0A087WWY6;Q13418-3;Q13418-2	2;2;1;1;1	2;2;1;1;1	2;2;1;1;1	Integrin-linked protein kinase	ILK	>sp|Q13418|ILK_HUMAN Integrin-linked protein kinase OS=Homo sapiens GN=ILK PE=1 SV=2;>tr|A0A0A0MTH3|A0A0A0MTH3_HUMAN Integrin-linked protein kinase OS=Homo sapiens GN=ILK PE=1 SV=1;>tr|A0A087WWY6|A0A087WWY6_HUMAN Integrin-linked protein kinase (Fragment) O	5	2	2	2	2	1	1	2	1	2	0	0	1	1	1	1	2	1	1	2	1	2	0	0	1	1	1	1	2	1	1	2	1	2	0	0	1	1	1	1	5.8	5.8
O15357	O15357	1	1	1	Phosphatidylinositol 3,4,5-trisphosphate 5-phosphatase 2	INPPL1	>sp|O15357|SHIP2_HUMAN Phosphatidylinositol 3,4,5-trisphosphate 5-phosphatase 2 OS=Homo sapiens GN=INPPL1 PE=1 SV=2	1	1	1	1	1	1	1	1	1	1	1	1	1	1	1	1	1	1	1	1	1	1	1	1	1	1	1	1	1	1	1	1	1	1	1	1	1	1	1	1	0.7	0.7
H3BQF7;H3BMU1;H3BUI0;J3KR23;P53990-2;P53990-3;P53990;P53990-4;P53990-5;F5GXM3	H3BQF7;H3BMU1;H3BUI0;J3KR23;P53990-2;P53990-3;P53990;P53990-4;P53990-5;F5GXM3	2;2;2;2;2;2;2;2;2;1	2;2;2;2;2;2;2;2;2;1	2;2;2;2;2;2;2;2;2;1	IST1 homolog	IST1	>tr|H3BQF7|H3BQF7_HUMAN IST1 homolog (Fragment) OS=Homo sapiens GN=IST1 PE=1 SV=1;>tr|H3BMU1|H3BMU1_HUMAN IST1 homolog (Fragment) OS=Homo sapiens GN=IST1 PE=1 SV=1;>tr|H3BUI0|H3BUI0_HUMAN IST1 homolog (Fragment) OS=Homo sapiens GN=IST1 PE=1 SV=1;>tr|J3KR23	10	2	2	2	2	1	1	1	1	2	2	2	2	1	2	2	2	1	1	1	1	2	2	2	2	1	2	2	2	1	1	1	1	2	2	2	2	1	2	2	11.4	11.4
Q14643-4;Q14643-3;Q14643-8;Q14643-7;Q14643-5;Q14643-6;Q14643-2;Q14643;B7ZMI3	Q14643-4;Q14643-3;Q14643-8;Q14643-7;Q14643-5;Q14643-6;Q14643-2;Q14643	3;3;3;3;3;3;3;3;1	1;1;1;1;1;1;1;1;0	1;1;1;1;1;1;1;1;0	Inositol 1,4,5-trisphosphate receptor type 1	ITPR1	>sp|Q14643-4|ITPR1_HUMAN Isoform 4 of Inositol 1,4,5-trisphosphate receptor type 1 OS=Homo sapiens GN=ITPR1;>sp|Q14643-3|ITPR1_HUMAN Isoform 3 of Inositol 1,4,5-trisphosphate receptor type 1 OS=Homo sapiens GN=ITPR1;>sp|Q14643-8|ITPR1_HUMAN Isoform 8 of In	9	3	1	1	2	2	3	2	1	2	3	2	2	2	2	1	1	1	1	1	1	1	1	1	1	1	1	0	1	1	1	1	1	1	1	1	1	1	1	0	1.3	0.8
C9J3I2;Q9P0J7	C9J3I2;Q9P0J7	1;1	1;1	1;1	E3 ubiquitin-protein ligase KCMF1	KCMF1	>tr|C9J3I2|C9J3I2_HUMAN E3 ubiquitin-protein ligase KCMF1 (Fragment) OS=Homo sapiens GN=KCMF1 PE=1 SV=1;>sp|Q9P0J7|KCMF1_HUMAN E3 ubiquitin-protein ligase KCMF1 OS=Homo sapiens GN=KCMF1 PE=1 SV=2	2	1	1	1	1	0	1	1	0	0	0	1	0	0	0	1	1	0	1	1	0	0	0	1	0	0	0	1	1	0	1	1	0	0	0	1	0	0	0	1	6	6
Q9NXV2	Q9NXV2	1	1	1	BTB/POZ domain-containing protein KCTD5	KCTD5	>sp|Q9NXV2|KCTD5_HUMAN BTB/POZ domain-containing protein KCTD5 OS=Homo sapiens GN=KCTD5 PE=1 SV=1	1	1	1	1	1	1	1	1	1	1	1	0	0	0	0	0	1	1	1	1	1	1	1	0	0	0	0	0	1	1	1	1	1	1	1	0	0	0	0	0	6.8	6.8
Q07666-2;Q07666;Q07666-3	Q07666-2;Q07666;Q07666-3	2;2;1	2;2;1	2;2;1	KH domain-containing, RNA-binding, signal transduction-associated protein 1	KHDRBS1	>sp|Q07666-2|KHDR1_HUMAN Isoform 2 of KH domain-containing, RNA-binding, signal transduction-associated protein 1 OS=Homo sapiens GN=KHDRBS1;>sp|Q07666|KHDR1_HUMAN KH domain-containing, RNA-binding, signal transduction-associated protein 1 OS=Homo sapiens	3	2	2	2	1	0	1	0	1	0	2	1	0	0	2	2	1	0	1	0	1	0	2	1	0	0	2	2	1	0	1	0	1	0	2	1	0	0	2	2	5.7	5.7
Q7Z7F0-4;Q7Z7F0-3;Q7Z7F0-2;Q7Z7F0	Q7Z7F0-4;Q7Z7F0-3;Q7Z7F0-2;Q7Z7F0	1;1;1;1	1;1;1;1	1;1;1;1	UPF0469 protein KIAA0907	KIAA0907	>sp|Q7Z7F0-4|K0907_HUMAN Isoform 4 of UPF0469 protein KIAA0907 OS=Homo sapiens GN=KIAA0907;>sp|Q7Z7F0-3|K0907_HUMAN Isoform 3 of UPF0469 protein KIAA0907 OS=Homo sapiens GN=KIAA0907;>sp|Q7Z7F0-2|K0907_HUMAN Isoform 2 of UPF0469 protein KIAA0907 OS=Homo sap	4	1	1	1	1	1	0	1	1	1	0	0	0	0	0	1	1	1	0	1	1	1	0	0	0	0	0	1	1	1	0	1	1	1	0	0	0	0	0	1	5.4	5.4
P52732	P52732	2	2	2	Kinesin-like protein KIF11	KIF11	>sp|P52732|KIF11_HUMAN Kinesin-like protein KIF11 OS=Homo sapiens GN=KIF11 PE=1 SV=2	1	2	2	2	0	0	0	0	1	1	1	0	0	0	1	1	0	0	0	0	1	1	1	0	0	0	1	1	0	0	0	0	1	1	1	0	0	0	1	1	2.7	2.7
P52294;H0Y3K0;C9J352;C9JWD9;F2Z3G4;C9J4U1;C9JYI4;O60684;O15131	P52294;H0Y3K0;C9J352;C9JWD9;F2Z3G4;C9J4U1;C9JYI4;O60684;O15131	2;1;1;1;1;1;1;1;1	2;1;1;1;1;1;1;1;1	2;1;1;1;1;1;1;1;1	Importin subunit alpha-5;Importin subunit alpha-7;Importin subunit alpha-6	KPNA1;KPNA5;KPNA6	>sp|P52294|IMA5_HUMAN Importin subunit alpha-5 OS=Homo sapiens GN=KPNA1 PE=1 SV=3;>tr|H0Y3K0|H0Y3K0_HUMAN Importin subunit alpha-6 (Fragment) OS=Homo sapiens GN=KPNA5 PE=4 SV=1;>tr|C9J352|C9J352_HUMAN Importin subunit alpha-5 (Fragment) OS=Homo sapiens GN=	9	2	2	2	1	1	2	1	2	1	1	1	1	1	1	2	1	1	2	1	2	1	1	1	1	1	1	2	1	1	2	1	2	1	1	1	1	1	1	2	4.5	4.5
O00629	O00629	3	1	1	Importin subunit alpha-3	KPNA4	>sp|O00629|IMA3_HUMAN Importin subunit alpha-3 OS=Homo sapiens GN=KPNA4 PE=1 SV=1	1	3	1	1	2	2	0	2	2	2	3	3	3	1	2	1	1	1	0	1	1	1	1	1	1	1	1	1	1	1	0	1	1	1	1	1	1	1	1	1	6.1	1.9
P00338-4;P00338;P00338-3	P00338-4;P00338;P00338-3	2;2;2	2;2;2	2;2;2	L-lactate dehydrogenase A chain	LDHA	>sp|P00338-4|LDHA_HUMAN Isoform 4 of L-lactate dehydrogenase A chain OS=Homo sapiens GN=LDHA;>sp|P00338|LDHA_HUMAN L-lactate dehydrogenase A chain OS=Homo sapiens GN=LDHA PE=1 SV=2;>sp|P00338-3|LDHA_HUMAN Isoform 3 of L-lactate dehydrogenase A chain OS=Hom	3	2	2	2	1	1	1	1	2	2	1	1	0	0	2	1	1	1	1	1	2	2	1	1	0	0	2	1	1	1	1	1	2	2	1	1	0	0	2	1	7.3	7.3
O14910;Q9NUP9;G3V1D4;H0YIA8;J3KN23;H0YI92;Q9HAP6-2;Q9HAP6	O14910;Q9NUP9;G3V1D4;H0YIA8	4;3;2;2;1;1;1;1	4;3;2;2;1;1;1;1	4;3;2;2;1;1;1;1	Protein lin-7 homolog A;Protein lin-7 homolog C	LIN7A;LIN7C	>sp|O14910|LIN7A_HUMAN Protein lin-7 homolog A OS=Homo sapiens GN=LIN7A PE=1 SV=2;>sp|Q9NUP9|LIN7C_HUMAN Protein lin-7 homolog C OS=Homo sapiens GN=LIN7C PE=1 SV=1;>tr|G3V1D4|G3V1D4_HUMAN Lin-7 homolog C (C. elegans), isoform CRA_b OS=Homo sapiens GN=LIN7C	8	4	4	4	3	2	1	3	3	1	3	4	2	3	4	4	3	2	1	3	3	1	3	4	2	3	4	4	3	2	1	3	3	1	3	4	2	3	4	4	21.9	21.9
Q9Y2L9-2;Q9Y2L9;Q9Y2L9-3	Q9Y2L9-2;Q9Y2L9;Q9Y2L9-3	1;1;1	1;1;1	1;1;1	Leucine-rich repeat and calponin homology domain-containing protein 1	LRCH1	>sp|Q9Y2L9-2|LRCH1_HUMAN Isoform 2 of Leucine-rich repeat and calponin homology domain-containing protein 1 OS=Homo sapiens GN=LRCH1;>sp|Q9Y2L9|LRCH1_HUMAN Leucine-rich repeat and calponin homology domain-containing protein 1 OS=Homo sapiens GN=LRCH1 PE=1	3	1	1	1	0	0	1	0	1	0	1	0	0	0	1	1	0	0	1	0	1	0	1	0	0	0	1	1	0	0	1	0	1	0	1	0	0	0	1	1	1.7	1.7
Q8TDW0	Q8TDW0	1	1	1	Leucine-rich repeat-containing protein 8C	LRRC8C	>sp|Q8TDW0|LRC8C_HUMAN Volume-regulated anion channel subunit LRRC8C OS=Homo sapiens GN=LRRC8C PE=1 SV=2	1	1	1	1	1	1	1	1	1	1	1	1	1	1	1	1	1	1	1	1	1	1	1	1	1	1	1	1	1	1	1	1	1	1	1	1	1	1	1	1	1.5	1.5
K7EMZ9;Q8ND56-3;Q8ND56-2;Q8ND56	K7EMZ9;Q8ND56-3;Q8ND56-2;Q8ND56	1;1;1;1	1;1;1;1	1;1;1;1	Protein LSM14 homolog A	LSM14A	>tr|K7EMZ9|K7EMZ9_HUMAN Protein LSM14 homolog A (Fragment) OS=Homo sapiens GN=LSM14A PE=1 SV=2;>sp|Q8ND56-3|LS14A_HUMAN Isoform 3 of Protein LSM14 homolog A OS=Homo sapiens GN=LSM14A;>sp|Q8ND56-2|LS14A_HUMAN Isoform 2 of Protein LSM14 homolog A OS=Homo sap	4	1	1	1	0	1	0	1	1	1	1	1	0	0	1	1	0	1	0	1	1	1	1	1	0	0	1	1	0	1	0	1	1	1	1	1	0	0	1	1	3.2	3.2
Q86TE4-4;Q86TE4	Q86TE4-4;Q86TE4	1;1	1;1	1;1	Leucine zipper protein 2	LUZP2	>sp|Q86TE4-4|LUZP2_HUMAN Isoform 4 of Leucine zipper protein 2 OS=Homo sapiens GN=LUZP2;>sp|Q86TE4|LUZP2_HUMAN Leucine zipper protein 2 OS=Homo sapiens GN=LUZP2 PE=2 SV=2	2	1	1	1	1	1	1	0	1	1	1	0	1	1	1	1	1	1	1	0	1	1	1	0	1	1	1	1	1	1	1	0	1	1	1	0	1	1	1	1	3.8	3.8
Q5U5X0	Q5U5X0	1	1	1	Complex III assembly factor LYRM7	LYRM7	>sp|Q5U5X0|LYRM7_HUMAN Complex III assembly factor LYRM7 OS=Homo sapiens GN=LYRM7 PE=1 SV=1	1	1	1	1	1	1	1	1	1	1	1	1	1	1	1	1	1	1	1	1	1	1	1	1	1	1	1	1	1	1	1	1	1	1	1	1	1	1	1	1	9.6	9.6
Q9UPN3;H3BPE1;H3BQK9;E9PLY0;E9PLY5;E9PNZ4;Q9UPN3-4;Q9UPN3-3;Q9UPN3-2;Q9UPN3-5	Q9UPN3;H3BPE1;H3BQK9;E9PLY0;E9PLY5;E9PNZ4;Q9UPN3-4;Q9UPN3-3;Q9UPN3-2;Q9UPN3-5	2;2;2;1;1;1;1;1;1;1	2;2;2;1;1;1;1;1;1;1	2;2;2;1;1;1;1;1;1;1	Microtubule-actin cross-linking factor 1, isoforms 1/2/3/5	MACF1	>sp|Q9UPN3|MACF1_HUMAN Microtubule-actin cross-linking factor 1, isoforms 1/2/3/5 OS=Homo sapiens GN=MACF1 PE=1 SV=4;>tr|H3BPE1|H3BPE1_HUMAN Microtubule-actin cross-linking factor 1, isoforms 1/2/3/5 OS=Homo sapiens GN=MACF1 PE=1 SV=1;>tr|H3BQK9|H3BQK9_HUM	10	2	2	2	2	2	2	2	2	2	2	2	1	1	2	2	2	2	2	2	2	2	2	2	1	1	2	2	2	2	2	2	2	2	2	2	1	1	2	2	0.2	0.2
Q13257	Q13257	1	1	1	Mitotic spindle assembly checkpoint protein MAD2A	MAD2L1	>sp|Q13257|MD2L1_HUMAN Mitotic spindle assembly checkpoint protein MAD2A OS=Homo sapiens GN=MAD2L1 PE=1 SV=1	1	1	1	1	1	1	1	1	1	1	1	1	1	1	1	1	1	1	1	1	1	1	1	1	1	1	1	1	1	1	1	1	1	1	1	1	1	1	1	1	3.9	3.9
Q96T17-5;Q96T17-4;Q96T17;Q96T17-2	Q96T17-5;Q96T17-4;Q96T17;Q96T17-2	1;1;1;1	1;1;1;1	1;1;1;1	MAP7 domain-containing protein 2	MAP7D2	>sp|Q96T17-5|MA7D2_HUMAN Isoform 5 of MAP7 domain-containing protein 2 OS=Homo sapiens GN=MAP7D2;>sp|Q96T17-4|MA7D2_HUMAN Isoform 4 of MAP7 domain-containing protein 2 OS=Homo sapiens GN=MAP7D2;>sp|Q96T17|MA7D2_HUMAN MAP7 domain-containing protein 2 OS=Hom	4	1	1	1	1	1	1	1	1	1	1	1	0	1	1	1	1	1	1	1	1	1	1	1	0	1	1	1	1	1	1	1	1	1	1	1	0	1	1	1	3.2	3.2
P45984-3;P45984-2;P45984-4;P45984;P53779-4;Q499Y8;A8MWW6;H0Y9H3;J3KNK1;P53779-2;P53779-3;P53779	P45984-3;P45984-2;P45984-4;P45984;P53779-4;Q499Y8;A8MWW6;H0Y9H3;J3KNK1;P53779-2;P53779-3;P53779	2;2;2;2;1;1;1;1;1;1;1;1	2;2;2;2;1;1;1;1;1;1;1;1	2;2;2;2;1;1;1;1;1;1;1;1	Mitogen-activated protein kinase 9;Mitogen-activated protein kinase 10	MAPK9;MAPK10	>sp|P45984-3|MK09_HUMAN Isoform Beta-1 of Mitogen-activated protein kinase 9 OS=Homo sapiens GN=MAPK9;>sp|P45984-2|MK09_HUMAN Isoform Alpha-1 of Mitogen-activated protein kinase 9 OS=Homo sapiens GN=MAPK9;>sp|P45984-4|MK09_HUMAN Isoform Beta-2 of Mitogen-a	12	2	2	2	0	0	0	0	0	1	1	1	1	1	1	2	0	0	0	0	0	1	1	1	1	1	1	2	0	0	0	0	0	1	1	1	1	1	1	2	4.5	4.5
P49006	P49006	1	1	1	MARCKS-related protein	MARCKSL1	>sp|P49006|MRP_HUMAN MARCKS-related protein OS=Homo sapiens GN=MARCKSL1 PE=1 SV=2	1	1	1	1	0	0	0	1	1	1	1	1	1	0	0	1	0	0	0	1	1	1	1	1	1	0	0	1	0	0	0	1	1	1	1	1	1	0	0	1	6.7	6.7
Q9BTE3-2;Q9BTE3	Q9BTE3-2;Q9BTE3	1;1	1;1	1;1	Mini-chromosome maintenance complex-binding protein	MCMBP	>sp|Q9BTE3-2|MCMBP_HUMAN Isoform 2 of Mini-chromosome maintenance complex-binding protein OS=Homo sapiens GN=MCMBP;>sp|Q9BTE3|MCMBP_HUMAN Mini-chromosome maintenance complex-binding protein OS=Homo sapiens GN=MCMBP PE=1 SV=2	2	1	1	1	1	1	1	1	1	1	1	1	1	1	1	1	1	1	1	1	1	1	1	1	1	1	1	1	1	1	1	1	1	1	1	1	1	1	1	1	1.6	1.6
A2AB05;Q14676-4;Q14676-3;Q14676-2;Q14676	A2AB05;Q14676-4;Q14676-3;Q14676-2;Q14676	1;1;1;1;1	1;1;1;1;1	1;1;1;1;1	Mediator of DNA damage checkpoint protein 1	MDC1	>tr|A2AB05|A2AB05_HUMAN Mediator of DNA damage checkpoint protein 1 (Fragment) OS=Homo sapiens GN=MDC1 PE=1 SV=1;>sp|Q14676-4|MDC1_HUMAN Isoform 4 of Mediator of DNA damage checkpoint protein 1 OS=Homo sapiens GN=MDC1;>sp|Q14676-3|MDC1_HUMAN Isoform 3 of M	5	1	1	1	0	1	1	0	1	0	0	0	1	1	0	0	0	1	1	0	1	0	0	0	1	1	0	0	0	1	1	0	1	0	0	0	1	1	0	0	6.2	6.2
Q16626	Q16626	1	1	1	Male-enhanced antigen 1	MEA1	>sp|Q16626|MEA1_HUMAN Male-enhanced antigen 1 OS=Homo sapiens GN=MEA1 PE=1 SV=2	1	1	1	1	1	1	1	1	1	1	1	1	1	1	1	1	1	1	1	1	1	1	1	1	1	1	1	1	1	1	1	1	1	1	1	1	1	1	1	1	7	7
B4E349;F5H6D8;B4DTN4;Q86U44	B4E349;F5H6D8;B4DTN4;Q86U44	1;1;1;1	1;1;1;1	1;1;1;1	N6-adenosine-methyltransferase 70 kDa subunit	METTL3	>tr|B4E349|B4E349_HUMAN N6-adenosine-methyltransferase 70 kDa subunit OS=Homo sapiens GN=METTL3 PE=1 SV=1;>tr|F5H6D8|F5H6D8_HUMAN N6-adenosine-methyltransferase 70 kDa subunit OS=Homo sapiens GN=METTL3 PE=1 SV=1;>tr|B4DTN4|B4DTN4_HUMAN N6-adenosine-methylt	4	1	1	1	0	0	0	0	1	1	0	0	0	0	0	1	0	0	0	0	1	1	0	0	0	0	0	1	0	0	0	0	1	1	0	0	0	0	0	1	7.2	7.2
S4R3D7;S4R3V1;Q9BPX6-2;Q9BPX6;Q9BPX6-3;F6XEV2	S4R3D7;S4R3V1;Q9BPX6-2;Q9BPX6;Q9BPX6-3;F6XEV2	1;1;1;1;1;1	1;1;1;1;1;1	1;1;1;1;1;1	Calcium uptake protein 1, mitochondrial	MICU1	>tr|S4R3D7|S4R3D7_HUMAN Calcium uptake protein 1, mitochondrial (Fragment) OS=Homo sapiens GN=MICU1 PE=1 SV=1;>tr|S4R3V1|S4R3V1_HUMAN Calcium uptake protein 1, mitochondrial (Fragment) OS=Homo sapiens GN=MICU1 PE=1 SV=5;>sp|Q9BPX6-2|MICU1_HUMAN Isoform 2 o	6	1	1	1	1	1	1	1	1	0	0	0	0	1	0	0	1	1	1	1	1	0	0	0	0	1	0	0	1	1	1	1	1	0	0	0	0	1	0	0	9	9
P46013-2;A0A087WV66;P46013	P46013-2;A0A087WV66;P46013	1;1;1	1;1;1	1;1;1	Antigen KI-67	MKI67	>sp|P46013-2|KI67_HUMAN Isoform Short of Antigen KI-67 OS=Homo sapiens GN=MKI67;>tr|A0A087WV66|A0A087WV66_HUMAN Antigen KI-67 OS=Homo sapiens GN=MKI67 PE=1 SV=1;>sp|P46013|KI67_HUMAN Antigen KI-67 OS=Homo sapiens GN=MKI67 PE=1 SV=2	3	1	1	1	1	1	1	1	1	1	1	1	1	1	1	1	1	1	1	1	1	1	1	1	1	1	1	1	1	1	1	1	1	1	1	1	1	1	1	1	0.3	0.3
H3BT97;P51511	H3BT97;P51511	1;1	1;1	1;1	Matrix metalloproteinase-15	MMP15	>tr|H3BT97|H3BT97_HUMAN Matrix metalloproteinase-15 (Fragment) OS=Homo sapiens GN=MMP15 PE=1 SV=1;>sp|P51511|MMP15_HUMAN Matrix metalloproteinase-15 OS=Homo sapiens GN=MMP15 PE=1 SV=1	2	1	1	1	0	1	1	1	0	1	0	0	0	0	0	0	0	1	1	1	0	1	0	0	0	0	0	0	0	1	1	1	0	1	0	0	0	0	0	0	13.4	13.4
P49959-2;F8W7U8;P49959;P49959-3	P49959-2;F8W7U8;P49959;P49959-3	1;1;1;1	1;1;1;1	1;1;1;1	Double-strand break repair protein MRE11A	MRE11A	>sp|P49959-2|MRE11_HUMAN Isoform 2 of Double-strand break repair protein MRE11A OS=Homo sapiens GN=MRE11A;>tr|F8W7U8|F8W7U8_HUMAN Double-strand break repair protein MRE11A OS=Homo sapiens GN=MRE11A PE=1 SV=1;>sp|P49959|MRE11_HUMAN Double-strand break repai	4	1	1	1	0	0	0	0	1	1	0	1	1	0	1	1	0	0	0	0	1	1	0	1	1	0	1	1	0	0	0	0	1	1	0	1	1	0	1	1	2.2	2.2
Q7Z7H8;Q7Z7H8-2	Q7Z7H8;Q7Z7H8-2	1;1	1;1	1;1	39S ribosomal protein L10, mitochondrial	MRPL10	>sp|Q7Z7H8|RM10_HUMAN 39S ribosomal protein L10, mitochondrial OS=Homo sapiens GN=MRPL10 PE=1 SV=3;>sp|Q7Z7H8-2|RM10_HUMAN Isoform 2 of 39S ribosomal protein L10, mitochondrial OS=Homo sapiens GN=MRPL10	2	1	1	1	0	0	0	0	0	1	0	0	0	0	1	1	0	0	0	0	0	1	0	0	0	0	1	1	0	0	0	0	0	1	0	0	0	0	1	1	3.8	3.8
E9PF06;P09001;H0Y9G6;E7ETU7	E9PF06;P09001;H0Y9G6;E7ETU7	1;1;1;1	1;1;1;1	1;1;1;1	39S ribosomal protein L3, mitochondrial	MRPL3	>tr|E9PF06|E9PF06_HUMAN 39S ribosomal protein L3, mitochondrial (Fragment) OS=Homo sapiens GN=MRPL3 PE=1 SV=1;>sp|P09001|RM03_HUMAN 39S ribosomal protein L3, mitochondrial OS=Homo sapiens GN=MRPL3 PE=1 SV=1;>tr|H0Y9G6|H0Y9G6_HUMAN 39S ribosomal protein L3,	4	1	1	1	1	1	1	1	1	1	1	1	1	1	1	1	1	1	1	1	1	1	1	1	1	1	1	1	1	1	1	1	1	1	1	1	1	1	1	1	10.2	10.2
O75394	O75394	1	1	1	39S ribosomal protein L33, mitochondrial	MRPL33	>sp|O75394|RM33_HUMAN 39S ribosomal protein L33, mitochondrial OS=Homo sapiens GN=MRPL33 PE=1 SV=1	1	1	1	1	1	1	1	1	1	1	1	1	1	1	1	1	1	1	1	1	1	1	1	1	1	1	1	1	1	1	1	1	1	1	1	1	1	1	1	1	16.9	16.9
Q96EL3	Q96EL3	2	2	2	39S ribosomal protein L53, mitochondrial	MRPL53	>sp|Q96EL3|RM53_HUMAN 39S ribosomal protein L53, mitochondrial OS=Homo sapiens GN=MRPL53 PE=1 SV=1	1	2	2	2	1	1	0	1	1	1	1	2	0	0	2	2	1	1	0	1	1	1	1	2	0	0	2	2	1	1	0	1	1	1	1	2	0	0	2	2	22.3	22.3
O43347	O43347	1	1	1	RNA-binding protein Musashi homolog 1	MSI1	>sp|O43347|MSI1H_HUMAN RNA-binding protein Musashi homolog 1 OS=Homo sapiens GN=MSI1 PE=1 SV=1	1	1	1	1	1	1	1	1	1	1	1	1	1	1	1	1	1	1	1	1	1	1	1	1	1	1	1	1	1	1	1	1	1	1	1	1	1	1	1	1	5.8	5.8
P03928	P03928	1	1	1	ATP synthase protein 8	MT-ATP8	>sp|P03928|ATP8_HUMAN ATP synthase protein 8 OS=Homo sapiens GN=MT-ATP8 PE=1 SV=1	1	1	1	1	1	0	0	1	0	1	1	0	0	0	1	0	1	0	0	1	0	1	1	0	0	0	1	0	1	0	0	1	0	1	1	0	0	0	1	0	13.2	13.2
Q9Y216-2;Q9Y216	Q9Y216-2;Q9Y216	1;1	1;1	1;1	Myotubularin-related protein 7	MTMR7	>sp|Q9Y216-2|MTMR7_HUMAN Isoform 2 of Myotubularin-related protein 7 OS=Homo sapiens GN=MTMR7;>sp|Q9Y216|MTMR7_HUMAN Myotubularin-related protein 7 OS=Homo sapiens GN=MTMR7 PE=1 SV=3	2	1	1	1	1	1	1	1	1	1	1	1	1	1	1	1	1	1	1	1	1	1	1	1	1	1	1	1	1	1	1	1	1	1	1	1	1	1	1	1	2	2
P35579;A0A0C4DFM8;A1L2Z2;P35579-2;P35749-4;P35749-3;P35749;P35749-2;Q7Z406;Q7Z406-6;B1PS43;Q7Z406-2	P35579;A0A0C4DFM8;A1L2Z2;P35579-2;P35749-4;P35749-3;P35749;P35749-2;Q7Z406;Q7Z406-6;B1PS43;Q7Z406-2	2;1;1;1;1;1;1;1;1;1;1;1	1;0;0;0;0;0;0;0;0;0;0;0	1;0;0;0;0;0;0;0;0;0;0;0	Myosin-9;Myosin-11;Myosin-14	MYH9;MYH14;MYH11	>sp|P35579|MYH9_HUMAN Myosin-9 OS=Homo sapiens GN=MYH9 PE=1 SV=4;>tr|A0A0C4DFM8|A0A0C4DFM8_HUMAN Myosin-14 OS=Homo sapiens GN=MYH14 PE=1 SV=1;>tr|A1L2Z2|A1L2Z2_HUMAN MYH14 protein OS=Homo sapiens GN=MYH14 PE=1 SV=1;>sp|P35579-2|MYH9_HUMAN Isoform 2 of Myos	12	2	1	1	1	2	0	2	2	2	2	1	1	1	2	2	0	1	0	1	1	1	1	1	1	1	1	1	0	1	0	1	1	1	1	1	1	1	1	1	1.3	0.8
P05976-2;P05976;P08590	P05976-2;P05976;P08590	1;1;1	1;1;1	1;1;1	Myosin light chain 1/3, skeletal muscle isoform;Myosin light chain 3	MYL1;MYL3	>sp|P05976-2|MYL1_HUMAN Isoform MLC3 of Myosin light chain 1/3, skeletal muscle isoform OS=Homo sapiens GN=MYL1;>sp|P05976|MYL1_HUMAN Myosin light chain 1/3, skeletal muscle isoform OS=Homo sapiens GN=MYL1 PE=2 SV=3;>sp|P08590|MYL3_HUMAN Myosin light chain	3	1	1	1	0	0	1	1	1	1	1	1	1	1	1	1	0	0	1	1	1	1	1	1	1	1	1	1	0	0	1	1	1	1	1	1	1	1	1	1	10.7	10.7
P19105;O14950;J3QRS3	P19105;O14950;J3QRS3	1;1;1	1;1;1	1;1;1	Myosin regulatory light chain 12A;Myosin regulatory light chain 12B	MYL12A;MYL12B	>sp|P19105|ML12A_HUMAN Myosin regulatory light chain 12A OS=Homo sapiens GN=MYL12A PE=1 SV=2;>sp|O14950|ML12B_HUMAN Myosin regulatory light chain 12B OS=Homo sapiens GN=MYL12B PE=1 SV=2;>tr|J3QRS3|J3QRS3_HUMAN Myosin regulatory light chain 12A OS=Homo sapi	3	1	1	1	1	0	1	1	1	1	1	0	1	1	1	1	1	0	1	1	1	1	1	0	1	1	1	1	1	0	1	1	1	1	1	0	1	1	1	1	5.8	5.8
I3L3U1;I3L1K6;I3L532;P12829	I3L3U1;I3L1K6;I3L532;P12829	1;1;1;1	1;1;1;1	1;1;1;1	Myosin light chain 4	MYL4	>tr|I3L3U1|I3L3U1_HUMAN Myosin light chain 4 OS=Homo sapiens GN=MYL4 PE=1 SV=1;>tr|I3L1K6|I3L1K6_HUMAN Myosin light chain 4 (Fragment) OS=Homo sapiens GN=MYL4 PE=1 SV=1;>tr|I3L532|I3L532_HUMAN Myosin light chain 4 (Fragment) OS=Homo sapiens GN=MYL4 PE=1 SV	4	1	1	1	1	1	1	1	1	1	0	0	0	0	0	0	1	1	1	1	1	1	0	0	0	0	0	0	1	1	1	1	1	1	0	0	0	0	0	0	11.3	11.3
Q15746-9;Q15746-11;Q15746-7;Q15746-4;Q15746-5;Q15746-2;Q15746-3;Q15746-6;Q15746	Q15746-9;Q15746-11;Q15746-7;Q15746-4;Q15746-5;Q15746-2;Q15746-3;Q15746-6;Q15746	1;1;1;1;1;1;1;1;1	1;1;1;1;1;1;1;1;1	1;1;1;1;1;1;1;1;1	Myosin light chain kinase, smooth muscle;Myosin light chain kinase, smooth muscle, deglutamylated form	MYLK	>sp|Q15746-9|MYLK_HUMAN Isoform 7 of Myosin light chain kinase, smooth muscle OS=Homo sapiens GN=MYLK;>sp|Q15746-11|MYLK_HUMAN Isoform 9 of Myosin light chain kinase, smooth muscle OS=Homo sapiens GN=MYLK;>sp|Q15746-7|MYLK_HUMAN Isoform 5 of Myosin light c	9	1	1	1	1	1	1	1	1	1	1	1	1	1	1	1	1	1	1	1	1	1	1	1	1	1	1	1	1	1	1	1	1	1	1	1	1	1	1	1	1.1	1.1
Q13564-3;Q13564-2;Q13564;Q13564-4	Q13564-3;Q13564-2;Q13564;Q13564-4	1;1;1;1	1;1;1;1	1;1;1;1	NEDD8-activating enzyme E1 regulatory subunit	NAE1	>sp|Q13564-3|ULA1_HUMAN Isoform 3 of NEDD8-activating enzyme E1 regulatory subunit OS=Homo sapiens GN=NAE1;>sp|Q13564-2|ULA1_HUMAN Isoform 2 of NEDD8-activating enzyme E1 regulatory subunit OS=Homo sapiens GN=NAE1;>sp|Q13564|ULA1_HUMAN NEDD8-activating enz	4	1	1	1	1	1	1	1	1	1	1	1	1	0	1	1	1	1	1	1	1	1	1	1	1	0	1	1	1	1	1	1	1	1	1	1	1	0	1	1	2.5	2.5
A0A0C4DFS8;P43490	A0A0C4DFS8;P43490	1;1	1;1	1;1	Nicotinamide phosphoribosyltransferase	NAMPT	>tr|A0A0C4DFS8|A0A0C4DFS8_HUMAN Nicotinamide phosphoribosyltransferase OS=Homo sapiens GN=NAMPT PE=1 SV=1;>sp|P43490|NAMPT_HUMAN Nicotinamide phosphoribosyltransferase OS=Homo sapiens GN=NAMPT PE=1 SV=1	2	1	1	1	1	1	1	1	1	0	1	0	0	0	1	1	1	1	1	1	1	0	1	0	0	0	1	1	1	1	1	1	1	0	1	0	0	0	1	1	4.1	4.1
M0R213;M0R0Y2;P54920	M0R213;M0R0Y2;P54920	1;1;1	1;1;1	1;1;1	Alpha-soluble NSF attachment protein	NAPA	>tr|M0R213|M0R213_HUMAN Alpha-soluble NSF attachment protein (Fragment) OS=Homo sapiens GN=NAPA PE=1 SV=1;>tr|M0R0Y2|M0R0Y2_HUMAN Alpha-soluble NSF attachment protein OS=Homo sapiens GN=NAPA PE=1 SV=1;>sp|P54920|SNAA_HUMAN Alpha-soluble NSF attachment prot	3	1	1	1	1	0	1	1	0	1	0	1	1	1	0	1	1	0	1	1	0	1	0	1	1	1	0	1	1	0	1	1	0	1	0	1	1	1	0	1	12	12
O95168-2;O95168	O95168-2;O95168	1;1	1;1	1;1	NADH dehydrogenase [ubiquinone] 1 beta subcomplex subunit 4	NDUFB4	>sp|O95168-2|NDUB4_HUMAN Isoform 2 of NADH dehydrogenase [ubiquinone] 1 beta subcomplex subunit 4 OS=Homo sapiens GN=NDUFB4;>sp|O95168|NDUB4_HUMAN NADH dehydrogenase [ubiquinone] 1 beta subcomplex subunit 4 OS=Homo sapiens GN=NDUFB4 PE=1 SV=3	2	1	1	1	1	0	1	0	1	1	1	1	1	0	0	0	1	0	1	0	1	1	1	1	1	0	0	0	1	0	1	0	1	1	1	1	1	0	0	0	8.3	8.3
G3V459;Q8TD19	G3V459;Q8TD19	1;1	1;1	1;1	Serine/threonine-protein kinase Nek9	NEK9	>tr|G3V459|G3V459_HUMAN Serine/threonine-protein kinase Nek9 OS=Homo sapiens GN=NEK9 PE=1 SV=1;>sp|Q8TD19|NEK9_HUMAN Serine/threonine-protein kinase Nek9 OS=Homo sapiens GN=NEK9 PE=1 SV=2	2	1	1	1	1	0	0	0	0	1	0	0	0	0	1	0	1	0	0	0	0	1	0	0	0	0	1	0	1	0	0	0	0	1	0	0	0	0	1	0	16.3	16.3
Q8WX92	Q8WX92	1	1	1	Negative elongation factor B	NELFB	>sp|Q8WX92|NELFB_HUMAN Negative elongation factor B OS=Homo sapiens GN=NELFB PE=1 SV=1	1	1	1	1	1	1	1	1	1	1	1	0	1	1	1	1	1	1	1	1	1	1	1	0	1	1	1	1	1	1	1	1	1	1	1	0	1	1	1	1	2.2	2.2
P23511-2;P23511	P23511-2;P23511	1;1	1;1	1;1	Nuclear transcription factor Y subunit alpha	NFYA	>sp|P23511-2|NFYA_HUMAN Isoform Short of Nuclear transcription factor Y subunit alpha OS=Homo sapiens GN=NFYA;>sp|P23511|NFYA_HUMAN Nuclear transcription factor Y subunit alpha OS=Homo sapiens GN=NFYA PE=1 SV=2	2	1	1	1	0	0	0	0	0	0	0	0	0	1	1	1	0	0	0	0	0	0	0	0	0	1	1	1	0	0	0	0	0	0	0	0	0	1	1	1	6	6
Q9H6W3-2;Q9H6W3	Q9H6W3-2;Q9H6W3	1;1	1;1	1;1	Bifunctional lysine-specific demethylase and histidyl-hydroxylase NO66	NO66	>sp|Q9H6W3-2|NO66_HUMAN Isoform 2 of Bifunctional lysine-specific demethylase and histidyl-hydroxylase NO66 OS=Homo sapiens GN=NO66;>sp|Q9H6W3|NO66_HUMAN Bifunctional lysine-specific demethylase and histidyl-hydroxylase NO66 OS=Homo sapiens GN=NO66 PE=1 SV	2	1	1	1	1	1	1	1	0	1	1	1	1	1	1	1	1	1	1	1	0	1	1	1	1	1	1	1	1	1	1	1	0	1	1	1	1	1	1	1	2.3	2.3
D6RIC3;Q9Y3C1;A0A0C4DGU5;Q9Y3C1-3;Q9Y3C1-2;A0A087X1T1;A0A087X2G6	D6RIC3;Q9Y3C1;A0A0C4DGU5;Q9Y3C1-3;Q9Y3C1-2;A0A087X1T1;A0A087X2G6	2;2;2;2;2;2;2	2;2;2;2;2;2;2	2;2;2;2;2;2;2	Nucleolar protein 16	NOP16	>tr|D6RIC3|D6RIC3_HUMAN Nucleolar protein 16 OS=Homo sapiens GN=NOP16 PE=1 SV=1;>sp|Q9Y3C1|NOP16_HUMAN Nucleolar protein 16 OS=Homo sapiens GN=NOP16 PE=1 SV=2;>tr|A0A0C4DGU5|A0A0C4DGU5_HUMAN Nucleolar protein 16 OS=Homo sapiens GN=NOP16 PE=1 SV=1;>sp|Q9Y3C	7	2	2	2	2	2	1	2	2	2	1	1	2	2	2	1	2	2	1	2	2	2	1	1	2	2	2	1	2	2	1	2	2	2	1	1	2	2	2	1	14.7	14.7
P46459-2;I3L0N3;P46459	P46459-2;I3L0N3;P46459	2;2;2	2;2;2	2;2;2	Vesicle-fusing ATPase	NSF	>sp|P46459-2|NSF_HUMAN Isoform 2 of Vesicle-fusing ATPase OS=Homo sapiens GN=NSF;>tr|I3L0N3|I3L0N3_HUMAN Vesicle-fusing ATPase OS=Homo sapiens GN=NSF PE=1 SV=1;>sp|P46459|NSF_HUMAN Vesicle-fusing ATPase OS=Homo sapiens GN=NSF PE=1 SV=3	3	2	2	2	0	2	2	1	1	1	1	1	2	1	1	1	0	2	2	1	1	1	1	1	2	1	1	1	0	2	2	1	1	1	1	1	2	1	1	1	3.9	3.9
Q9H0P0-3;Q9H0P0-2;Q9H0P0-1;X6RM59;Q9H0P0	Q9H0P0-3;Q9H0P0-2;Q9H0P0-1;X6RM59;Q9H0P0	1;1;1;1;1	1;1;1;1;1	1;1;1;1;1	Cytosolic 5-nucleotidase 3A	NT5C3A	>sp|Q9H0P0-3|5NT3A_HUMAN Isoform 4 of Cytosolic 5-nucleotidase 3A OS=Homo sapiens GN=NT5C3A;>sp|Q9H0P0-2|5NT3A_HUMAN Isoform 3 of Cytosolic 5-nucleotidase 3A OS=Homo sapiens GN=NT5C3A;>sp|Q9H0P0-1|5NT3A_HUMAN Isoform 1 of Cytosolic 5-nucleotidase 3A OS=	5	1	1	1	1	1	1	1	1	1	0	0	1	1	1	1	1	1	1	1	1	1	0	0	1	1	1	1	1	1	1	1	1	1	0	0	1	1	1	1	4.9	4.9
Q86UY8-2;Q86UY8	Q86UY8-2;Q86UY8	1;1	1;1	1;1	5-nucleotidase domain-containing protein 3	NT5DC3	>sp|Q86UY8-2|NT5D3_HUMAN Isoform 2 of 5-nucleotidase domain-containing protein 3 OS=Homo sapiens GN=NT5DC3;>sp|Q86UY8|NT5D3_HUMAN 5-nucleotidase domain-containing protein 3 OS=Homo sapiens GN=NT5DC3 PE=2 SV=1	2	1	1	1	1	1	1	1	1	0	1	1	1	1	1	0	1	1	1	1	1	0	1	1	1	1	1	0	1	1	1	1	1	0	1	1	1	1	1	0	3	3
Q96G61;Q8NFP7	Q96G61;Q8NFP7	1;1	1;1	1;1	Diphosphoinositol polyphosphate phosphohydrolase 3-beta;Diphosphoinositol polyphosphate phosphohydrolase 3-alpha	NUDT11;NUDT10	>sp|Q96G61|NUD11_HUMAN Diphosphoinositol polyphosphate phosphohydrolase 3-beta OS=Homo sapiens GN=NUDT11 PE=1 SV=1;>sp|Q8NFP7|NUD10_HUMAN Diphosphoinositol polyphosphate phosphohydrolase 3-alpha OS=Homo sapiens GN=NUDT10 PE=1 SV=1	2	1	1	1	1	0	1	0	0	0	1	0	1	1	1	1	1	0	1	0	0	0	1	0	1	1	1	1	1	0	1	0	0	0	1	0	1	1	1	1	8.5	8.5
O95848	O95848	1	1	1	Uridine diphosphate glucose pyrophosphatase	NUDT14	>sp|O95848|NUD14_HUMAN Uridine diphosphate glucose pyrophosphatase OS=Homo sapiens GN=NUDT14 PE=1 SV=2	1	1	1	1	1	1	1	0	1	0	0	0	0	0	1	1	1	1	1	0	1	0	0	0	0	0	1	1	1	1	1	0	1	0	0	0	0	0	1	1	5.9	5.9
H3BV11;H3BRI8;H3BM93;Q8N1F7;H3BVG0	H3BV11;H3BRI8;H3BM93;Q8N1F7;H3BVG0	1;1;1;1;1	1;1;1;1;1	1;1;1;1;1	Nuclear pore complex protein Nup93	NUP93	>tr|H3BV11|H3BV11_HUMAN Nuclear pore complex protein Nup93 (Fragment) OS=Homo sapiens GN=NUP93 PE=1 SV=1;>tr|H3BRI8|H3BRI8_HUMAN Nuclear pore complex protein Nup93 (Fragment) OS=Homo sapiens GN=NUP93 PE=1 SV=1;>tr|H3BM93|H3BM93_HUMAN Nuclear pore complex p	5	1	1	1	1	1	1	1	1	1	1	1	1	1	1	1	1	1	1	1	1	1	1	1	1	1	1	1	1	1	1	1	1	1	1	1	1	1	1	1	8.1	8.1
P61970;H3BRV9	P61970;H3BRV9	2;1	2;1	2;1	Nuclear transport factor 2	NUTF2	>sp|P61970|NTF2_HUMAN Nuclear transport factor 2 OS=Homo sapiens GN=NUTF2 PE=1 SV=1;>tr|H3BRV9|H3BRV9_HUMAN Nuclear transport factor 2 (Fragment) OS=Homo sapiens GN=NUTF2 PE=1 SV=1	2	2	2	2	2	2	1	2	2	1	1	1	2	2	2	2	2	2	1	2	2	1	1	1	2	2	2	2	2	2	1	2	2	1	1	1	2	2	2	2	11.8	11.8
C9JXC3;H7C5Q1	C9JXC3	26;11	2;0	2;0		OARD1	>tr|C9JXC3|C9JXC3_HUMAN O-acetyl-ADP-ribose deacetylase 1 OS=Homo sapiens GN=OARD1 PE=1 SV=1	2	26	2	2	4	6	4	4	5	6	25	24	26	24	22	22	0	0	0	0	0	0	2	2	2	2	2	2	0	0	0	0	0	0	2	2	2	2	2	2	100	8.8
Q9BXB4	Q9BXB4	1	1	1	Oxysterol-binding protein-related protein 11	OSBPL11	>sp|Q9BXB4|OSB11_HUMAN Oxysterol-binding protein-related protein 11 OS=Homo sapiens GN=OSBPL11 PE=1 SV=2	1	1	1	1	0	1	1	1	1	0	1	1	1	1	1	1	0	1	1	1	1	0	1	1	1	1	1	1	0	1	1	1	1	0	1	1	1	1	1	1	1.5	1.5
H0YJH9;B4DEH8;G3V4T2;Q86U42-2;Q86U42;Q92843-2	H0YJH9;B4DEH8;G3V4T2;Q86U42-2;Q86U42;Q92843-2	1;1;1;1;1;1	1;1;1;1;1;1	1;1;1;1;1;1	Polyadenylate-binding protein 2	PABPN1	>tr|H0YJH9|H0YJH9_HUMAN Polyadenylate-binding protein 2 (Fragment) OS=Homo sapiens GN=PABPN1 PE=1 SV=1;>tr|B4DEH8|B4DEH8_HUMAN Polyadenylate-binding protein 2 OS=Homo sapiens GN=PABPN1 PE=1 SV=1;>tr|G3V4T2|G3V4T2_HUMAN Polyadenylate-binding protein 2 OS=Ho	6	1	1	1	1	1	1	1	1	1	1	1	1	1	1	1	1	1	1	1	1	1	1	1	1	1	1	1	1	1	1	1	1	1	1	1	1	1	1	1	11.5	11.5
Q9Y5B6-3;Q9Y5B6-4;Q9Y5B6-2;Q9Y5B6	Q9Y5B6-3;Q9Y5B6-4;Q9Y5B6-2;Q9Y5B6	1;1;1;1	1;1;1;1	1;1;1;1	PAX3- and PAX7-binding protein 1	PAXBP1	>sp|Q9Y5B6-3|PAXB1_HUMAN Isoform 3 of PAX3- and PAX7-binding protein 1 OS=Homo sapiens GN=PAXBP1;>sp|Q9Y5B6-4|PAXB1_HUMAN Isoform 4 of PAX3- and PAX7-binding protein 1 OS=Homo sapiens GN=PAXBP1;>sp|Q9Y5B6-2|PAXB1_HUMAN Isoform 2 of PAX3- and PAX7-binding p	4	1	1	1	1	1	1	1	1	1	1	0	0	0	0	1	1	1	1	1	1	1	1	0	0	0	0	1	1	1	1	1	1	1	1	0	0	0	0	1	6.4	6.4
P40425	P40425	1	1	1	Pre-B-cell leukemia transcription factor 2	PBX2	>sp|P40425|PBX2_HUMAN Pre-B-cell leukemia transcription factor 2 OS=Homo sapiens GN=PBX2 PE=1 SV=2	1	1	1	1	0	0	0	0	1	1	0	0	0	0	1	1	0	0	0	0	1	1	0	0	0	0	1	1	0	0	0	0	1	1	0	0	0	0	1	1	2.8	2.8
H3BRU6;Q15366-7;F8VZX2;Q15366-8;Q15366-4;Q15366-5;Q15366-6;Q15366-3;Q15366;Q15366-2;H3BSS4;F8VRH0;F8W0G4;F8VXH9;F8W1G6	H3BRU6;Q15366-7;F8VZX2;Q15366-8;Q15366-4;Q15366-5;Q15366-6;Q15366-3;Q15366;Q15366-2;H3BSS4;F8VRH0	3;3;3;3;3;3;3;3;3;3;2;2;1;1;1	2;2;2;2;2;2;2;2;2;2;1;1;1;1;1	2;2;2;2;2;2;2;2;2;2;1;1;1;1;1	Poly(rC)-binding protein 2	PCBP2	>tr|H3BRU6|H3BRU6_HUMAN Poly(rC)-binding protein 2 (Fragment) OS=Homo sapiens GN=PCBP2 PE=1 SV=1;>sp|Q15366-7|PCBP2_HUMAN Isoform 7 of Poly(rC)-binding protein 2 OS=Homo sapiens GN=PCBP2;>tr|F8VZX2|F8VZX2_HUMAN Poly(rC)-binding protein 2 OS=Homo sapiens GN	15	3	2	2	3	1	2	3	2	3	1	2	1	2	3	2	2	1	1	2	1	2	1	2	1	1	2	1	2	1	1	2	1	2	1	2	1	1	2	1	10.6	8
A6NNN6;Q15154-2;E7ETA6;Q15154;E5RGQ4;Q15154-3;E9PGW9;E7EV93;H0YBA1	A6NNN6;Q15154-2;E7ETA6;Q15154;E5RGQ4;Q15154-3;E9PGW9;E7EV93;H0YBA1	2;2;2;2;1;1;1;1;1	2;2;2;2;1;1;1;1;1	2;2;2;2;1;1;1;1;1	Pericentriolar material 1 protein	PCM1	>tr|A6NNN6|A6NNN6_HUMAN Pericentriolar material 1 protein OS=Homo sapiens GN=PCM1 PE=1 SV=5;>sp|Q15154-2|PCM1_HUMAN Isoform 2 of Pericentriolar material 1 protein OS=Homo sapiens GN=PCM1;>tr|E7ETA6|E7ETA6_HUMAN Pericentriolar material 1 protein OS=Homo sap	9	2	2	2	1	1	1	1	1	1	1	1	1	1	1	2	1	1	1	1	1	1	1	1	1	1	1	2	1	1	1	1	1	1	1	1	1	1	1	2	1.1	1.1
Q9BRP1	Q9BRP1	1	1	1	Programmed cell death protein 2-like	PDCD2L	>sp|Q9BRP1|PDD2L_HUMAN Programmed cell death protein 2-like OS=Homo sapiens GN=PDCD2L PE=1 SV=1	1	1	1	1	1	1	1	0	1	1	1	1	1	1	1	1	1	1	1	0	1	1	1	1	1	1	1	1	1	1	1	0	1	1	1	1	1	1	1	1	3.4	3.4
O75340;A0A024QZ42	O75340;A0A024QZ42	10;8	1;1	1;1	Programmed cell death protein 6	PDCD6	>sp|O75340|PDCD6_HUMAN Programmed cell death protein 6 OS=Homo sapiens GN=PDCD6 PE=1 SV=1;>tr|A0A024QZ42|A0A024QZ42_HUMAN HCG1985580, isoform CRA_c OS=Homo sapiens GN=PDCD6 PE=1 SV=1	2	10	1	1	10	10	9	10	10	10	10	10	10	10	10	10	1	1	1	1	1	1	1	1	1	1	1	1	1	1	1	1	1	1	1	1	1	1	1	1	40.8	4.7
F6T1Q0;Q6L8Q7-2;Q6L8Q7	F6T1Q0;Q6L8Q7-2;Q6L8Q7	1;1;1	1;1;1	1;1;1	2,5-phosphodiesterase 12	PDE12	>tr|F6T1Q0|F6T1Q0_HUMAN 2,5-phosphodiesterase 12 OS=Homo sapiens GN=PDE12 PE=1 SV=1;>sp|Q6L8Q7-2|PDE12_HUMAN Isoform 2 of 2,5-phosphodiesterase 12 OS=Homo sapiens GN=PDE12;>sp|Q6L8Q7|PDE12_HUMAN 2,5-phosphodiesterase 12 OS=Homo sapiens GN=PDE12 PE=1	3	1	1	1	1	1	0	1	1	1	1	1	1	1	1	1	1	1	0	1	1	1	1	1	1	1	1	1	1	1	0	1	1	1	1	1	1	1	1	1	2.5	2.5
P11177-3;P11177-2;P11177;F8WF02;C9J634	P11177-3;P11177-2;P11177;F8WF02;C9J634	2;2;2;1;1	2;2;2;1;1	2;2;2;1;1	Pyruvate dehydrogenase E1 component subunit beta, mitochondrial	PDHB	>sp|P11177-3|ODPB_HUMAN Isoform 3 of Pyruvate dehydrogenase E1 component subunit beta, mitochondrial OS=Homo sapiens GN=PDHB;>sp|P11177-2|ODPB_HUMAN Isoform 2 of Pyruvate dehydrogenase E1 component subunit beta, mitochondrial OS=Homo sapiens GN=PDHB;>sp|P1	5	2	2	2	1	1	1	1	1	2	1	1	1	1	1	1	1	1	1	1	1	2	1	1	1	1	1	1	1	1	1	1	1	2	1	1	1	1	1	1	7.9	7.9
O15212	O15212	2	2	2	Prefoldin subunit 6	PFDN6	>sp|O15212|PFD6_HUMAN Prefoldin subunit 6 OS=Homo sapiens GN=PFDN6 PE=1 SV=1	1	2	2	2	2	2	2	2	2	1	1	1	1	1	2	2	2	2	2	2	2	1	1	1	1	1	2	2	2	2	2	2	2	1	1	1	1	1	2	2	17.8	17.8
Q96HS1-2;Q96HS1	Q96HS1-2;Q96HS1	2;2	2;2	2;2	Serine/threonine-protein phosphatase PGAM5, mitochondrial	PGAM5	>sp|Q96HS1-2|PGAM5_HUMAN Isoform 2 of Serine/threonine-protein phosphatase PGAM5, mitochondrial OS=Homo sapiens GN=PGAM5;>sp|Q96HS1|PGAM5_HUMAN Serine/threonine-protein phosphatase PGAM5, mitochondrial OS=Homo sapiens GN=PGAM5 PE=1 SV=2	2	2	2	2	2	2	0	1	1	1	2	2	1	1	2	2	2	2	0	1	1	1	2	2	1	1	2	2	2	2	0	1	1	1	2	2	1	1	2	2	6.3	6.3
H0Y3N9;Q9UPP1-2;Q9UPP1;H0Y589;Q9UPP1-5;Q9UPP1-4;Q9UPP1-3	H0Y3N9;Q9UPP1-2;Q9UPP1;H0Y589;Q9UPP1-5;Q9UPP1-4;Q9UPP1-3	2;2;2;1;1;1;1	2;2;2;1;1;1;1	2;2;2;1;1;1;1	Histone lysine demethylase PHF8	PHF8	>tr|H0Y3N9|H0Y3N9_HUMAN Histone lysine demethylase PHF8 (Fragment) OS=Homo sapiens GN=PHF8 PE=1 SV=1;>sp|Q9UPP1-2|PHF8_HUMAN Isoform 2 of Histone lysine demethylase PHF8 OS=Homo sapiens GN=PHF8;>sp|Q9UPP1|PHF8_HUMAN Histone lysine demethylase PHF8 OS=Homo	7	2	2	2	1	2	0	2	0	1	2	2	1	1	1	2	1	2	0	2	0	1	2	2	1	1	1	2	1	2	0	2	0	1	2	2	1	1	1	2	2.1	2.1
Q96T60-2;A0A0D9SFL2;M0QYH2;Q96T60	Q96T60-2;A0A0D9SFL2;M0QYH2;Q96T60	1;1;1;1	1;1;1;1	1;1;1;1	Bifunctional polynucleotide phosphatase/kinase;Polynucleotide 3-phosphatase;Polynucleotide 5-hydroxyl-kinase	PNKP	>sp|Q96T60-2|PNKP_HUMAN Isoform 2 of Bifunctional polynucleotide phosphatase/kinase OS=Homo sapiens GN=PNKP;>tr|A0A0D9SFL2|A0A0D9SFL2_HUMAN Bifunctional polynucleotide phosphatase/kinase OS=Homo sapiens GN=PNKP PE=4 SV=1;>tr|M0QYH2|M0QYH2_HUMAN Bifunctiona	4	1	1	1	0	0	0	0	0	0	1	1	1	1	1	1	0	0	0	0	0	0	1	1	1	1	1	1	0	0	0	0	0	0	1	1	1	1	1	1	2.7	2.7
C9J4M6;C9J2Y9;P30876	C9J4M6;C9J2Y9;P30876	1;1;1	1;1;1	1;1;1	DNA-directed RNA polymerase;DNA-directed RNA polymerase II subunit RPB2	POLR2B	>tr|C9J4M6|C9J4M6_HUMAN DNA-directed RNA polymerase OS=Homo sapiens GN=POLR2B PE=1 SV=2;>tr|C9J2Y9|C9J2Y9_HUMAN DNA-directed RNA polymerase OS=Homo sapiens GN=POLR2B PE=1 SV=2;>sp|P30876|RPB2_HUMAN DNA-directed RNA polymerase II subunit RPB2 OS=Homo sapien	3	1	1	1	1	1	0	0	1	0	0	0	0	0	0	0	1	1	0	0	1	0	0	0	0	0	0	0	1	1	0	0	1	0	0	0	0	0	0	0	1.3	1.3
Q15181	Q15181	1	1	1	Inorganic pyrophosphatase	PPA1	>sp|Q15181|IPYR_HUMAN Inorganic pyrophosphatase OS=Homo sapiens GN=PPA1 PE=1 SV=2	1	1	1	1	1	1	1	1	1	1	1	1	1	1	1	1	1	1	1	1	1	1	1	1	1	1	1	1	1	1	1	1	1	1	1	1	1	1	1	1	4.8	4.8
Q06203;D6RCC8	Q06203;D6RCC8	2;1	2;1	2;1	Amidophosphoribosyltransferase	PPAT	>sp|Q06203|PUR1_HUMAN Amidophosphoribosyltransferase OS=Homo sapiens GN=PPAT PE=1 SV=1;>tr|D6RCC8|D6RCC8_HUMAN Amidophosphoribosyltransferase OS=Homo sapiens GN=PPAT PE=1 SV=1	2	2	2	2	1	1	1	1	2	1	0	0	0	0	1	1	1	1	1	1	2	1	0	0	0	0	1	1	1	1	1	1	2	1	0	0	0	0	1	1	4.6	4.6
H0YFE4;Q86W92-3;Q86W92-4;Q86W92-2;Q86W92	H0YFE4;Q86W92-3;Q86W92-4;Q86W92-2;Q86W92	1;1;1;1;1	1;1;1;1;1	1;1;1;1;1	Liprin-beta-1	PPFIBP1	>tr|H0YFE4|H0YFE4_HUMAN Liprin-beta-1 (Fragment) OS=Homo sapiens GN=PPFIBP1 PE=1 SV=1;>sp|Q86W92-3|LIPB1_HUMAN Isoform 3 of Liprin-beta-1 OS=Homo sapiens GN=PPFIBP1;>sp|Q86W92-4|LIPB1_HUMAN Isoform 4 of Liprin-beta-1 OS=Homo sapiens GN=PPFIBP1;>sp|Q86W92-2	5	1	1	1	1	1	1	1	1	1	1	1	0	0	1	1	1	1	1	1	1	1	1	1	0	0	1	1	1	1	1	1	1	1	1	1	0	0	1	1	8.7	8.7
B8ZZ77;Q9H2H8;Q9H2H8-2;H7BZ14	B8ZZ77;Q9H2H8;Q9H2H8-2;H7BZ14	1;1;1;1	1;1;1;1	1;1;1;1	Peptidyl-prolyl cis-trans isomerase-like 3;Peptidyl-prolyl cis-trans isomerase	PPIL3	>tr|B8ZZ77|B8ZZ77_HUMAN Peptidyl-prolyl cis-trans isomerase-like 3 OS=Homo sapiens GN=PPIL3 PE=1 SV=1;>sp|Q9H2H8|PPIL3_HUMAN Peptidyl-prolyl cis-trans isomerase-like 3 OS=Homo sapiens GN=PPIL3 PE=1 SV=1;>sp|Q9H2H8-2|PPIL3_HUMAN Isoform 2 of Peptidyl-prolyl	4	1	1	1	1	1	1	1	1	1	1	1	1	1	1	1	1	1	1	1	1	1	1	1	1	1	1	1	1	1	1	1	1	1	1	1	1	1	1	1	12.1	12.1
P35813-2;P35813;P35813-3;E9PKB5;E9PL75;E9PJN3	P35813-2;P35813;P35813-3;E9PKB5;E9PL75;E9PJN3	4;4;4;3;2;2	1;1;1;1;1;1	1;1;1;1;1;1	Protein phosphatase 1A	PPM1A	>sp|P35813-2|PPM1A_HUMAN Isoform Alpha-2 of Protein phosphatase 1A OS=Homo sapiens GN=PPM1A;>sp|P35813|PPM1A_HUMAN Protein phosphatase 1A OS=Homo sapiens GN=PPM1A PE=1 SV=1;>sp|P35813-3|PPM1A_HUMAN Isoform 3 of Protein phosphatase 1A OS=Homo sapiens GN=PPM	6	4	1	1	3	4	3	4	3	4	4	4	4	4	4	4	1	1	1	1	1	1	1	1	1	1	1	1	1	1	1	1	1	1	1	1	1	1	1	1	13	3.4
A0A087WYY5;F8VR82;F8VYE8;P36873;F8W0W8;P36873-2	A0A087WYY5;F8VR82;F8VYE8;P36873;F8W0W8;P36873-2	1;1;1;1;1;1	1;1;1;1;1;1	1;1;1;1;1;1	Serine/threonine-protein phosphatase;Serine/threonine-protein phosphatase PP1-gamma catalytic subunit	PPP1CC	>tr|A0A087WYY5|A0A087WYY5_HUMAN Serine/threonine-protein phosphatase OS=Homo sapiens GN=PPP1CC PE=1 SV=1;>tr|F8VR82|F8VR82_HUMAN Serine/threonine-protein phosphatase OS=Homo sapiens GN=PPP1CC PE=1 SV=1;>tr|F8VYE8|F8VYE8_HUMAN Serine/threonine-protein phosp	6	1	1	1	1	1	1	1	1	1	1	0	1	1	1	1	1	1	1	1	1	1	1	0	1	1	1	1	1	1	1	1	1	1	1	0	1	1	1	1	7.1	7.1
H7C3T4;Q13162	H7C3T4;Q13162	4;4	1;1	1;1	Peroxiredoxin-4	PRDX4	>tr|H7C3T4|H7C3T4_HUMAN Peroxiredoxin-4 (Fragment) OS=Homo sapiens GN=PRDX4 PE=1 SV=1;>sp|Q13162|PRDX4_HUMAN Peroxiredoxin-4 OS=Homo sapiens GN=PRDX4 PE=1 SV=1	2	4	1	1	4	4	4	4	4	4	3	3	4	4	3	4	1	1	1	1	1	1	1	1	1	1	0	1	1	1	1	1	1	1	1	1	1	1	0	1	18.6	6.8
P17612-2;P17612;Q15136;K7ERP6	P17612-2;P17612;Q15136;K7ERP6	6;6;5;4	1;1;1;1	1;1;1;1	cAMP-dependent protein kinase catalytic subunit alpha	PRKACA;KIN27	>sp|P17612-2|KAPCA_HUMAN Isoform 2 of cAMP-dependent protein kinase catalytic subunit alpha OS=Homo sapiens GN=PRKACA;>sp|P17612|KAPCA_HUMAN cAMP-dependent protein kinase catalytic subunit alpha OS=Homo sapiens GN=PRKACA PE=1 SV=2;>tr|Q15136|Q15136_HUMAN P	4	6	1	1	3	4	3	3	5	5	2	3	3	4	3	3	0	1	0	0	0	1	0	0	1	1	0	0	0	1	0	0	0	1	0	0	1	1	0	0	16	3.5
P31323	P31323	3	2	2	cAMP-dependent protein kinase type II-beta regulatory subunit	PRKAR2B	>sp|P31323|KAP3_HUMAN cAMP-dependent protein kinase type II-beta regulatory subunit OS=Homo sapiens GN=PRKAR2B PE=1 SV=3	1	3	2	2	3	3	3	3	3	3	2	2	2	2	3	3	2	2	2	2	2	2	1	1	1	1	2	2	2	2	2	2	2	2	1	1	1	1	2	2	10.3	6.7
O43395;O43395-3	O43395;O43395-3	2;1	2;1	2;1	U4/U6 small nuclear ribonucleoprotein Prp3	PRPF3	>sp|O43395|PRPF3_HUMAN U4/U6 small nuclear ribonucleoprotein Prp3 OS=Homo sapiens GN=PRPF3 PE=1 SV=2;>sp|O43395-3|PRPF3_HUMAN Isoform 2 of U4/U6 small nuclear ribonucleoprotein Prp3 OS=Homo sapiens GN=PRPF3	2	2	2	2	1	1	1	2	2	2	2	2	1	1	1	1	1	1	1	2	2	2	2	2	1	1	1	1	1	1	1	2	2	2	2	2	1	1	1	1	4	4
Q8WWY3-4;E7EVX8;Q8WWY3;E7EU94;E7ESX0;Q8WWY3-3;E7EN72;Q8WWY3-2	Q8WWY3-4;E7EVX8;Q8WWY3;E7EU94;E7ESX0;Q8WWY3-3;E7EN72;Q8WWY3-2	2;2;2;1;1;1;1;1	2;2;2;1;1;1;1;1	2;2;2;1;1;1;1;1	U4/U6 small nuclear ribonucleoprotein Prp31	PRPF31	>sp|Q8WWY3-4|PRP31_HUMAN Isoform 4 of U4/U6 small nuclear ribonucleoprotein Prp31 OS=Homo sapiens GN=PRPF31;>tr|E7EVX8|E7EVX8_HUMAN U4/U6 small nuclear ribonucleoprotein Prp31 OS=Homo sapiens GN=PRPF31 PE=1 SV=1;>sp|Q8WWY3|PRP31_HUMAN U4/U6 small nuclear r	8	2	2	2	0	0	0	0	1	0	0	0	0	0	1	2	0	0	0	0	1	0	0	0	0	0	1	2	0	0	0	0	1	0	0	0	0	0	1	2	6.5	6.5
G3V3U4;G3V3I1;G3V295;P60900-2;P60900;G3V5Z7	G3V3U4;G3V3I1;G3V295;P60900-2;P60900;G3V5Z7	1;1;1;1;1;1	1;1;1;1;1;1	1;1;1;1;1;1	Proteasome subunit alpha type;Proteasome subunit alpha type-6	PSMA6	>tr|G3V3U4|G3V3U4_HUMAN Proteasome subunit alpha type OS=Homo sapiens GN=PSMA6 PE=1 SV=1;>tr|G3V3I1|G3V3I1_HUMAN Proteasome subunit alpha type OS=Homo sapiens GN=PSMA6 PE=1 SV=1;>tr|G3V295|G3V295_HUMAN Proteasome subunit alpha type OS=Homo sapiens GN=PSMA6	6	1	1	1	1	1	1	1	1	1	1	1	1	1	1	1	1	1	1	1	1	1	1	1	1	1	1	1	1	1	1	1	1	1	1	1	1	1	1	1	12.1	12.1
F5H7X1;O00233-3;F5H5V4;F5GX23;O00233-2;J3KN29;O00233	F5H7X1;O00233-3;F5H5V4;F5GX23;O00233-2;J3KN29;O00233	1;1;1;1;1;1;1	1;1;1;1;1;1;1	1;1;1;1;1;1;1	26S proteasome non-ATPase regulatory subunit 9	PSMD9	>tr|F5H7X1|F5H7X1_HUMAN 26S proteasome non-ATPase regulatory subunit 9 OS=Homo sapiens GN=PSMD9 PE=1 SV=1;>sp|O00233-3|PSMD9_HUMAN Isoform 3 of 26S proteasome non-ATPase regulatory subunit 9 OS=Homo sapiens GN=PSMD9;>tr|F5H5V4|F5H5V4_HUMAN 26S proteasome n	7	1	1	1	1	0	0	0	0	0	0	0	1	1	1	1	1	0	0	0	0	0	0	0	1	1	1	1	1	0	0	0	0	0	0	0	1	1	1	1	11.8	11.8
F5H5U6;F5H8C8;F5GXS8;F5GYM3;Q96PU8-5;Q96PU8-9;Q96PU8-8;Q96PU8-6;Q96PU8-3;Q96PU8	F5H5U6;F5H8C8;F5GXS8;F5GYM3;Q96PU8-5;Q96PU8-9;Q96PU8-8;Q96PU8-6;Q96PU8-3;Q96PU8	1;1;1;1;1;1;1;1;1;1	1;1;1;1;1;1;1;1;1;1	1;1;1;1;1;1;1;1;1;1	Protein quaking	QKI	>tr|F5H5U6|F5H5U6_HUMAN Protein quaking (Fragment) OS=Homo sapiens GN=QKI PE=1 SV=5;>tr|F5H8C8|F5H8C8_HUMAN Protein quaking (Fragment) OS=Homo sapiens GN=QKI PE=1 SV=1;>tr|F5GXS8|F5GXS8_HUMAN Protein quaking (Fragment) OS=Homo sapiens GN=QKI PE=1 SV=1;>tr|	10	1	1	1	1	1	0	0	1	0	0	0	0	1	1	0	1	1	0	0	1	0	0	0	0	1	1	0	1	1	0	0	1	0	0	0	0	1	1	0	33.3	33.3
E7EX40;Q7L804;Q7L804-2;Q6WKZ4-1;Q6WKZ4-3;Q6WKZ4	E7EX40;Q7L804;Q7L804-2;Q6WKZ4-1;Q6WKZ4-3;Q6WKZ4	1;1;1;1;1;1	1;1;1;1;1;1	1;1;1;1;1;1	Rab11 family-interacting protein 2;Rab11 family-interacting protein 1	RAB11FIP1;RAB11FIP2	>tr|E7EX40|E7EX40_HUMAN Rab11 family-interacting protein 1 OS=Homo sapiens GN=RAB11FIP1 PE=1 SV=1;>sp|Q7L804|RFIP2_HUMAN Rab11 family-interacting protein 2 OS=Homo sapiens GN=RAB11FIP2 PE=1 SV=1;>sp|Q7L804-2|RFIP2_HUMAN Isoform 2 of Rab11 family-interactin	6	1	1	1	1	1	1	1	1	1	1	1	1	1	1	1	1	1	1	1	1	1	1	1	1	1	1	1	1	1	1	1	1	1	1	1	1	1	1	1	2.4	2.4
H7C125;E9PKL7;P61019-2;P61019	H7C125;E9PKL7;P61019-2;P61019	1;1;1;1	1;1;1;1	1;1;1;1	Ras-related protein Rab-2A	RAB2A	>tr|H7C125|H7C125_HUMAN Ras-related protein Rab-2A (Fragment) OS=Homo sapiens GN=RAB2A PE=1 SV=1;>tr|E9PKL7|E9PKL7_HUMAN Ras-related protein Rab-2A OS=Homo sapiens GN=RAB2A PE=1 SV=1;>sp|P61019-2|RAB2A_HUMAN Isoform 2 of Ras-related protein Rab-2A OS=Homo	4	1	1	1	0	1	1	1	1	1	1	1	1	1	0	0	0	1	1	1	1	1	1	1	1	1	0	0	0	1	1	1	1	1	1	1	1	1	0	0	13.5	13.5
C9JB90;C9JU14;J3KR73;P20340-4;Q9NRW1-2;Q9NRW1;P20340-2;P20340;Q14964	C9JB90;C9JU14;J3KR73;P20340-4;Q9NRW1-2;Q9NRW1;P20340-2;P20340;Q14964	1;1;1;1;1;1;1;1;1	1;1;1;1;1;1;1;1;1	1;1;1;1;1;1;1;1;1	Ras-related protein Rab-6A;Ras-related protein Rab-6B;Ras-related protein Rab-39A	RAB6B;RAB6A;RAB39A	>tr|C9JB90|C9JB90_HUMAN Ras-related protein Rab-6B (Fragment) OS=Homo sapiens GN=RAB6B PE=4 SV=1;>tr|C9JU14|C9JU14_HUMAN Ras-related protein Rab-6B (Fragment) OS=Homo sapiens GN=RAB6B PE=1 SV=3;>tr|J3KR73|J3KR73_HUMAN Ras-related protein Rab-6B (Fragment)	9	1	1	1	1	1	1	1	1	1	1	1	1	1	1	1	1	1	1	1	1	1	1	1	1	1	1	1	1	1	1	1	1	1	1	1	1	1	1	1	22.4	22.4
Q5HYI8;F8WF50;F8WDC7;C9JXM3	Q5HYI8;F8WF50;F8WDC7;C9JXM3	2;1;1;1	2;1;1;1	2;1;1;1	Rab-like protein 3	RABL3	>sp|Q5HYI8|RABL3_HUMAN Rab-like protein 3 OS=Homo sapiens GN=RABL3 PE=1 SV=1;>tr|F8WF50|F8WF50_HUMAN Rab-like protein 3 OS=Homo sapiens GN=RABL3 PE=1 SV=1;>tr|F8WDC7|F8WDC7_HUMAN Rab-like protein 3 OS=Homo sapiens GN=RABL3 PE=1 SV=1;>tr|C9JXM3|C9JXM3_HUMAN	4	2	2	2	1	1	2	1	1	2	2	1	0	1	2	1	1	1	2	1	1	2	2	1	0	1	2	1	1	1	2	1	1	2	2	1	0	1	2	1	9.7	9.7
P78406	P78406	1	1	1	mRNA export factor	RAE1	>sp|P78406|RAE1L_HUMAN mRNA export factor OS=Homo sapiens GN=RAE1 PE=1 SV=1	1	1	1	1	1	1	1	0	1	0	0	0	1	1	1	1	1	1	1	0	1	0	0	0	1	1	1	1	1	1	1	0	1	0	0	0	1	1	1	1	2.4	2.4
H7C155;P04049;P04049-2;H7C4S5;H7C560;P10398;Q96II5;P15056	H7C155;P04049;P04049-2;H7C4S5;H7C560;P10398;Q96II5;P15056	2;2;2;1;1;1;1;1	2;2;2;1;1;1;1;1	2;2;2;1;1;1;1;1	RAF proto-oncogene serine/threonine-protein kinase;Serine/threonine-protein kinase A-Raf;Serine/threonine-protein kinase B-raf	RAF1;BRAF;ARAF	>tr|H7C155|H7C155_HUMAN RAF proto-oncogene serine/threonine-protein kinase (Fragment) OS=Homo sapiens GN=RAF1 PE=1 SV=1;>sp|P04049|RAF1_HUMAN RAF proto-oncogene serine/threonine-protein kinase OS=Homo sapiens GN=RAF1 PE=1 SV=1;>sp|P04049-2|RAF1_HUMAN Isofo	8	2	2	2	1	2	0	1	0	1	1	1	0	1	1	1	1	2	0	1	0	1	1	1	0	1	1	1	1	2	0	1	0	1	1	1	0	1	1	1	3.2	3.2
K7EN31;B7Z7F3;Q9H6Z4-3;Q9H6Z4-2;Q9H6Z4	K7EN31;B7Z7F3;Q9H6Z4-3;Q9H6Z4-2;Q9H6Z4	1;1;1;1;1	1;1;1;1;1	1;1;1;1;1	Ran-binding protein 3	RANBP3	>tr|K7EN31|K7EN31_HUMAN Ran-binding protein 3 (Fragment) OS=Homo sapiens GN=RANBP3 PE=1 SV=5;>tr|B7Z7F3|B7Z7F3_HUMAN Ran-binding protein 3 OS=Homo sapiens GN=RANBP3 PE=1 SV=1;>sp|Q9H6Z4-3|RANB3_HUMAN Isoform 3 of Ran-binding protein 3 OS=Homo sapiens GN=RA	5	1	1	1	1	1	1	1	1	1	1	1	0	1	1	1	1	1	1	1	1	1	1	1	0	1	1	1	1	1	1	1	1	1	1	1	0	1	1	1	8.1	8.1
P62834;A0A075B6Q0;P61224-2;F5H4H0;F5GYH7;F5H077;F5GWU8;F5H491;F5H0B7;F5H500;F5GYB5;F8WBC0	P62834;A0A075B6Q0;P61224-2;F5H4H0;F5GYH7;F5H077;F5GWU8;F5H491;F5H0B7;F5H500;F5GYB5	5;4;4;3;3;3;3;3;3;3;3;1	1;1;0;0;0;0;0;0;0;0;0;0	1;1;0;0;0;0;0;0;0;0;0;0	Ras-related protein Rap-1A;Ras-related protein Rap-1b	RAP1A;RAP1B	>sp|P62834|RAP1A_HUMAN Ras-related protein Rap-1A OS=Homo sapiens GN=RAP1A PE=1 SV=1;>tr|A0A075B6Q0|A0A075B6Q0_HUMAN Ras-related protein Rap-1A (Fragment) OS=Homo sapiens GN=RAP1A PE=1 SV=1;>sp|P61224-2|RAP1B_HUMAN Isoform 2 of Ras-related protein Rap-1b O	12	5	1	1	4	4	3	3	4	4	2	3	2	2	5	4	1	1	0	1	1	0	0	0	0	0	1	1	1	1	0	1	1	0	0	0	0	0	1	1	27.7	8.2
Q8N0V3;K7EIS1;Q8N0V3-2	Q8N0V3;K7EIS1;Q8N0V3-2	2;1;1	2;1;1	2;1;1	Putative ribosome-binding factor A, mitochondrial	RBFA;LOC100506070	>sp|Q8N0V3|RBFA_HUMAN Putative ribosome-binding factor A, mitochondrial OS=Homo sapiens GN=RBFA PE=1 SV=3;>tr|K7EIS1|K7EIS1_HUMAN Uncharacterized protein (Fragment) OS=Homo sapiens PE=4 SV=1;>sp|Q8N0V3-2|RBFA_HUMAN Isoform 2 of Putative ribosome-binding fa	3	2	2	2	2	1	1	1	1	1	2	0	1	1	1	0	2	1	1	1	1	1	2	0	1	1	1	0	2	1	1	1	1	1	2	0	1	1	1	0	4.7	4.7
E2PSN0;Q5T8P6-5;Q5T8P6-4;Q5T8P6-3;Q5T8P6-2;Q5T8P6;A0A087X0H9	E2PSN0;Q5T8P6-5;Q5T8P6-4;Q5T8P6-3;Q5T8P6-2;Q5T8P6;A0A087X0H9	1;1;1;1;1;1;1	1;1;1;1;1;1;1	1;1;1;1;1;1;1	RNA-binding protein 26	RBM26	>tr|E2PSN0|E2PSN0_HUMAN RNA-binding protein 26 (Fragment) OS=Homo sapiens GN=RBM26 PE=1 SV=1;>sp|Q5T8P6-5|RBM26_HUMAN Isoform 5 of RNA-binding protein 26 OS=Homo sapiens GN=RBM26;>sp|Q5T8P6-4|RBM26_HUMAN Isoform 4 of RNA-binding protein 26 OS=Homo sapiens	7	1	1	1	1	1	0	1	0	0	1	1	1	1	1	0	1	1	0	1	0	0	1	1	1	1	1	0	1	1	0	1	0	0	1	1	1	1	1	0	8.2	8.2
Q9BTD8-4;Q9BTD8-2;Q9BTD8-3;K7EP90;Q9BTD8;K7EML2;K7ER08;K7EQ03	Q9BTD8-4;Q9BTD8-2;Q9BTD8-3;K7EP90;Q9BTD8;K7EML2;K7ER08;K7EQ03	2;2;2;2;2;1;1;1	2;2;2;2;2;1;1;1	2;2;2;2;2;1;1;1	RNA-binding protein 42	RBM42	>sp|Q9BTD8-4|RBM42_HUMAN Isoform 4 of RNA-binding protein 42 OS=Homo sapiens GN=RBM42;>sp|Q9BTD8-2|RBM42_HUMAN Isoform 2 of RNA-binding protein 42 OS=Homo sapiens GN=RBM42;>sp|Q9BTD8-3|RBM42_HUMAN Isoform 3 of RNA-binding protein 42 OS=Homo sapiens GN=RBM4	8	2	2	2	1	2	0	1	0	1	2	0	0	0	2	2	1	2	0	1	0	1	2	0	0	0	2	2	1	2	0	1	0	1	2	0	0	0	2	2	5.4	5.4
P62877	P62877	1	1	1	E3 ubiquitin-protein ligase RBX1;E3 ubiquitin-protein ligase RBX1, N-terminally processed	RBX1	>sp|P62877|RBX1_HUMAN E3 ubiquitin-protein ligase RBX1 OS=Homo sapiens GN=RBX1 PE=1 SV=1	1	1	1	1	1	1	1	1	1	1	1	1	0	1	1	1	1	1	1	1	1	1	1	1	0	1	1	1	1	1	1	1	1	1	1	1	0	1	1	1	16.7	16.7
Q6R327;Q6R327-3	Q6R327;Q6R327-3	1;1	1;1	1;1	Rapamycin-insensitive companion of mTOR	RICTOR	>sp|Q6R327|RICTR_HUMAN Rapamycin-insensitive companion of mTOR OS=Homo sapiens GN=RICTOR PE=1 SV=1;>sp|Q6R327-3|RICTR_HUMAN Isoform 3 of Rapamycin-insensitive companion of mTOR OS=Homo sapiens GN=RICTOR	2	1	1	1	0	0	0	0	0	1	0	1	0	0	0	0	0	0	0	0	0	1	0	1	0	0	0	0	0	0	0	0	0	1	0	1	0	0	0	0	1.3	1.3
Q5T6R1;Q5T2J8;Q9BXT8-4;Q9BXT8-5;Q9BXT8	Q5T6R1;Q5T2J8;Q9BXT8-4;Q9BXT8-5;Q9BXT8	1;1;1;1;1	1;1;1;1;1	1;1;1;1;1	RING finger protein 17	RNF17	>tr|Q5T6R1|Q5T6R1_HUMAN RING finger protein 17 OS=Homo sapiens GN=RNF17 PE=1 SV=1;>tr|Q5T2J8|Q5T2J8_HUMAN RING finger protein 17 (Fragment) OS=Homo sapiens GN=RNF17 PE=1 SV=2;>sp|Q9BXT8-4|RNF17_HUMAN Isoform 4 of RING finger protein 17 OS=Homo sapiens GN=R	5	1	1	1	1	1	1	1	1	1	1	1	1	1	1	1	1	1	1	1	1	1	1	1	1	1	1	1	1	1	1	1	1	1	1	1	1	1	1	1	1.3	1.3
O60942-2;O60942;O60942-3;O60942-4	O60942-2;O60942;O60942-3;O60942-4	2;2;1;1	2;2;1;1	2;2;1;1	mRNA-capping enzyme;Polynucleotide 5-triphosphatase;mRNA guanylyltransferase	RNGTT	>sp|O60942-2|MCE1_HUMAN Isoform 2 of mRNA-capping enzyme OS=Homo sapiens GN=RNGTT;>sp|O60942|MCE1_HUMAN mRNA-capping enzyme OS=Homo sapiens GN=RNGTT PE=1 SV=1;>sp|O60942-3|MCE1_HUMAN Isoform 3 of mRNA-capping enzyme OS=Homo sapiens GN=RNGTT;>sp|O60942-4|MC	4	2	2	2	1	2	1	2	0	0	2	1	0	0	0	0	1	2	1	2	0	0	2	1	0	0	0	0	1	2	1	2	0	0	2	1	0	0	0	0	3.8	3.8
P62913-2;Q5VVC8;Q5VVC9	P62913-2;Q5VVC8;Q5VVC9	8;6;4	1;0;0	1;0;0	60S ribosomal protein L11	RPL11	>sp|P62913-2|RL11_HUMAN Isoform 2 of 60S ribosomal protein L11 OS=Homo sapiens GN=RPL11;>tr|Q5VVC8|Q5VVC8_HUMAN 60S ribosomal protein L11 (Fragment) OS=Homo sapiens GN=RPL11 PE=1 SV=1;>tr|Q5VVC9|Q5VVC9_HUMAN 60S ribosomal protein L11 (Fragment) OS=Homo sap	3	8	1	1	7	7	6	5	6	7	5	5	5	6	7	7	1	1	1	0	1	1	1	1	1	1	1	1	1	1	1	0	1	1	1	1	1	1	1	1	34.5	6.2
P05386	P05386	2	1	1	60S acidic ribosomal protein P1	RPLP1	>sp|P05386|RLA1_HUMAN 60S acidic ribosomal protein P1 OS=Homo sapiens GN=RPLP1 PE=1 SV=1	1	2	1	1	1	1	0	1	2	1	2	2	1	1	2	2	1	1	0	1	1	0	1	1	1	1	1	1	1	1	0	1	1	0	1	1	1	1	1	1	28.9	14
P04844-2;P04844	P04844-2;P04844	1;1	1;1	1;1	Dolichyl-diphosphooligosaccharide--protein glycosyltransferase subunit 2	RPN2	>sp|P04844-2|RPN2_HUMAN Isoform 2 of Dolichyl-diphosphooligosaccharide--protein glycosyltransferase subunit 2 OS=Homo sapiens GN=RPN2;>sp|P04844|RPN2_HUMAN Dolichyl-diphosphooligosaccharide--protein glycosyltransferase subunit 2 OS=Homo sapiens GN=RPN2 PE=	2	1	1	1	0	0	1	1	1	1	0	0	0	0	1	1	0	0	1	1	1	1	0	0	0	0	1	1	0	0	1	1	1	1	0	0	0	0	1	1	4.4	4.4
K7EP82;Q96P16-3;A0A0C4DGQ6;Q96P16	K7EP82;Q96P16-3;A0A0C4DGQ6;Q96P16	1;1;1;1	1;1;1;1	1;1;1;1	Regulation of nuclear pre-mRNA domain-containing protein 1A	RPRD1A	>tr|K7EP82|K7EP82_HUMAN Regulation of nuclear pre-mRNA domain-containing protein 1A (Fragment) OS=Homo sapiens GN=RPRD1A PE=1 SV=1;>sp|Q96P16-3|RPR1A_HUMAN Isoform 2 of Regulation of nuclear pre-mRNA domain-containing protein 1A OS=Homo sapiens GN=RPRD1A;>	4	1	1	1	0	1	0	1	1	1	1	1	0	0	1	1	0	1	0	1	1	1	1	1	0	0	1	1	0	1	0	1	1	1	1	1	0	0	1	1	14.6	14.6
Q8WVC2;P63220	Q8WVC2;P63220	2;2	2;2	2;2	40S ribosomal protein S21	RPS21	>tr|Q8WVC2|Q8WVC2_HUMAN 40S ribosomal protein S21 OS=Homo sapiens GN=RPS21 PE=1 SV=1;>sp|P63220|RS21_HUMAN 40S ribosomal protein S21 OS=Homo sapiens GN=RPS21 PE=1 SV=1	2	2	2	2	2	1	2	2	2	2	1	0	0	1	1	0	2	1	2	2	2	2	1	0	0	1	1	0	2	1	2	2	2	2	1	0	0	1	1	0	13.6	13.6
P62857	P62857	2	2	2	40S ribosomal protein S28	RPS28	>sp|P62857|RS28_HUMAN 40S ribosomal protein S28 OS=Homo sapiens GN=RPS28 PE=1 SV=1	1	2	2	2	1	1	1	1	2	2	0	0	0	0	2	2	1	1	1	1	2	2	0	0	0	0	2	2	1	1	1	1	2	2	0	0	0	0	2	2	30.4	30.4
Q9Y3B9	Q9Y3B9	2	2	2	RRP15-like protein	RRP15	>sp|Q9Y3B9|RRP15_HUMAN RRP15-like protein OS=Homo sapiens GN=RRP15 PE=1 SV=2	1	2	2	2	1	1	1	1	1	1	1	1	0	0	2	1	1	1	1	1	1	1	1	1	0	0	2	1	1	1	1	1	1	1	1	1	0	0	2	1	7.1	7.1
H7C5Q0;Q96IZ7-2;C9J713;Q96IZ7	H7C5Q0;Q96IZ7-2;C9J713;Q96IZ7	1;1;1;1	1;1;1;1	1;1;1;1	Serine/Arginine-related protein 53	RSRC1	>tr|H7C5Q0|H7C5Q0_HUMAN Serine/Arginine-related protein 53 (Fragment) OS=Homo sapiens GN=RSRC1 PE=1 SV=1;>sp|Q96IZ7-2|RSRC1_HUMAN Isoform 2 of Serine/Arginine-related protein 53 OS=Homo sapiens GN=RSRC1;>tr|C9J713|C9J713_HUMAN Serine/Arginine-related prote	4	1	1	1	1	0	0	1	1	1	0	1	1	1	1	1	1	0	0	1	1	1	0	1	1	1	1	1	1	0	0	1	1	1	0	1	1	1	1	1	8.7	8.7
H7BY35;Q92736;Q92736-2	H7BY35;Q92736;Q92736-2	1;1;1	1;1;1	1;1;1	Ryanodine receptor 2	RYR2	>tr|H7BY35|H7BY35_HUMAN Ryanodine receptor 2 OS=Homo sapiens GN=RYR2 PE=1 SV=2;>sp|Q92736|RYR2_HUMAN Ryanodine receptor 2 OS=Homo sapiens GN=RYR2 PE=1 SV=3;>sp|Q92736-2|RYR2_HUMAN Isoform 2 of Ryanodine receptor 2 OS=Homo sapiens GN=RYR2	3	1	1	1	0	0	1	0	1	1	1	1	1	1	1	1	0	0	1	0	1	1	1	1	1	1	1	1	0	0	1	0	1	1	1	1	1	1	1	1	0.3	0.3
H0YFS7;E7EW59;Q9Y467	H0YFS7;E7EW59;Q9Y467	1;1;1	1;1;1	1;1;1	Sal-like protein 2	SALL2	>tr|H0YFS7|H0YFS7_HUMAN Sal-like protein 2 (Fragment) OS=Homo sapiens GN=SALL2 PE=1 SV=2;>tr|E7EW59|E7EW59_HUMAN Sal-like protein 2 OS=Homo sapiens GN=SALL2 PE=1 SV=2;>sp|Q9Y467|SALL2_HUMAN Sal-like protein 2 OS=Homo sapiens GN=SALL2 PE=1 SV=4	3	1	1	1	1	1	1	1	1	1	1	1	1	1	1	1	1	1	1	1	1	1	1	1	1	1	1	1	1	1	1	1	1	1	1	1	1	1	1	1	1.6	1.6
O43290	O43290	2	2	2	U4/U6.U5 tri-snRNP-associated protein 1	SART1	>sp|O43290|SNUT1_HUMAN U4/U6.U5 tri-snRNP-associated protein 1 OS=Homo sapiens GN=SART1 PE=1 SV=1	1	2	2	2	0	0	0	0	0	0	2	1	0	0	2	2	0	0	0	0	0	0	2	1	0	0	2	2	0	0	0	0	0	0	2	1	0	0	2	2	3.6	3.6
F8WCV6;Q9UPW6-2;C9JR56;Q9UPW6	F8WCV6;Q9UPW6-2;C9JR56;Q9UPW6	1;1;1;1	1;1;1;1	1;1;1;1	DNA-binding protein SATB2	SATB2	>tr|F8WCV6|F8WCV6_HUMAN DNA-binding protein SATB2 OS=Homo sapiens GN=SATB2 PE=1 SV=1;>sp|Q9UPW6-2|SATB2_HUMAN Isoform 2 of DNA-binding protein SATB2 OS=Homo sapiens GN=SATB2;>tr|C9JR56|C9JR56_HUMAN DNA-binding protein SATB OS=Homo sapiens GN=SATB2 PE=1 SV=	4	1	1	1	0	0	0	0	1	1	0	0	0	0	1	1	0	0	0	0	1	1	0	0	0	0	1	1	0	0	0	0	1	1	0	0	0	0	1	1	8.7	8.7
Q9H7N4	Q9H7N4	1	1	1	Splicing factor, arginine/serine-rich 19	SCAF1	>sp|Q9H7N4|SFR19_HUMAN Splicing factor, arginine/serine-rich 19 OS=Homo sapiens GN=SCAF1 PE=1 SV=3	1	1	1	1	0	0	1	1	1	1	1	1	0	0	0	0	0	0	1	1	1	1	1	1	0	0	0	0	0	0	1	1	1	1	1	1	0	0	0	0	1.2	1.2
Q9Y6U3-3;Q9Y6U3-2;Q9Y6U3	Q9Y6U3-3;Q9Y6U3-2;Q9Y6U3	1;1;1	1;1;1	1;1;1	Adseverin	SCIN	>sp|Q9Y6U3-3|ADSV_HUMAN Isoform 3 of Adseverin OS=Homo sapiens GN=SCIN;>sp|Q9Y6U3-2|ADSV_HUMAN Isoform 2 of Adseverin OS=Homo sapiens GN=SCIN;>sp|Q9Y6U3|ADSV_HUMAN Adseverin OS=Homo sapiens GN=SCIN PE=1 SV=4	3	1	1	1	1	1	0	1	0	0	1	1	1	1	1	1	1	1	0	1	0	0	1	1	1	1	1	1	1	1	0	1	0	0	1	1	1	1	1	1	2.1	2.1
Q99470	Q99470	1	1	1	Stromal cell-derived factor 2	SDF2	>sp|Q99470|SDF2_HUMAN Stromal cell-derived factor 2 OS=Homo sapiens GN=SDF2 PE=1 SV=2	1	1	1	1	1	1	1	1	1	1	1	1	1	1	1	1	1	1	1	1	1	1	1	1	1	1	1	1	1	1	1	1	1	1	1	1	1	1	1	1	7.1	7.1
D6RFM5;P31040-2;P31040;P31040-3;A0A087X1I3	D6RFM5;P31040-2;P31040;P31040-3;A0A087X1I3	3;3;3;2;2	3;3;3;2;2	3;3;3;2;2	Succinate dehydrogenase [ubiquinone] flavoprotein subunit, mitochondrial	SDHA	>tr|D6RFM5|D6RFM5_HUMAN Succinate dehydrogenase [ubiquinone] flavoprotein subunit, mitochondrial OS=Homo sapiens GN=SDHA PE=1 SV=1;>sp|P31040-2|SDHA_HUMAN Isoform 2 of Succinate dehydrogenase [ubiquinone] flavoprotein subunit, mitochondrial OS=Homo sapiens	5	3	3	3	1	1	0	0	1	3	1	0	1	2	1	1	1	1	0	0	1	3	1	0	1	2	1	1	1	1	0	0	1	3	1	0	1	2	1	1	5.1	5.1
Q5QPE1;Q15437	Q5QPE1;Q15437	1;1	1;1	1;1	Protein transport protein Sec23B	SEC23B	>tr|Q5QPE1|Q5QPE1_HUMAN Protein transport protein Sec23B (Fragment) OS=Homo sapiens GN=SEC23B PE=1 SV=1;>sp|Q15437|SC23B_HUMAN Protein transport protein Sec23B OS=Homo sapiens GN=SEC23B PE=1 SV=2	2	1	1	1	1	1	1	1	1	1	1	1	1	1	1	1	1	1	1	1	1	1	1	1	1	1	1	1	1	1	1	1	1	1	1	1	1	1	1	1	7.3	7.3
P61619;B4DR61;P61619-3;F8W776;Q8TC24;Q9H9S3-2;Q9H9S3-3;Q9H9S3;H7C1Q9;C9JXC6;H7C069;A6NK38;F2Z2C7;A6NIF9;C9JJV4;H7C1S8	P61619;B4DR61;P61619-3;F8W776;Q8TC24;Q9H9S3-2;Q9H9S3-3;Q9H9S3	3;3;2;2;2;2;2;2;1;1;1;1;1;1;1;1	3;3;2;2;2;2;2;2;1;1;1;1;1;1;1;1	3;3;2;2;2;2;2;2;1;1;1;1;1;1;1;1	Protein transport protein Sec61 subunit alpha isoform 1;Protein transport protein Sec61 subunit alpha isoform 2	SEC61A1;SEC61A2	>sp|P61619|S61A1_HUMAN Protein transport protein Sec61 subunit alpha isoform 1 OS=Homo sapiens GN=SEC61A1 PE=1 SV=2;>tr|B4DR61|B4DR61_HUMAN Protein transport protein Sec61 subunit alpha isoform 1 OS=Homo sapiens GN=SEC61A1 PE=1 SV=1;>sp|P61619-3|S61A1_HUMA	16	3	3	3	2	1	1	1	2	3	0	1	0	0	1	2	2	1	1	1	2	3	0	1	0	0	1	2	2	1	1	1	2	3	0	1	0	0	1	2	6.7	6.7
Q99442	Q99442	1	1	1	Translocation protein SEC62	SEC62	>sp|Q99442|SEC62_HUMAN Translocation protein SEC62 OS=Homo sapiens GN=SEC62 PE=1 SV=1	1	1	1	1	0	0	1	1	1	1	0	0	0	0	1	1	0	0	1	1	1	1	0	0	0	0	1	1	0	0	1	1	1	1	0	0	0	0	1	1	2.3	2.3
Q96BR5	Q96BR5	1	1	1	Sel1 repeat-containing protein 1	SELRC1	>sp|Q96BR5|COA7_HUMAN Cytochrome c oxidase assembly factor 7 OS=Homo sapiens GN=COA7 PE=1 SV=2	1	1	1	1	0	0	0	0	0	0	0	0	0	0	1	1	0	0	0	0	0	0	0	0	0	0	1	1	0	0	0	0	0	0	0	0	0	0	1	1	6.9	6.9
Q8NC51-4;Q8NC51-3;Q8NC51-2;Q8NC51	Q8NC51-4;Q8NC51-3;Q8NC51-2;Q8NC51	2;2;2;2	2;2;2;2	2;2;2;2	Plasminogen activator inhibitor 1 RNA-binding protein	SERBP1	>sp|Q8NC51-4|PAIRB_HUMAN Isoform 4 of Plasminogen activator inhibitor 1 RNA-binding protein OS=Homo sapiens GN=SERBP1;>sp|Q8NC51-3|PAIRB_HUMAN Isoform 3 of Plasminogen activator inhibitor 1 RNA-binding protein OS=Homo sapiens GN=SERBP1;>sp|Q8NC51-2|PAIRB_H	4	2	2	2	0	0	0	1	1	2	0	0	0	0	1	1	0	0	0	1	1	2	0	0	0	0	1	1	0	0	0	1	1	2	0	0	0	0	1	1	8.8	8.8
E9PKH2;P50454;H0YEP8	E9PKH2;P50454;H0YEP8	2;2;1	2;2;1	2;2;1	Serpin H1	SERPINH1	>tr|E9PKH2|E9PKH2_HUMAN Serpin H1 OS=Homo sapiens GN=SERPINH1 PE=1 SV=1;>sp|P50454|SERPH_HUMAN Serpin H1 OS=Homo sapiens GN=SERPINH1 PE=1 SV=2;>tr|H0YEP8|H0YEP8_HUMAN Serpin H1 (Fragment) OS=Homo sapiens GN=SERPINH1 PE=1 SV=1	3	2	2	2	2	2	1	2	2	2	1	1	1	1	2	1	2	2	1	2	2	2	1	1	1	1	2	1	2	2	1	2	2	2	1	1	1	1	2	1	11.9	11.9
Q15459-2;Q15459	Q15459-2;Q15459	1;1	1;1	1;1	Splicing factor 3A subunit 1	SF3A1	>sp|Q15459-2|SF3A1_HUMAN Isoform 2 of Splicing factor 3A subunit 1 OS=Homo sapiens GN=SF3A1;>sp|Q15459|SF3A1_HUMAN Splicing factor 3A subunit 1 OS=Homo sapiens GN=SF3A1 PE=1 SV=1	2	1	1	1	1	0	1	1	1	1	0	1	0	0	0	0	1	0	1	1	1	1	0	1	0	0	0	0	1	0	1	1	1	1	0	1	0	0	0	0	1.2	1.2
Q12874	Q12874	1	1	1	Splicing factor 3A subunit 3	SF3A3	>sp|Q12874|SF3A3_HUMAN Splicing factor 3A subunit 3 OS=Homo sapiens GN=SF3A3 PE=1 SV=1	1	1	1	1	1	1	1	1	1	1	1	1	1	1	1	1	1	1	1	1	1	1	1	1	1	1	1	1	1	1	1	1	1	1	1	1	1	1	1	1	1.8	1.8
O75533	O75533	1	1	1	Splicing factor 3B subunit 1	SF3B1	>sp|O75533|SF3B1_HUMAN Splicing factor 3B subunit 1 OS=Homo sapiens GN=SF3B1 PE=1 SV=3	1	1	1	1	0	0	0	1	1	1	0	0	0	0	1	1	0	0	0	1	1	1	0	0	0	0	1	1	0	0	0	1	1	1	0	0	0	0	1	1	1.1	1.1
Q9Y3B4	Q9Y3B4	1	1	1	Pre-mRNA branch site protein p14	SF3B14	>sp|Q9Y3B4|SF3B6_HUMAN Splicing factor 3B subunit 6 OS=Homo sapiens GN=SF3B6 PE=1 SV=1	1	1	1	1	1	1	0	1	1	1	1	1	1	1	1	1	1	1	0	1	1	1	1	1	1	1	1	1	1	1	0	1	1	1	1	1	1	1	1	1	9.6	9.6
Q15427	Q15427	1	1	1	Splicing factor 3B subunit 4	SF3B4	>sp|Q15427|SF3B4_HUMAN Splicing factor 3B subunit 4 OS=Homo sapiens GN=SF3B4 PE=1 SV=1	1	1	1	1	1	1	1	1	1	1	0	0	0	0	1	1	1	1	1	1	1	1	0	0	0	0	1	1	1	1	1	1	1	1	0	0	0	0	1	1	3.3	3.3
P31947-2;P31947;Q04917;A2IDB2	P31947-2;P31947;Q04917	4;4;3;1	1;1;0;0	1;1;0;0	14-3-3 protein sigma;14-3-3 protein eta	SFN;YWHAH	>sp|P31947-2|1433S_HUMAN Isoform 2 of 14-3-3 protein sigma OS=Homo sapiens GN=SFN;>sp|P31947|1433S_HUMAN 14-3-3 protein sigma OS=Homo sapiens GN=SFN PE=1 SV=1;>sp|Q04917|1433F_HUMAN 14-3-3 protein eta OS=Homo sapiens GN=YWHAH PE=1 SV=4	4	4	1	1	4	4	4	4	4	3	4	3	2	2	4	3	1	1	1	1	1	1	1	1	1	1	1	1	1	1	1	1	1	1	1	1	1	1	1	1	14.8	3.7
Q96NB2	Q96NB2	1	1	1	Sideroflexin-2	SFXN2	>sp|Q96NB2|SFXN2_HUMAN Sideroflexin-2 OS=Homo sapiens GN=SFXN2 PE=1 SV=2	1	1	1	1	1	1	1	1	1	0	0	0	0	0	1	1	1	1	1	1	1	0	0	0	0	0	1	1	1	1	1	1	1	0	0	0	0	0	1	1	3.7	3.7
O43765	O43765	1	1	1	Small glutamine-rich tetratricopeptide repeat-containing protein alpha	SGTA	>sp|O43765|SGTA_HUMAN Small glutamine-rich tetratricopeptide repeat-containing protein alpha OS=Homo sapiens GN=SGTA PE=1 SV=1	1	1	1	1	1	1	1	1	1	1	1	1	1	1	1	1	1	1	1	1	1	1	1	1	1	1	1	1	1	1	1	1	1	1	1	1	1	1	1	1	3.2	3.2
J3QS74;J3KRZ0;J3QL03;J3KSP0;Q8WVK7	J3QS74;J3KRZ0;J3QL03;J3KSP0;Q8WVK7	1;1;1;1;1	1;1;1;1;1	1;1;1;1;1	Spindle and kinetochore-associated protein 2	SKA2	>tr|J3QS74|J3QS74_HUMAN Family with sequence similarity 33, member A, isoform CRA_d OS=Homo sapiens GN=SKA2 PE=1 SV=1;>tr|J3KRZ0|J3KRZ0_HUMAN Spindle and kinetochore-associated protein 2 OS=Homo sapiens GN=SKA2 PE=1 SV=1;>tr|J3QL03|J3QL03_HUMAN Spindle and	5	1	1	1	1	0	0	0	1	0	0	0	0	0	1	1	1	0	0	0	1	0	0	0	0	0	1	1	1	0	0	0	1	0	0	0	0	0	1	1	18	18
Q6NUK1-2;Q6NUK1	Q6NUK1-2;Q6NUK1	2;2	2;2	2;2	Calcium-binding mitochondrial carrier protein SCaMC-1	SLC25A24	>sp|Q6NUK1-2|SCMC1_HUMAN Isoform 2 of Calcium-binding mitochondrial carrier protein SCaMC-1 OS=Homo sapiens GN=SLC25A24;>sp|Q6NUK1|SCMC1_HUMAN Calcium-binding mitochondrial carrier protein SCaMC-1 OS=Homo sapiens GN=SLC25A24 PE=1 SV=2	2	2	2	2	1	1	1	1	1	1	0	1	1	2	1	2	1	1	1	1	1	1	0	1	1	2	1	2	1	1	1	1	1	1	0	1	1	2	1	2	3.7	3.7
P12235;V9GYG0	P12235;V9GYG0	14;10	1;1	1;1	ADP/ATP translocase 1	SLC25A4	>sp|P12235|ADT1_HUMAN ADP/ATP translocase 1 OS=Homo sapiens GN=SLC25A4 PE=1 SV=4;>tr|V9GYG0|V9GYG0_HUMAN ADP/ATP translocase 1 OS=Homo sapiens GN=SLC25A4 PE=1 SV=1	2	14	1	1	14	14	14	14	12	13	11	8	8	7	12	11	1	1	1	1	1	0	1	1	0	0	0	0	1	1	1	1	1	0	1	1	0	0	0	0	32.2	3
Q6PML9	Q6PML9	1	1	1	Zinc transporter 9	SLC30A9	>sp|Q6PML9|ZNT9_HUMAN Zinc transporter 9 OS=Homo sapiens GN=SLC30A9 PE=1 SV=1	1	1	1	1	1	1	1	1	1	0	0	0	1	1	1	1	1	1	1	1	1	0	0	0	1	1	1	1	1	1	1	1	1	0	0	0	1	1	1	1	1.6	1.6
A0A087WTX2;Q92504	A0A087WTX2;Q92504	1;1	1;1	1;1	Zinc transporter SLC39A7	SLC39A7	>tr|A0A087WTX2|A0A087WTX2_HUMAN Zinc transporter SLC39A7 OS=Homo sapiens GN=SLC39A7 PE=1 SV=1;>sp|Q92504|S39A7_HUMAN Zinc transporter SLC39A7 OS=Homo sapiens GN=SLC39A7 PE=1 SV=2	2	1	1	1	1	1	1	1	1	1	0	0	0	0	0	0	1	1	1	1	1	1	0	0	0	0	0	0	1	1	1	1	1	1	0	0	0	0	0	0	3.3	3.3
O95391	O95391	2	2	2	Pre-mRNA-splicing factor SLU7	SLU7	>sp|O95391|SLU7_HUMAN Pre-mRNA-splicing factor SLU7 OS=Homo sapiens GN=SLU7 PE=1 SV=2	1	2	2	2	1	2	0	2	2	1	1	1	0	0	1	1	1	2	0	2	2	1	1	1	0	0	1	1	1	2	0	2	2	1	1	1	0	0	1	1	5.6	5.6
C9JTA6;Q12824-2;Q12824;G5E975	C9JTA6;Q12824-2;Q12824;G5E975	1;1;1;1	1;1;1;1	1;1;1;1	SWI/SNF-related matrix-associated actin-dependent regulator of chromatin subfamily B member 1	SMARCB1	>tr|C9JTA6|C9JTA6_HUMAN SWI/SNF-related matrix-associated actin-dependent regulator of chromatin subfamily B member 1 (Fragment) OS=Homo sapiens GN=SMARCB1 PE=1 SV=1;>sp|Q12824-2|SNF5_HUMAN Isoform B of SWI/SNF-related matrix-associated actin-dependent reg	4	1	1	1	1	1	0	0	1	1	1	1	0	0	1	1	1	1	0	0	1	1	1	1	0	0	1	1	1	1	0	0	1	1	1	1	0	0	1	1	5.7	5.7
Q92922	Q92922	10	4	4	SWI/SNF complex subunit SMARCC1	SMARCC1	>sp|Q92922|SMRC1_HUMAN SWI/SNF complex subunit SMARCC1 OS=Homo sapiens GN=SMARCC1 PE=1 SV=3	1	10	4	4	7	8	6	6	8	9	8	6	3	4	9	8	1	2	0	1	2	3	2	1	0	0	3	2	1	2	0	1	2	3	2	1	0	0	3	2	9.3	5
J3KMX2;Q92925-3;B9EGA3;Q92925-2;Q92925;F8VW95;C9JYI7;F8VUB0	J3KMX2;Q92925-3;B9EGA3;Q92925-2;Q92925;F8VW95;C9JYI7;F8VUB0	2;2;2;2;2;1;1;1	1;1;1;1;1;0;0;0	1;1;1;1;1;0;0;0	SWI/SNF-related matrix-associated actin-dependent regulator of chromatin subfamily D member 2	SMARCD2;SMARCD1;SMARCD3	>tr|J3KMX2|J3KMX2_HUMAN SWI/SNF-related matrix-associated actin-dependent regulator of chromatin subfamily D member 2 OS=Homo sapiens GN=SMARCD2 PE=1 SV=1;>sp|Q92925-3|SMRD2_HUMAN Isoform 3 of SWI/SNF-related matrix-associated actin-dependent regulator of	8	2	1	1	2	1	2	1	2	2	2	2	1	2	2	2	1	0	1	0	1	1	1	1	1	1	1	1	1	0	1	0	1	1	1	1	1	1	1	1	9	4.8
G8JLG1;Q14683;V9GY57	G8JLG1;Q14683;V9GY57	2;2;1	2;2;1	2;2;1	Structural maintenance of chromosomes protein 1A	SMC1A	>tr|G8JLG1|G8JLG1_HUMAN Structural maintenance of chromosomes protein OS=Homo sapiens GN=SMC1A PE=1 SV=2;>sp|Q14683|SMC1A_HUMAN Structural maintenance of chromosomes protein 1A OS=Homo sapiens GN=SMC1A PE=1 SV=2;>tr|V9GY57|V9GY57_HUMAN Structural maintenan	3	2	2	2	1	1	1	1	2	2	0	0	1	0	2	2	1	1	1	1	2	2	0	0	1	0	2	2	1	1	1	1	2	2	0	0	1	0	2	2	1.9	1.9
Q9UQE7	Q9UQE7	2	2	2	Structural maintenance of chromosomes protein 3	SMC3	>sp|Q9UQE7|SMC3_HUMAN Structural maintenance of chromosomes protein 3 OS=Homo sapiens GN=SMC3 PE=1 SV=2	1	2	2	2	1	0	0	1	1	1	0	0	0	0	2	1	1	0	0	1	1	1	0	0	0	0	2	1	1	0	0	1	1	1	0	0	0	0	2	1	1.9	1.9
P62318-2;P62318;H3BT13	P62318-2;P62318	3;3;1	3;3;1	3;3;1	Small nuclear ribonucleoprotein Sm D3	SNRPD3	>sp|P62318-2|SMD3_HUMAN Isoform 2 of Small nuclear ribonucleoprotein Sm D3 OS=Homo sapiens GN=SNRPD3;>sp|P62318|SMD3_HUMAN Small nuclear ribonucleoprotein Sm D3 OS=Homo sapiens GN=SNRPD3 PE=1 SV=1	3	3	3	3	2	2	2	2	3	3	2	1	0	2	2	2	2	2	2	2	3	3	2	1	0	2	2	2	2	2	2	2	3	3	2	1	0	2	2	2	21.7	21.7
P62304	P62304	1	1	1	Small nuclear ribonucleoprotein E	SNRPE	>sp|P62304|RUXE_HUMAN Small nuclear ribonucleoprotein E OS=Homo sapiens GN=SNRPE PE=1 SV=1	1	1	1	1	1	1	1	1	1	1	1	1	1	1	1	1	1	1	1	1	1	1	1	1	1	1	1	1	1	1	1	1	1	1	1	1	1	1	1	1	12	12
Q49AN9;F5H013;P62308;A8MWD9	Q49AN9;F5H013;P62308;A8MWD9	1;1;1;1	1;1;1;1	1;1;1;1	Small nuclear ribonucleoprotein G;Small nuclear ribonucleoprotein G-like protein	SNRPG	>tr|Q49AN9|Q49AN9_HUMAN SNRPG protein OS=Homo sapiens GN=SNRPG PE=1 SV=1;>tr|F5H013|F5H013_HUMAN Small nuclear ribonucleoprotein G OS=Homo sapiens GN=SNRPG PE=1 SV=1;>sp|P62308|RUXG_HUMAN Small nuclear ribonucleoprotein G OS=Homo sapiens GN=SNRPG PE=1 SV=1	4	1	1	1	1	1	1	1	1	0	1	1	1	1	1	1	1	1	1	1	1	0	1	1	1	1	1	1	1	1	1	1	1	0	1	1	1	1	1	1	20.3	20.3
Q8WXA9;Q8WXA9-2	Q8WXA9;Q8WXA9-2	1;1	1;1	1;1	Splicing regulatory glutamine/lysine-rich protein 1	SREK1	>sp|Q8WXA9|SREK1_HUMAN Splicing regulatory glutamine/lysine-rich protein 1 OS=Homo sapiens GN=SREK1 PE=1 SV=1;>sp|Q8WXA9-2|SREK1_HUMAN Isoform 2 of Splicing regulatory glutamine/lysine-rich protein 1 OS=Homo sapiens GN=SREK1	2	1	1	1	1	1	1	0	1	0	0	0	0	1	1	1	1	1	1	0	1	0	0	0	0	1	1	1	1	1	1	0	1	0	0	0	0	1	1	1	3	3
M0R088;E9PCT1;Q8IYB3-2;Q8IYB3;A9Z1X7	M0R088;E9PCT1;Q8IYB3-2;Q8IYB3;A9Z1X7	1;1;1;1;1	1;1;1;1;1	1;1;1;1;1	Serine/arginine repetitive matrix protein 1	SRRM1	>tr|M0R088|M0R088_HUMAN Serine/arginine repetitive matrix protein 1 (Fragment) OS=Homo sapiens GN=SRRM1 PE=1 SV=1;>tr|E9PCT1|E9PCT1_HUMAN Serine/arginine repetitive matrix protein 1 OS=Homo sapiens GN=SRRM1 PE=1 SV=3;>sp|Q8IYB3-2|SRRM1_HUMAN Isoform 2 of S	5	1	1	1	1	0	1	0	0	0	0	0	0	0	0	1	1	0	1	0	0	0	0	0	0	0	0	1	1	0	1	0	0	0	0	0	0	0	0	1	1.5	1.5
D6RAC5;U3KQ46;P81877-2;P81877-4;P81877-5;P81877-3;Q9BWW4-2;P81877;A0A087WVT6;Q9BWG4-2;Q9BWW4-3;A0A087X159;Q9BWG4;Q9BWW4	D6RAC5;U3KQ46;P81877-2;P81877-4;P81877-5;P81877-3;Q9BWW4-2;P81877;A0A087WVT6;Q9BWG4-2;Q9BWW4-3;A0A087X159;Q9BWG4;Q9BWW4	1;1;1;1;1;1;1;1;1;1;1;1;1;1	1;1;1;1;1;1;1;1;1;1;1;1;1;1	1;1;1;1;1;1;1;1;1;1;1;1;1;1	Single-stranded DNA-binding protein 2;Single-stranded DNA-binding protein 3;Single-stranded DNA-binding protein 4	SSBP2;SSBP3;SSBP4	>tr|D6RAC5|D6RAC5_HUMAN Single-stranded DNA-binding protein 2 (Fragment) OS=Homo sapiens GN=SSBP2 PE=1 SV=2;>tr|U3KQ46|U3KQ46_HUMAN Single-stranded DNA-binding protein 4 (Fragment) OS=Homo sapiens GN=SSBP4 PE=1 SV=2;>sp|P81877-2|SSBP2_HUMAN Isoform 2 of Si	14	1	1	1	0	1	1	1	1	1	1	0	1	1	1	1	0	1	1	1	1	1	1	0	1	1	1	1	0	1	1	1	1	1	1	0	1	1	1	1	4.8	4.8
C9JA28;Q9UNL2;Q9UNL2-2	C9JA28;Q9UNL2;Q9UNL2-2	1;1;1	1;1;1	1;1;1	Translocon-associated protein subunit gamma	SSR3	>tr|C9JA28|C9JA28_HUMAN Translocon-associated protein subunit gamma OS=Homo sapiens GN=SSR3 PE=1 SV=1;>sp|Q9UNL2|SSRG_HUMAN Translocon-associated protein subunit gamma OS=Homo sapiens GN=SSR3 PE=1 SV=1;>sp|Q9UNL2-2|SSRG_HUMAN Isoform 2 of Translocon-associ	3	1	1	1	1	1	1	1	1	1	1	0	1	0	1	1	1	1	1	1	1	1	1	0	1	0	1	1	1	1	1	1	1	1	1	0	1	0	1	1	8	8
E9PK41;H0YEK1;H0YEB6;O60232	E9PK41;H0YEK1;H0YEB6;O60232	1;1;1;1	1;1;1;1	1;1;1;1	Sjoegren syndrome/scleroderma autoantigen 1	SSSCA1	>tr|E9PK41|E9PK41_HUMAN Sjoegren syndrome/scleroderma autoantigen 1 OS=Homo sapiens GN=SSSCA1 PE=1 SV=1;>tr|H0YEK1|H0YEK1_HUMAN Sjoegren syndrome/scleroderma autoantigen 1 (Fragment) OS=Homo sapiens GN=SSSCA1 PE=1 SV=1;>tr|H0YEB6|H0YEB6_HUMAN Sjoegren synd	4	1	1	1	1	1	1	1	1	1	1	1	1	1	1	1	1	1	1	1	1	1	1	1	1	1	1	1	1	1	1	1	1	1	1	1	1	1	1	1	9.9	9.9
Q5JW28;A0A087X1A5;Q5JW30;O95793-2;O95793-3;O95793	Q5JW28;A0A087X1A5;Q5JW30;O95793-2;O95793-3;O95793	1;1;1;1;1;1	1;1;1;1;1;1	1;1;1;1;1;1	Double-stranded RNA-binding protein Staufen homolog 1	STAU1	>tr|Q5JW28|Q5JW28_HUMAN Double-stranded RNA-binding protein Staufen homolog 1 (Fragment) OS=Homo sapiens GN=STAU1 PE=1 SV=1;>tr|A0A087X1A5|A0A087X1A5_HUMAN Double-stranded RNA-binding protein Staufen homolog 1 OS=Homo sapiens GN=STAU1 PE=1 SV=1;>tr|Q5JW30|	6	1	1	1	0	1	0	0	1	1	1	1	0	0	1	1	0	1	0	0	1	1	1	1	0	0	1	1	0	1	0	0	1	1	1	1	0	0	1	1	6	6
Q15813;Q15813-2	Q15813;Q15813-2	1;1	1;1	1;1	Tubulin-specific chaperone E	TBCE	>sp|Q15813|TBCE_HUMAN Tubulin-specific chaperone E OS=Homo sapiens GN=TBCE PE=1 SV=1;>sp|Q15813-2|TBCE_HUMAN Isoform 2 of Tubulin-specific chaperone E OS=Homo sapiens GN=TBCE	2	1	1	1	1	1	1	1	1	1	1	1	0	0	1	1	1	1	1	1	1	1	1	1	0	0	1	1	1	1	1	1	1	1	1	1	0	0	1	1	2.3	2.3
Q32MN6;P20226-2;P20226;Q6SJ96	Q32MN6;P20226-2;P20226;Q6SJ96	1;1;1;1	1;1;1;1	1;1;1;1	TATA-box-binding protein;TATA box-binding protein-like protein 2	TBP;TBPL2	>tr|Q32MN6|Q32MN6_HUMAN TATA-box-binding protein OS=Homo sapiens GN=TBP PE=1 SV=1;>sp|P20226-2|TBP_HUMAN Isoform 2 of TATA-box-binding protein OS=Homo sapiens GN=TBP;>sp|P20226|TBP_HUMAN TATA-box-binding protein OS=Homo sapiens GN=TBP PE=1 SV=2;>sp|Q6SJ96|	4	1	1	1	0	0	0	0	0	0	1	1	1	1	1	1	0	0	0	0	0	0	1	1	1	1	1	1	0	0	0	0	0	0	1	1	1	1	1	1	3.5	3.5
Q5H9L1;Q8IYN2	Q5H9L1;Q8IYN2	1;1	1;1	1;1	Transcription elongation factor A protein-like 8	TCEAL8	>tr|Q5H9L1|Q5H9L1_HUMAN Transcription elongation factor A protein-like 8 (Fragment) OS=Homo sapiens GN=TCEAL8 PE=1 SV=1;>sp|Q8IYN2|TCAL8_HUMAN Transcription elongation factor A protein-like 8 OS=Homo sapiens GN=TCEAL8 PE=3 SV=1	2	1	1	1	1	1	1	1	1	1	1	0	0	1	1	1	1	1	1	1	1	1	1	0	0	1	1	1	1	1	1	1	1	1	1	0	0	1	1	1	12.2	12.2
P05549-5;P05549-6;P05549;Q96SH1;Q6VUC0;Q92481;Q92481-2	P05549-5;P05549-6;P05549;Q96SH1;Q6VUC0;Q92481;Q92481-2	2;2;2;2;1;1;1	2;2;2;2;1;1;1	2;2;2;2;1;1;1	Transcription factor AP-2-alpha;Transcription factor AP-2-epsilon;Transcription factor AP-2-beta	TFAP2A;TFAP2E;TFAP2B	>sp|P05549-5|AP2A_HUMAN Isoform 2 of Transcription factor AP-2-alpha OS=Homo sapiens GN=TFAP2A;>sp|P05549-6|AP2A_HUMAN Isoform 5 of Transcription factor AP-2-alpha OS=Homo sapiens GN=TFAP2A;>sp|P05549|AP2A_HUMAN Transcription factor AP-2-alpha OS=Homo sapi	7	2	2	2	0	0	0	0	0	0	1	1	1	1	1	2	0	0	0	0	0	0	1	1	1	1	1	2	0	0	0	0	0	0	1	1	1	1	1	2	6.5	6.5
P19532	P19532	2	2	2	Transcription factor E3	TFE3	>sp|P19532|TFE3_HUMAN Transcription factor E3 OS=Homo sapiens GN=TFE3 PE=1 SV=4	1	2	2	2	0	0	0	0	0	0	1	1	1	1	1	2	0	0	0	0	0	0	1	1	1	1	1	2	0	0	0	0	0	0	1	1	1	1	1	2	3.5	3.5
O14948-4;O14948-2;O14948	O14948-4;O14948-2;O14948	1;1;1	1;1;1	1;1;1	Transcription factor EC	TFEC	>sp|O14948-4|TFEC_HUMAN Isoform 4 of Transcription factor EC OS=Homo sapiens GN=TFEC;>sp|O14948-2|TFEC_HUMAN Isoform 2 of Transcription factor EC OS=Homo sapiens GN=TFEC;>sp|O14948|TFEC_HUMAN Transcription factor EC OS=Homo sapiens GN=TFEC PE=1 SV=1	3	1	1	1	1	1	1	1	1	1	1	0	1	1	1	1	1	1	1	1	1	1	1	0	1	1	1	1	1	1	1	1	1	1	1	0	1	1	1	1	3.2	3.2
O43615;M0QXU7	O43615;M0QXU7	3;2	3;2	3;2	Mitochondrial import inner membrane translocase subunit TIM44	TIMM44	>sp|O43615|TIM44_HUMAN Mitochondrial import inner membrane translocase subunit TIM44 OS=Homo sapiens GN=TIMM44 PE=1 SV=2;>tr|M0QXU7|M0QXU7_HUMAN Mitochondrial import inner membrane translocase subunit TIM44 (Fragment) OS=Homo sapiens GN=TIMM44 PE=1 SV=1	2	3	3	3	1	3	1	2	3	2	1	0	0	0	3	2	1	3	1	2	3	2	1	0	0	0	3	2	1	3	1	2	3	2	1	0	0	0	3	2	7.1	7.1
P31314	P31314	1	1	1	T-cell leukemia homeobox protein 1	TLX1	>sp|P31314|TLX1_HUMAN T-cell leukemia homeobox protein 1 OS=Homo sapiens GN=TLX1 PE=1 SV=1	1	1	1	1	0	0	0	0	0	0	0	0	1	1	1	1	0	0	0	0	0	0	0	0	1	1	1	1	0	0	0	0	0	0	0	0	1	1	1	1	3.6	3.6
Q9NS69	Q9NS69	1	1	1	Mitochondrial import receptor subunit TOM22 homolog	TOMM22	>sp|Q9NS69|TOM22_HUMAN Mitochondrial import receptor subunit TOM22 homolog OS=Homo sapiens GN=TOMM22 PE=1 SV=3	1	1	1	1	1	0	1	0	1	0	0	0	0	0	0	0	1	0	1	0	1	0	0	0	0	0	0	0	1	0	1	0	1	0	0	0	0	0	0	0	7.7	7.7
H7C2L4;P62995-3;P62995	H7C2L4;P62995-3;P62995	1;1;1	1;1;1	1;1;1	Transformer-2 protein homolog beta	TRA2B	>tr|H7C2L4|H7C2L4_HUMAN Transformer-2 protein homolog beta (Fragment) OS=Homo sapiens GN=TRA2B PE=1 SV=1;>sp|P62995-3|TRA2B_HUMAN Isoform 3 of Transformer-2 protein homolog beta OS=Homo sapiens GN=TRA2B;>sp|P62995|TRA2B_HUMAN Transformer-2 protein homolog	3	1	1	1	1	1	1	1	1	1	0	0	0	0	0	0	1	1	1	1	1	1	0	0	0	0	0	0	1	1	1	1	1	1	0	0	0	0	0	0	9.3	9.3
Q13049	Q13049	1	1	1	E3 ubiquitin-protein ligase TRIM32	TRIM32	>sp|Q13049|TRI32_HUMAN E3 ubiquitin-protein ligase TRIM32 OS=Homo sapiens GN=TRIM32 PE=1 SV=2	1	1	1	1	1	1	1	1	1	1	1	1	1	1	1	1	1	1	1	1	1	1	1	1	1	1	1	1	1	1	1	1	1	1	1	1	1	1	1	1	1.7	1.7
O00635	O00635	2	2	2	Tripartite motif-containing protein 38	TRIM38	>sp|O00635|TRI38_HUMAN E3 ubiquitin-protein ligase TRIM38 OS=Homo sapiens GN=TRIM38 PE=1 SV=1	1	2	2	2	2	1	1	1	1	1	2	2	1	1	0	1	2	1	1	1	1	1	2	2	1	1	0	1	2	1	1	1	1	1	2	2	1	1	0	1	4.7	4.7
Q15645	Q15645	1	1	1	Pachytene checkpoint protein 2 homolog	TRIP13	>sp|Q15645|PCH2_HUMAN Pachytene checkpoint protein 2 homolog OS=Homo sapiens GN=TRIP13 PE=1 SV=2	1	1	1	1	1	1	1	1	1	1	1	1	0	0	0	0	1	1	1	1	1	1	1	1	0	0	0	0	1	1	1	1	1	1	1	1	0	0	0	0	3.2	3.2
Q2NL82	Q2NL82	1	1	1	Pre-rRNA-processing protein TSR1 homolog	TSR1	>sp|Q2NL82|TSR1_HUMAN Pre-rRNA-processing protein TSR1 homolog OS=Homo sapiens GN=TSR1 PE=1 SV=1	1	1	1	1	0	0	0	0	0	0	0	0	0	0	1	1	0	0	0	0	0	0	0	0	0	0	1	1	0	0	0	0	0	0	0	0	0	0	1	1	1.4	1.4
Q71U36-2;Q71U36;F8VQQ4;F8VRZ4;F8VS66;F8VWV9;F8VX09;C9JEV8;C9JQ00;C9JJQ8;V9GZ17;C9JDL2;A6NHL2-2;A6NHL2;C9K0S6;F8VRK0;F8W0F6;F8VXZ7	Q71U36-2;Q71U36;F8VQQ4	26;26;14;9;9;7;6;6;6;6;5;4;4;4;3;3;2;1	1;1;1;0;0;0;0;0;0;0;0;0;0;0;0;0;0;0	0;0;0;0;0;0;0;0;0;0;0;0;0;0;0;0;0;0	Tubulin alpha-1A chain	TUBA1A	>sp|Q71U36-2|TBA1A_HUMAN Isoform 2 of Tubulin alpha-1A chain OS=Homo sapiens GN=TUBA1A;>sp|Q71U36|TBA1A_HUMAN Tubulin alpha-1A chain OS=Homo sapiens GN=TUBA1A PE=1 SV=1;>tr|F8VQQ4|F8VQQ4_HUMAN Tubulin alpha-1A chain (Fragment) OS=Homo sapiens GN=TUBA1A PE=	18	26	1	0	23	23	21	24	24	24	23	21	21	23	22	18	1	1	1	1	1	1	1	1	1	1	0	0	0	0	0	0	0	0	0	0	0	0	0	0	57.2	3.4
Q13748;Q13748-2;Q6PEY2	Q13748;Q13748-2;Q6PEY2	22;17;14	1;1;1	1;1;1	Tubulin alpha-3C/D chain;Tubulin alpha-3E chain	TUBA3C;TUBA3E	>sp|Q13748|TBA3C_HUMAN Tubulin alpha-3C/D chain OS=Homo sapiens GN=TUBA3C PE=1 SV=3;>sp|Q13748-2|TBA3C_HUMAN Isoform 2 of Tubulin alpha-3C/D chain OS=Homo sapiens GN=TUBA3C;>sp|Q6PEY2|TBA3E_HUMAN Tubulin alpha-3E chain OS=Homo sapiens GN=TUBA3E PE=1 SV=2	3	22	1	1	19	19	18	20	20	21	20	18	19	20	19	15	1	1	1	1	1	1	1	1	1	1	1	1	1	1	1	1	1	1	1	1	1	1	1	1	49.1	3.3
Q13885	Q13885	23	1	1	Tubulin beta-2A chain	TUBB2A	>sp|Q13885|TBB2A_HUMAN Tubulin beta-2A chain OS=Homo sapiens GN=TUBB2A PE=1 SV=1	1	23	1	1	22	22	22	20	21	22	22	22	21	20	21	21	1	1	1	0	1	1	1	1	1	1	1	1	1	1	1	0	1	1	1	1	1	1	1	1	55.1	2.7
E7EQL8;Q96RT7-2;Q96RT7-3;Q96RT7	E7EQL8;Q96RT7-2;Q96RT7-3;Q96RT7	1;1;1;1	1;1;1;1	1;1;1;1	Gamma-tubulin complex component 6	TUBGCP6	>tr|E7EQL8|E7EQL8_HUMAN Gamma-tubulin complex component 6 OS=Homo sapiens GN=TUBGCP6 PE=1 SV=1;>sp|Q96RT7-2|GCP6_HUMAN Isoform 2 of Gamma-tubulin complex component 6 OS=Homo sapiens GN=TUBGCP6;>sp|Q96RT7-3|GCP6_HUMAN Isoform 3 of Gamma-tubulin complex comp	4	1	1	1	1	1	1	1	1	1	1	1	0	0	1	1	1	1	1	1	1	1	1	1	0	0	1	1	1	1	1	1	1	1	1	1	0	0	1	1	1.9	1.9
C9J5W5;C9JRV9;E7EWE1;Q9GZZ9-2;E7EQ61;Q9GZZ9	C9J5W5;C9JRV9;E7EWE1;Q9GZZ9-2;E7EQ61;Q9GZZ9	1;1;1;1;1;1	1;1;1;1;1;1	1;1;1;1;1;1	Ubiquitin-like modifier-activating enzyme 5	UBA5	>tr|C9J5W5|C9J5W5_HUMAN Ubiquitin-like modifier-activating enzyme 5 (Fragment) OS=Homo sapiens GN=UBA5 PE=1 SV=1;>tr|C9JRV9|C9JRV9_HUMAN Ubiquitin-like modifier-activating enzyme 5 (Fragment) OS=Homo sapiens GN=UBA5 PE=1 SV=5;>tr|E7EWE1|E7EWE1_HUMAN Ubiqui	6	1	1	1	1	0	1	1	0	1	1	1	1	1	1	1	1	0	1	1	0	1	1	1	1	1	1	1	1	0	1	1	0	1	1	1	1	1	1	1	8.3	8.3
H0Y8S8;A0AVT1-2;A0AVT1	H0Y8S8;A0AVT1-2;A0AVT1	1;1;1	1;1;1	1;1;1	Ubiquitin-like modifier-activating enzyme 6	UBA6	>tr|H0Y8S8|H0Y8S8_HUMAN Ubiquitin-like modifier-activating enzyme 6 (Fragment) OS=Homo sapiens GN=UBA6 PE=1 SV=1;>sp|A0AVT1-2|UBA6_HUMAN Isoform 2 of Ubiquitin-like modifier-activating enzyme 6 OS=Homo sapiens GN=UBA6;>sp|A0AVT1|UBA6_HUMAN Ubiquitin-like m	3	1	1	1	0	1	0	1	1	1	1	1	1	0	0	0	0	1	0	1	1	1	1	1	1	0	0	0	0	1	0	1	1	1	1	1	1	0	0	0	5.2	5.2
Q8IWV7-2;A0A087WTJ9;Q8IWV7	Q8IWV7-2;A0A087WTJ9;Q8IWV7	1;1;1	1;1;1	1;1;1	E3 ubiquitin-protein ligase UBR1	UBR1	>sp|Q8IWV7-2|UBR1_HUMAN Isoform 2 of E3 ubiquitin-protein ligase UBR1 OS=Homo sapiens GN=UBR1;>tr|A0A087WTJ9|A0A087WTJ9_HUMAN E3 ubiquitin-protein ligase UBR1 OS=Homo sapiens GN=UBR1 PE=1 SV=1;>sp|Q8IWV7|UBR1_HUMAN E3 ubiquitin-protein ligase UBR1 OS=Homo	3	1	1	1	1	0	0	0	1	0	1	1	1	0	1	0	1	0	0	0	1	0	1	1	1	0	1	0	1	0	0	0	1	0	1	1	1	0	1	0	1.5	1.5
H0YJY4;H0YJM2;Q8N806	H0YJY4;H0YJM2;Q8N806	1;1;1	1;1;1	1;1;1	Putative E3 ubiquitin-protein ligase UBR7	UBR7	>tr|H0YJY4|H0YJY4_HUMAN Putative E3 ubiquitin-protein ligase UBR7 (Fragment) OS=Homo sapiens GN=UBR7 PE=1 SV=1;>tr|H0YJM2|H0YJM2_HUMAN Putative E3 ubiquitin-protein ligase UBR7 (Fragment) OS=Homo sapiens GN=UBR7 PE=1 SV=1;>sp|Q8N806|UBR7_HUMAN Putative E3	3	1	1	1	1	1	1	1	1	1	1	1	1	1	1	1	1	1	1	1	1	1	1	1	1	1	1	1	1	1	1	1	1	1	1	1	1	1	1	1	10.5	10.5
O94874-3;O94874	O94874-3;O94874	1;1	1;1	1;1	E3 UFM1-protein ligase 1	UFL1	>sp|O94874-3|UFL1_HUMAN Isoform 3 of E3 UFM1-protein ligase 1 OS=Homo sapiens GN=UFL1;>sp|O94874|UFL1_HUMAN E3 UFM1-protein ligase 1 OS=Homo sapiens GN=UFL1 PE=1 SV=2	2	1	1	1	1	1	1	1	1	1	0	0	1	1	1	1	1	1	1	1	1	1	0	0	1	1	1	1	1	1	1	1	1	1	0	0	1	1	1	1	1.8	1.8
K7EJU3;K7EN86;C9JSK0;Q13432-2;Q13432;A6NIH7	K7EJU3;K7EN86;C9JSK0;Q13432-2;Q13432;A6NIH7	1;1;1;1;1;1	1;1;1;1;1;1	1;1;1;1;1;1	Protein unc-119 homolog A;Protein unc-119 homolog B	UNC119;UNC119B	>tr|K7EJU3|K7EJU3_HUMAN Protein unc-119 homolog A OS=Homo sapiens GN=UNC119 PE=1 SV=1;>tr|K7EN86|K7EN86_HUMAN Protein unc-119 homolog A OS=Homo sapiens GN=UNC119 PE=1 SV=1;>tr|C9JSK0|C9JSK0_HUMAN Protein unc-119 homolog A (Fragment) OS=Homo sapiens GN=UNC1	6	1	1	1	1	1	0	0	1	1	1	1	1	1	1	1	1	1	0	0	1	1	1	1	1	1	1	1	1	1	0	0	1	1	1	1	1	1	1	1	7.2	7.2
Q92900-2;Q92900	Q92900-2;Q92900	2;2	2;2	2;2	Regulator of nonsense transcripts 1	UPF1	>sp|Q92900-2|RENT1_HUMAN Isoform 2 of Regulator of nonsense transcripts 1 OS=Homo sapiens GN=UPF1;>sp|Q92900|RENT1_HUMAN Regulator of nonsense transcripts 1 OS=Homo sapiens GN=UPF1 PE=1 SV=2	2	2	2	2	0	2	1	2	2	2	2	2	2	2	2	2	0	2	1	2	2	2	2	2	2	2	2	2	0	2	1	2	2	2	2	2	2	2	2	2	3.1	3.1
I3L280;O94763-2;O94763-4;O94763-3;O94763	I3L280;O94763-2;O94763-4;O94763-3;O94763	1;1;1;1;1	1;1;1;1;1	1;1;1;1;1	Unconventional prefoldin RPB5 interactor 1	URI1	>tr|I3L280|I3L280_HUMAN Unconventional prefoldin RPB5 interactor 1 (Fragment) OS=Homo sapiens GN=URI1 PE=1 SV=1;>sp|O94763-2|RMP_HUMAN Isoform 2 of Unconventional prefoldin RPB5 interactor 1 OS=Homo sapiens GN=URI1;>sp|O94763-4|RMP_HUMAN Isoform 4 of Uncon	5	1	1	1	0	0	0	0	0	0	0	0	0	0	1	0	0	0	0	0	0	0	0	0	0	0	1	0	0	0	0	0	0	0	0	0	0	0	1	0	5.7	5.7
E7ESU0;O94966-4;O94966-3;O94966;E7EST9;B5MEG5;O94966-7;O94966-6;O94966-5	E7ESU0;O94966-4;O94966-3;O94966;E7EST9;B5MEG5;O94966-7;O94966-6;O94966-5	2;2;2;2;2;2;2;2;2	2;2;2;2;2;2;2;2;2	2;2;2;2;2;2;2;2;2	Ubiquitin carboxyl-terminal hydrolase;Ubiquitin carboxyl-terminal hydrolase 19	USP19	>tr|E7ESU0|E7ESU0_HUMAN Ubiquitin carboxyl-terminal hydrolase (Fragment) OS=Homo sapiens GN=USP19 PE=1 SV=2;>sp|O94966-4|UBP19_HUMAN Isoform 4 of Ubiquitin carboxyl-terminal hydrolase 19 OS=Homo sapiens GN=USP19;>sp|O94966-3|UBP19_HUMAN Isoform 3 of Ubiqui	9	2	2	2	2	2	2	2	1	1	2	2	2	2	1	2	2	2	2	2	1	1	2	2	2	2	1	2	2	2	2	2	1	1	2	2	2	2	1	2	1.5	1.5
Q93008-1;Q93008	Q93008-1;Q93008	1;1	1;1	1;1	Probable ubiquitin carboxyl-terminal hydrolase FAF-X	USP9X	>sp|Q93008-1|USP9X_HUMAN Isoform 2 of Probable ubiquitin carboxyl-terminal hydrolase FAF-X OS=Homo sapiens GN=USP9X;>sp|Q93008|USP9X_HUMAN Probable ubiquitin carboxyl-terminal hydrolase FAF-X OS=Homo sapiens GN=USP9X PE=1 SV=3	2	1	1	1	1	0	0	0	0	1	0	1	1	0	1	0	1	0	0	0	0	1	0	1	1	0	1	0	1	0	0	0	0	1	0	1	1	0	1	0	0.4	0.4
O95399;Q5H8X8;O95399-2	O95399;Q5H8X8;O95399-2	1;1;1	1;1;1	1;1;1	Urotensin-2	UTS2	>sp|O95399|UTS2_HUMAN Urotensin-2 OS=Homo sapiens GN=UTS2 PE=1 SV=1;>tr|Q5H8X8|Q5H8X8_HUMAN Urotensin-2 OS=Homo sapiens GN=UTS2 PE=1 SV=1;>sp|O95399-2|UTS2_HUMAN Isoform 2 of Urotensin-2 OS=Homo sapiens GN=UTS2	3	1	1	1	1	1	1	1	1	1	1	1	1	1	0	1	1	1	1	1	1	1	1	1	1	1	0	1	1	1	1	1	1	1	1	1	1	1	0	1	6.5	6.5
C9JXZ5;Q9BV40	C9JXZ5;Q9BV40	1;1	1;1	1;1	Vesicle-associated membrane protein 8	VAMP8	>tr|C9JXZ5|C9JXZ5_HUMAN Vesicle-associated membrane protein 8 OS=Homo sapiens GN=VAMP8 PE=1 SV=1;>sp|Q9BV40|VAMP8_HUMAN Vesicle-associated membrane protein 8 OS=Homo sapiens GN=VAMP8 PE=1 SV=1	2	1	1	1	1	1	1	1	1	1	0	1	0	0	1	1	1	1	1	1	1	1	0	1	0	0	1	1	1	1	1	1	1	1	0	1	0	0	1	1	18.9	18.9
O95292	O95292	1	1	1	Vesicle-associated membrane protein-associated protein B/C	VAPB	>sp|O95292|VAPB_HUMAN Vesicle-associated membrane protein-associated protein B/C OS=Homo sapiens GN=VAPB PE=1 SV=3	1	1	1	1	1	1	1	1	1	1	0	0	0	0	1	1	1	1	1	1	1	1	0	0	0	0	1	1	1	1	1	1	1	1	0	0	0	0	1	1	5.3	5.3
Q9Y277;Q9Y277-2	Q9Y277;Q9Y277-2	1;1	1;1	1;1	Voltage-dependent anion-selective channel protein 3	VDAC3	>sp|Q9Y277|VDAC3_HUMAN Voltage-dependent anion-selective channel protein 3 OS=Homo sapiens GN=VDAC3 PE=1 SV=1;>sp|Q9Y277-2|VDAC3_HUMAN Isoform 2 of Voltage-dependent anion-selective channel protein 3 OS=Homo sapiens GN=VDAC3	2	1	1	1	1	1	1	0	1	1	1	1	1	1	1	1	1	1	1	0	1	1	1	1	1	1	1	1	1	1	1	0	1	1	1	1	1	1	1	1	3.9	3.9
F5H4Q5;A5D8V6	F5H4Q5;A5D8V6	1;1	1;1	1;1	Vacuolar protein sorting-associated protein 37C	VPS37C	>tr|F5H4Q5|F5H4Q5_HUMAN Vacuolar protein sorting-associated protein 37C (Fragment) OS=Homo sapiens GN=VPS37C PE=1 SV=1;>sp|A5D8V6|VP37C_HUMAN Vacuolar protein sorting-associated protein 37C OS=Homo sapiens GN=VPS37C PE=1 SV=2	2	1	1	1	1	1	1	1	1	1	1	1	1	1	1	1	1	1	1	1	1	1	1	1	1	1	1	1	1	1	1	1	1	1	1	1	1	1	1	1	8.1	8.1
F5H5G4;Q9Y2W2	F5H5G4;Q9Y2W2	1;1	1;1	1;1	WW domain-binding protein 11	WBP11	>tr|F5H5G4|F5H5G4_HUMAN WW domain-binding protein 11 OS=Homo sapiens GN=WBP11 PE=1 SV=1;>sp|Q9Y2W2|WBP11_HUMAN WW domain-binding protein 11 OS=Homo sapiens GN=WBP11 PE=1 SV=1	2	1	1	1	1	1	1	1	1	1	0	0	0	0	1	1	1	1	1	1	1	1	0	0	0	0	1	1	1	1	1	1	1	1	0	0	0	0	1	1	5.2	5.2
Q8N1V2-3;Q8N1V2;Q8N1V2-2	Q8N1V2-3;Q8N1V2;Q8N1V2-2	2;2;2	2;2;2	2;2;2	WD repeat-containing protein 16	WDR16	>sp|Q8N1V2-3|CFA52_HUMAN Isoform 3 of Cilia- and flagella-associated protein 52 OS=Homo sapiens GN=CFAP52;>sp|Q8N1V2|CFA52_HUMAN Cilia- and flagella-associated protein 52 OS=Homo sapiens GN=CFAP52 PE=1 SV=3;>sp|Q8N1V2-2|CFA52_HUMAN Isoform 2 of Cilia- and	3	2	2	2	1	2	1	2	1	2	1	1	0	0	1	0	1	2	1	2	1	2	1	1	0	0	1	0	1	2	1	2	1	2	1	1	0	0	1	0	3.1	3.1
H0Y9R3;Q9H7D7-2;Q9H7D7	H0Y9R3;Q9H7D7-2;Q9H7D7	1;1;1	1;1;1	1;1;1	WD repeat-containing protein 26	WDR26	>tr|H0Y9R3|H0Y9R3_HUMAN WD repeat-containing protein 26 (Fragment) OS=Homo sapiens GN=WDR26 PE=1 SV=1;>sp|Q9H7D7-2|WDR26_HUMAN Isoform 2 of WD repeat-containing protein 26 OS=Homo sapiens GN=WDR26;>sp|Q9H7D7|WDR26_HUMAN WD repeat-containing protein 26 OS=H	3	1	1	1	1	1	0	1	1	1	0	1	1	1	0	1	1	1	0	1	1	1	0	1	1	1	0	1	1	1	0	1	1	1	0	1	1	1	0	1	6.4	6.4
D6RIW8;Q9NW82	D6RIW8;Q9NW82	1;1	1;1	1;1	WD repeat-containing protein 70	WDR70	>tr|D6RIW8|D6RIW8_HUMAN WD repeat-containing protein 70 OS=Homo sapiens GN=WDR70 PE=1 SV=1;>sp|Q9NW82|WDR70_HUMAN WD repeat-containing protein 70 OS=Homo sapiens GN=WDR70 PE=1 SV=1	2	1	1	1	0	1	1	0	1	0	0	0	1	1	0	0	0	1	1	0	1	0	0	0	1	1	0	0	0	1	1	0	1	0	0	0	1	1	0	0	2.8	2.8
O43592	O43592	1	1	1	Exportin-T	XPOT	>sp|O43592|XPOT_HUMAN Exportin-T OS=Homo sapiens GN=XPOT PE=1 SV=2	1	1	1	1	0	1	0	1	0	1	0	0	0	0	0	0	0	1	0	1	0	1	0	0	0	0	0	0	0	1	0	1	0	1	0	0	0	0	0	0	0.9	0.9
Q9NUD5-2;Q9NUD5	Q9NUD5-2;Q9NUD5	2;2	2;2	2;2	Zinc finger CCHC domain-containing protein 3	ZCCHC3	>sp|Q9NUD5-2|ZCHC3_HUMAN Isoform 2 of Zinc finger CCHC domain-containing protein 3 OS=Homo sapiens GN=ZCCHC3;>sp|Q9NUD5|ZCHC3_HUMAN Zinc finger CCHC domain-containing protein 3 OS=Homo sapiens GN=ZCCHC3 PE=1 SV=1	2	2	2	2	1	2	1	2	2	2	2	2	1	1	1	1	1	2	1	2	2	2	2	2	1	1	1	1	1	2	1	2	2	2	2	2	1	1	1	1	10	10
C9JUQ8;O75800-2;O75800	C9JUQ8;O75800-2;O75800	1;1;1	1;1;1	1;1;1	Zinc finger MYND domain-containing protein 10	ZMYND10	>tr|C9JUQ8|C9JUQ8_HUMAN Zinc finger MYND domain-containing protein 10 (Fragment) OS=Homo sapiens GN=ZMYND10 PE=1 SV=1;>sp|O75800-2|ZMY10_HUMAN Isoform 2 of Zinc finger MYND domain-containing protein 10 OS=Homo sapiens GN=ZMYND10;>sp|O75800|ZMY10_HUMAN Zinc	3	1	1	1	1	1	1	1	1	1	1	1	0	0	1	0	1	1	1	1	1	1	1	1	0	0	1	0	1	1	1	1	1	1	1	1	0	0	1	0	2.8	2.8
A0A075B6I4	A0A075B6I4	1	1	1			>tr|A0A075B6I4|A0A075B6I4_HUMAN Protein IGLV10-54 (Fragment) OS=Homo sapiens GN=IGLV10-54 PE=1 SV=1	1	1	1	1	1	1	1	1	1	1	0	1	1	1	1	1	1	1	1	1	1	1	0	1	1	1	1	1	1	1	1	1	1	1	0	1	1	1	1	1	9.4	9.4
A0A075B6J0	A0A075B6J0	1	1	1			>tr|A0A075B6J0|A0A075B6J0_HUMAN Protein IGLV1-40 (Fragment) OS=Homo sapiens GN=IGLV1-40 PE=1 SV=4	1	1	1	1	0	0	1	1	1	1	0	0	0	0	0	0	0	0	1	1	1	1	0	0	0	0	0	0	0	0	1	1	1	1	0	0	0	0	0	0	13.4	13.4
A0A075B6K1	A0A075B6K1	1	1	1			>tr|A0A075B6K1|A0A075B6K1_HUMAN Protein IGLV2-14 (Fragment) OS=Homo sapiens GN=IGLV2-14 PE=1 SV=1	1	1	1	1	1	0	1	0	1	1	1	1	1	1	1	1	1	0	1	0	1	1	1	1	1	1	1	1	1	0	1	0	1	1	1	1	1	1	1	1	13.3	13.3
A0A075B6K5	A0A075B6K5	2	1	1			>tr|A0A075B6K5|A0A075B6K5_HUMAN HCG2043239 (Fragment) OS=Homo sapiens GN=IGLV3-9 PE=1 SV=1	1	2	1	1	2	2	2	2	2	2	2	2	2	2	1	1	1	1	1	1	1	1	1	1	1	1	0	0	1	1	1	1	1	1	1	1	1	1	0	0	30.4	16.5
A0A075B7B8	A0A075B7B8	2	1	1			>tr|A0A075B7B8|A0A075B7B8_HUMAN Protein IGHV3OR16-12 (Fragment) OS=Homo sapiens GN=IGHV3OR16-12 PE=1 SV=1	1	2	1	1	1	1	1	1	2	2	2	2	2	2	2	2	0	0	0	0	1	1	1	1	1	1	1	1	0	0	0	0	1	1	1	1	1	1	1	1	18.8	9.4
A0A087WSY4	A0A087WSY4	2	1	1			>tr|A0A087WSY4|A0A087WSY4_HUMAN Protein IGHV4-31 (Fragment) OS=Homo sapiens GN=IGHV4-31 PE=4 SV=1	1	2	1	1	1	1	1	2	1	2	2	2	1	2	1	2	1	1	1	1	1	1	1	1	1	1	1	1	1	1	1	1	1	1	1	1	1	1	1	1	12.7	5.9
A0A087WSY6	A0A087WSY6	2	1	1			>tr|A0A087WSY6|A0A087WSY6_HUMAN Protein IGKV3D-15 (Fragment) OS=Homo sapiens GN=IGKV3D-15 PE=1 SV=3	1	2	1	1	2	2	2	2	2	1	2	2	2	2	2	2	1	1	1	1	1	1	1	1	1	1	1	1	1	1	1	1	1	1	1	1	1	1	1	1	25.9	7.8
A0A087WYC5;A0A087WSX2	A0A087WYC5	21;2	2;2	0;0			>tr|A0A087WYC5|A0A087WYC5_HUMAN Ig gamma-1 chain C region OS=Homo sapiens GN=IGHG1 PE=1 SV=1	2	21	2	0	15	19	17	19	19	20	17	18	19	18	15	14	1	2	2	2	2	1	1	1	2	1	1	0	0	0	0	0	0	0	0	0	0	0	0	0	52.4	5.1
A0A087WYE1	A0A087WYE1	20	1	0			>tr|A0A087WYE1|A0A087WYE1_HUMAN Ig gamma-1 chain C region OS=Homo sapiens GN=IGHG1 PE=1 SV=1	1	20	1	0	15	18	17	18	18	20	17	17	18	18	15	14	0	1	1	1	1	1	1	0	1	1	1	0	0	0	0	0	0	0	0	0	0	0	0	0	49.5	2.3
A0A087WZH9;A0A0B4J1U0	A0A087WZH9;A0A0B4J1U0	2;1	1;1	0;0			>tr|A0A087WZH9|A0A087WZH9_HUMAN Protein IGKV1-33 OS=Homo sapiens GN=IGKV1D-33 PE=4 SV=1;>tr|A0A0B4J1U0|A0A0B4J1U0_HUMAN Protein IGKV1-33 (Fragment) OS=Homo sapiens GN=IGKV1D-33 PE=4 SV=1	2	2	1	0	2	2	2	2	2	2	2	2	2	2	2	2	1	1	1	1	1	1	1	1	1	1	1	1	0	0	0	0	0	0	0	0	0	0	0	0	31.5	14.8
A0A087X079	A0A087X079	23	1	0			>tr|A0A087X079|A0A087X079_HUMAN Ig gamma-1 chain C region OS=Homo sapiens GN=IGHG1 PE=1 SV=1	1	23	1	0	18	21	19	21	21	23	20	21	21	21	17	18	0	1	0	1	1	1	1	1	1	1	1	1	0	0	0	0	0	0	0	0	0	0	0	0	54.5	2.5
A0A0A0MSH9;A0A0A0MRH8	A0A0A0MSH9;A0A0A0MRH8	15;12	1;1	1;1			>tr|A0A0A0MSH9|A0A0A0MSH9_HUMAN Chromodomain-helicase-DNA-binding protein 1-like OS=Homo sapiens GN=CHD1L PE=1 SV=1;>tr|A0A0A0MRH8|A0A0A0MRH8_HUMAN Chromodomain-helicase-DNA-binding protein 1-like OS=Homo sapiens GN=CHD1L PE=1 SV=1	2	15	1	1	1	1	0	1	0	0	11	8	11	12	15	14	0	0	0	0	0	0	0	0	1	1	1	1	0	0	0	0	0	0	0	0	1	1	1	1	23.6	1.8
A0A0A0MT36;A0A0C4DH26	A0A0A0MT36;A0A0C4DH26	1;1	1;1	1;1			>tr|A0A0A0MT36|A0A0A0MT36_HUMAN Protein IGKV6D-21 (Fragment) OS=Homo sapiens GN=IGKV6D-21 PE=4 SV=1;>tr|A0A0C4DH26|A0A0C4DH26_HUMAN Protein IGKV6D-41 (Fragment) OS=Homo sapiens GN=IGKV6D-41 PE=4 SV=1	2	1	1	1	1	1	1	0	1	1	1	1	1	1	0	0	1	1	1	0	1	1	1	1	1	1	0	0	1	1	1	0	1	1	1	1	1	1	0	0	10.5	10.5
A0A0A0MT74	A0A0A0MT74	1	1	1			>tr|A0A0A0MT74|A0A0A0MT74_HUMAN Protein IGKV1-16 (Fragment) OS=Homo sapiens GN=IGKV1-16 PE=1 SV=1	1	1	1	1	0	1	1	1	1	1	1	1	1	1	0	0	0	1	1	1	1	1	1	1	1	1	0	0	0	1	1	1	1	1	1	1	1	1	0	0	15.4	15.4
A0A0B4J1U3	A0A0B4J1U3	1	1	1			>tr|A0A0B4J1U3|A0A0B4J1U3_HUMAN Protein IGLV1-36 (Fragment) OS=Homo sapiens GN=IGLV1-36 PE=1 SV=2	1	1	1	1	1	1	1	1	1	1	1	1	1	1	0	0	1	1	1	1	1	1	1	1	1	1	0	0	1	1	1	1	1	1	1	1	1	1	0	0	13.6	13.6
P01743;A0A0B4J1V4	P01743;A0A0B4J1V4	2;2	1;1	1;1	Ig heavy chain V-I region HG3		>sp|P01743|HV102_HUMAN Ig heavy chain V-I region HG3 OS=Homo sapiens PE=3 SV=1;>tr|A0A0B4J1V4|A0A0B4J1V4_HUMAN Protein IGHV1-46 (Fragment) OS=Homo sapiens GN=IGHV1-46 PE=4 SV=1	2	2	1	1	1	2	2	2	2	2	2	1	2	2	2	1	1	1	1	1	1	1	1	1	1	1	1	1	1	1	1	1	1	1	1	1	1	1	1	1	22.2	12.8
A0A0B4J1V6	A0A0B4J1V6	4	1	1			>tr|A0A0B4J1V6|A0A0B4J1V6_HUMAN Protein IGHV3-73 (Fragment) OS=Homo sapiens GN=IGHV3-73 PE=1 SV=1	1	4	1	1	4	3	4	3	4	3	4	4	4	4	3	3	1	0	1	0	1	0	1	1	1	1	0	0	1	0	1	0	1	0	1	1	1	1	0	0	24.4	9.2
A0A0B4J1X5;A0A075B7E8	A0A0B4J1X5	5;2	1;1	1;1			>tr|A0A0B4J1X5|A0A0B4J1X5_HUMAN Protein IGHV3-74 (Fragment) OS=Homo sapiens GN=IGHV3-74 PE=1 SV=1	2	5	1	1	5	5	5	5	5	5	5	5	5	5	4	5	1	1	1	1	1	1	1	1	1	1	1	1	1	1	1	1	1	1	1	1	1	1	1	1	34.2	6
A0A0B4J1Y8	A0A0B4J1Y8	1	1	1			>tr|A0A0B4J1Y8|A0A0B4J1Y8_HUMAN Protein IGLV9-49 OS=Homo sapiens GN=IGLV9-49 PE=1 SV=1	1	1	1	1	1	1	0	1	1	1	1	1	1	1	1	1	1	1	0	1	1	1	1	1	1	1	1	1	1	1	0	1	1	1	1	1	1	1	1	1	8.1	8.1
A0A0B4J2B7;P01764	A0A0B4J2B7;P01764	5;4	1;1	0;0	Ig heavy chain V-III region VH26		>tr|A0A0B4J2B7|A0A0B4J2B7_HUMAN Protein IGHV3-30 (Fragment) OS=Homo sapiens GN=IGHV3-30 PE=1 SV=1;>sp|P01764|HV303_HUMAN Ig heavy chain V-III region 23 OS=Homo sapiens GN=IGHV3-23 PE=1 SV=2	2	5	1	0	5	4	5	5	5	5	5	5	5	5	5	5	1	0	1	1	1	1	1	1	1	1	1	1	0	0	0	0	0	0	0	0	0	0	0	0	34.2	9.4
A0A0B4J2H0	A0A0B4J2H0	2	1	1			>tr|A0A0B4J2H0|A0A0B4J2H0_HUMAN Protein IGHV1-69-2 (Fragment) OS=Homo sapiens GN=IGHV1-69-2 PE=4 SV=1	1	2	1	1	1	2	2	2	2	2	2	1	2	2	2	0	1	1	1	1	1	1	1	1	1	1	1	0	1	1	1	1	1	1	1	1	1	1	1	0	26.5	17.1
A0A0C4DH24	A0A0C4DH24	1	1	1			>tr|A0A0C4DH24|A0A0C4DH24_HUMAN Protein IGKV6-21 (Fragment) OS=Homo sapiens GN=IGKV6-21 PE=1 SV=1	1	1	1	1	1	1	1	1	1	1	1	1	1	1	1	1	1	1	1	1	1	1	1	1	1	1	1	1	1	1	1	1	1	1	1	1	1	1	1	1	10.5	10.5
A0A0C4DH25	A0A0C4DH25	4	1	1			>tr|A0A0C4DH25|A0A0C4DH25_HUMAN Protein IGKV3D-20 (Fragment) OS=Homo sapiens GN=IGKV3D-20 PE=1 SV=1	1	4	1	1	4	4	4	4	4	4	4	4	4	4	3	3	1	1	1	1	1	1	1	1	1	1	1	1	1	1	1	1	1	1	1	1	1	1	1	1	27.6	7.8
A0A0C4DH31	A0A0C4DH31	2	1	1			>tr|A0A0C4DH31|A0A0C4DH31_HUMAN Protein IGHV1-18 (Fragment) OS=Homo sapiens GN=IGHV1-18 PE=1 SV=1	1	2	1	1	2	2	2	2	2	2	1	1	2	2	2	1	1	1	1	1	1	1	1	1	1	1	1	1	1	1	1	1	1	1	1	1	1	1	1	1	23.9	14.5
A0A0C4DH34	A0A0C4DH34	1	1	1			>tr|A0A0C4DH34|A0A0C4DH34_HUMAN Protein IGHV4-28 (Fragment) OS=Homo sapiens GN=IGHV4-28 PE=1 SV=1	1	1	1	1	1	1	0	1	1	0	1	1	1	0	1	1	1	1	0	1	1	0	1	1	1	0	1	1	1	1	0	1	1	0	1	1	1	0	1	1	7.7	7.7
A0A0C4DH36	A0A0C4DH36	2	1	1			>tr|A0A0C4DH36|A0A0C4DH36_HUMAN Protein IGHV3-38 (Fragment) OS=Homo sapiens GN=IGHV3-38 PE=1 SV=1	1	2	1	1	2	2	2	2	2	2	2	2	2	2	2	2	1	1	1	1	1	1	1	1	1	1	1	1	1	1	1	1	1	1	1	1	1	1	1	1	15.5	9.5
A0A0D9SEM9	A0A0D9SEM9	2	1	1			>tr|A0A0D9SEM9|A0A0D9SEM9_HUMAN ATP-dependent RNA helicase DDX39A (Fragment) OS=Homo sapiens GN=DDX39A PE=4 SV=1	1	2	1	1	2	1	1	2	2	2	2	1	1	1	2	2	1	0	0	1	1	1	1	1	1	0	1	1	1	0	0	1	1	1	1	1	1	0	1	1	18.8	10.4
H3BTC1	H3BTC1	2	1	1			>tr|H3BTC1|H3BTC1_HUMAN Uncharacterized protein (Fragment) OS=Homo sapiens PE=4 SV=1	1	2	1	1	2	2	2	1	2	0	0	0	0	0	2	1	1	1	1	1	1	0	0	0	0	0	1	0	1	1	1	1	1	0	0	0	0	0	1	0	27	27
P01604	P01604	1	1	1	Ig kappa chain V-I region Kue		>sp|P01604|KV112_HUMAN Ig kappa chain V-I region Kue OS=Homo sapiens PE=1 SV=1	1	1	1	1	1	0	1	1	1	0	1	1	1	1	1	1	1	0	1	1	1	0	1	1	1	1	1	1	1	0	1	1	1	0	1	1	1	1	1	1	10.2	10.2
P01605	P01605	2	1	1	Ig kappa chain V-I region Lay		>sp|P01605|KV113_HUMAN Ig kappa chain V-I region Lay OS=Homo sapiens PE=1 SV=1	1	2	1	1	2	2	1	1	2	2	2	2	1	1	0	1	1	1	1	1	1	1	1	1	1	1	0	0	1	1	1	1	1	1	1	1	1	1	0	0	25	16.7
P01611	P01611	1	1	1	Ig kappa chain V-I region Wes		>sp|P01611|KV119_HUMAN Ig kappa chain V-I region Wes OS=Homo sapiens PE=1 SV=1	1	1	1	1	1	1	1	1	1	1	1	1	1	1	1	1	1	1	1	1	1	1	1	1	1	1	1	1	1	1	1	1	1	1	1	1	1	1	1	1	16.7	16.7
P01612	P01612	1	1	1	Ig kappa chain V-I region Mev		>sp|P01612|KV120_HUMAN Ig kappa chain V-I region Mev OS=Homo sapiens PE=1 SV=1	1	1	1	1	1	1	1	1	0	0	1	0	1	1	0	0	1	1	1	1	0	0	1	0	1	1	0	0	1	1	1	1	0	0	1	0	1	1	0	0	16.5	16.5
P01613	P01613	2	1	1	Ig kappa chain V-I region Ni		>sp|P01613|KV121_HUMAN Ig kappa chain V-I region Ni OS=Homo sapiens PE=1 SV=1	1	2	1	1	2	2	2	2	2	2	2	2	2	2	2	2	1	1	1	1	1	1	1	1	1	1	1	1	1	1	1	1	1	1	1	1	1	1	1	1	30.4	16.1
P01620	P01620	6	1	1	Ig kappa chain V-III region SIE		>sp|P01620|KV302_HUMAN Ig kappa chain V-III region SIE OS=Homo sapiens PE=1 SV=1	1	6	1	1	6	6	6	6	6	6	6	6	6	6	5	4	1	1	1	1	1	1	1	1	1	1	1	0	1	1	1	1	1	1	1	1	1	1	1	0	66.1	20.2
P01622	P01622	5	1	1	Ig kappa chain V-III region Ti		>sp|P01622|KV304_HUMAN Ig kappa chain V-III region Ti OS=Homo sapiens PE=1 SV=1	1	5	1	1	5	5	5	5	5	5	5	5	5	5	4	4	1	1	1	1	1	1	1	1	1	1	1	1	1	1	1	1	1	1	1	1	1	1	1	1	45.9	8.3
P01624	P01624	2	1	1	Ig kappa chain V-III region POM		>sp|P01624|KV306_HUMAN Ig kappa chain V-III region POM OS=Homo sapiens PE=1 SV=1	1	2	1	1	2	2	1	1	1	2	2	2	1	1	0	1	1	1	1	1	0	1	1	1	1	1	0	0	1	1	1	1	0	1	1	1	1	1	0	0	24.8	16.5
P01717	P01717	1	1	1	Ig lambda chain V-IV region Hil		>sp|P01717|LV403_HUMAN Ig lambda chain V-IV region Hil OS=Homo sapiens PE=1 SV=1	1	1	1	1	1	1	1	1	1	1	1	1	1	1	1	1	1	1	1	1	1	1	1	1	1	1	1	1	1	1	1	1	1	1	1	1	1	1	1	1	17.8	17.8
P01742;P01761;P06326	P01742;P01761;P06326	1;1;1	1;1;1	1;1;1	Ig heavy chain V-I region EU;Ig heavy chain V-I region SIE;Ig heavy chain V-I region Mot		>sp|P01742|HV101_HUMAN Ig heavy chain V-I region EU OS=Homo sapiens PE=1 SV=1;>sp|P01761|HV106_HUMAN Ig heavy chain V-I region SIE OS=Homo sapiens PE=1 SV=1;>sp|P06326|HV107_HUMAN Ig heavy chain V-I region Mot OS=Homo sapiens PE=1 SV=1	3	1	1	1	0	0	0	1	0	1	0	0	1	1	1	1	0	0	0	1	0	1	0	0	1	1	1	1	0	0	0	1	0	1	0	0	1	1	1	1	10.3	10.3
P01763	P01763	3	1	1	Ig heavy chain V-III region WEA		>sp|P01763|HV302_HUMAN Ig heavy chain V-III region WEA OS=Homo sapiens PE=1 SV=1	1	3	1	1	3	3	3	3	2	3	3	3	3	3	2	3	1	1	1	1	0	1	1	1	1	1	0	1	1	1	1	1	0	1	1	1	1	1	0	1	25.4	9.6
P01767	P01767	3	1	1	Ig heavy chain V-III region BUT		>sp|P01767|HV306_HUMAN Ig heavy chain V-III region BUT OS=Homo sapiens PE=1 SV=1	1	3	1	1	3	3	3	3	3	3	3	3	3	3	3	3	1	1	1	1	1	1	1	1	1	1	1	1	1	1	1	1	1	1	1	1	1	1	1	1	32.2	16.5
P01776	P01776	2	1	1	Ig heavy chain V-III region WAS		>sp|P01776|HV315_HUMAN Ig heavy chain V-III region WAS OS=Homo sapiens PE=1 SV=1	1	2	1	1	1	2	1	2	2	2	2	2	1	1	1	1	0	1	0	1	1	1	1	1	0	0	0	0	0	1	0	1	1	1	1	1	0	0	0	0	23.9	7.7
P01780	P01780	1	1	1	Ig heavy chain V-III region JON		>sp|P01780|HV319_HUMAN Ig heavy chain V-III region JON OS=Homo sapiens PE=1 SV=1	1	1	1	1	1	1	0	1	1	1	1	1	1	1	0	0	1	1	0	1	1	1	1	1	1	1	0	0	1	1	0	1	1	1	1	1	1	1	0	0	16.5	16.5
P01781;A0A075B7F0;A0A0C4DH32;A0A0A0MS11;A0A0B4J1X8;P01782	P01781;A0A075B7F0;A0A0C4DH32;A0A0A0MS11;A0A0B4J1X8	4;3;3;2;2;1	1;0;0;0;0;1	1;0;0;0;0;1	Ig heavy chain V-III region GAL		>sp|P01781|HV320_HUMAN Ig heavy chain V-III region GAL OS=Homo sapiens PE=1 SV=1;>tr|A0A075B7F0|A0A075B7F0_HUMAN Protein IGHV3OR16-10 (Fragment) OS=Homo sapiens GN=IGHV3OR16-10 PE=1 SV=1;>tr|A0A0C4DH32|A0A0C4DH32_HUMAN Protein IGHV3-20 (Fragment) OS=Homo s	6	4	1	1	4	4	4	4	4	4	4	4	4	4	3	4	1	1	1	1	1	1	1	1	1	1	1	1	1	1	1	1	1	1	1	1	1	1	1	1	32.8	13.8
P01824	P01824	1	1	1	Ig heavy chain V-II region WAH		>sp|P01824|HV206_HUMAN Ig heavy chain V-II region WAH OS=Homo sapiens PE=1 SV=1	1	1	1	1	1	1	1	0	1	1	1	1	1	1	0	0	1	1	1	0	1	1	1	1	1	1	0	0	1	1	1	0	1	1	1	1	1	1	0	0	7	7
P04207	P04207	2	1	1	Ig kappa chain V-III region CLL		>sp|P04207|KV308_HUMAN Ig kappa chain V-III region CLL OS=Homo sapiens PE=4 SV=2	1	2	1	1	2	2	1	1	1	2	2	2	0	1	0	2	1	1	1	1	0	1	1	1	0	1	0	1	1	1	1	1	0	1	1	1	0	1	0	1	19.4	12.4
P04208	P04208	2	1	1	Ig lambda chain V-I region WAH		>sp|P04208|LV106_HUMAN Ig lambda chain V-I region WAH OS=Homo sapiens PE=1 SV=1	1	2	1	1	2	2	2	2	2	2	2	2	2	2	2	2	1	1	1	1	1	1	1	1	1	1	1	1	1	1	1	1	1	1	1	1	1	1	1	1	25.7	10.1
P04430	P04430	1	1	1	Ig kappa chain V-I region BAN		>sp|P04430|KV122_HUMAN Ig kappa chain V-I region BAN OS=Homo sapiens PE=1 SV=1	1	1	1	1	1	1	1	1	1	1	1	1	1	1	0	1	1	1	1	1	1	1	1	1	1	1	0	1	1	1	1	1	1	1	1	1	1	1	0	1	16.7	16.7
P06311	P06311	1	1	1	Ig kappa chain V-III region IARC/BL41		>sp|P06311|KV311_HUMAN Ig kappa chain V-III region IARC/BL41 OS=Homo sapiens PE=4 SV=1	1	1	1	1	1	1	1	1	1	1	1	1	1	1	0	0	1	1	1	1	1	1	1	1	1	1	0	0	1	1	1	1	1	1	1	1	1	1	0	0	12.5	12.5
P06331	P06331	1	1	1	Ig heavy chain V-II region ARH-77		>sp|P06331|HV209_HUMAN Ig heavy chain V-II region ARH-77 OS=Homo sapiens PE=4 SV=1	1	1	1	1	1	1	1	1	1	1	1	1	1	1	1	1	1	1	1	1	1	1	1	1	1	1	1	1	1	1	1	1	1	1	1	1	1	1	1	1	6.2	6.2
P18135;A0A0B4J1Z6;P18136	P18135;A0A0B4J1Z6;P18136	8;5;5	1;1;1	0;0;0	Ig kappa chain V-III region HAH;Ig kappa chain V-III region HIC		>sp|P18135|KV312_HUMAN Ig kappa chain V-III region HAH OS=Homo sapiens PE=2 SV=1;>tr|A0A0B4J1Z6|A0A0B4J1Z6_HUMAN Protein IGKV3-20 (Fragment) OS=Homo sapiens GN=IGKV3-20 PE=4 SV=1;>sp|P18136|KV313_HUMAN Ig kappa chain V-III region HIC OS=Homo sapiens PE=1 S	3	8	1	0	8	8	8	8	7	8	8	8	8	8	7	7	1	1	1	1	0	1	1	1	1	1	1	1	0	0	0	0	0	0	0	0	0	0	0	0	51.2	17.1
P23083	P23083	2	1	1	Ig heavy chain V-I region V35		>sp|P23083|HV103_HUMAN Ig heavy chain V-I region V35 OS=Homo sapiens PE=1 SV=1	1	2	1	1	1	2	2	2	2	1	2	2	2	1	1	1	1	1	1	1	1	1	1	1	1	1	1	1	1	1	1	1	1	1	1	1	1	1	1	1	21.4	10.3
P80419	P80419	1	1	1	Ig heavy chain V-III region GAR		>sp|P80419|HV322_HUMAN Ig heavy chain V-III region GAR OS=Homo sapiens PE=1 SV=1	1	1	1	1	1	1	1	1	1	1	1	1	1	1	1	1	1	1	1	1	1	1	1	1	1	1	1	1	1	1	1	1	1	1	1	1	1	1	1	1	16.1	16.1
Q69YL0	Q69YL0	2	2	2	Uncharacterized protein DKFZp762I1415		>sp|Q69YL0|NCAS2_HUMAN Uncharacterized protein NCBP2-AS2 OS=Homo sapiens GN=NCBP2-AS2 PE=4 SV=1	1	2	2	2	2	2	2	2	1	2	2	2	2	2	2	2	2	2	2	2	1	2	2	2	2	2	2	2	2	2	2	2	1	2	2	2	2	2	2	2	28.3	28.3
Q8N490-2	Q8N490-2	1	1	1			>sp|Q8N490-2|PNKD_HUMAN Isoform 2 of Probable hydrolase PNKD OS=Homo sapiens GN=PNKD	1	1	1	1	1	1	1	1	1	1	1	1	1	1	1	1	1	1	1	1	1	1	1	1	1	1	1	1	1	1	1	1	1	1	1	1	1	1	1	1	7.7	7.7
Q9NZJ9-3;Q9NZJ9-2	Q9NZJ9-3;Q9NZJ9-2	1;1	1;1	1;1			>sp|Q9NZJ9-3|NUDT4_HUMAN Isoform 3 of Diphosphoinositol polyphosphate phosphohydrolase 2 OS=Homo sapiens GN=NUDT4;>sp|Q9NZJ9-2|NUDT4_HUMAN Isoform 2 of Diphosphoinositol polyphosphate phosphohydrolase 2 OS=Homo sapiens GN=NUDT4	2	1	1	1	1	1	1	1	1	1	0	0	0	0	1	1	1	1	1	1	1	1	0	0	0	0	1	1	1	1	1	1	1	1	0	0	0	0	1	1	9.3	9.3
P36542-2;P36542	P36542-2;P36542	10;10	10;10	10;10	ATP synthase subunit gamma, mitochondrial	ATP5C1	>sp|P36542-2|ATPG_HUMAN Isoform Heart of ATP synthase subunit gamma, mitochondrial OS=Homo sapiens GN=ATP5C1;>sp|P36542|ATPG_HUMAN ATP synthase subunit gamma, mitochondrial OS=Homo sapiens GN=ATP5C1 PE=1 SV=1	2	10	10	10	10	10	9	10	9	8	8	7	6	7	9	8	10	10	9	10	9	8	8	7	6	7	9	8	10	10	9	10	9	8	8	7	6	7	9	8	30	30
Q9H0H5;H0YIK5;F8VRD2;F8VRL2;F8W1E5	Q9H0H5;H0YIK5;F8VRD2	4;2;2;1;1	4;2;2;1;1	4;2;2;1;1	Rac GTPase-activating protein 1	RACGAP1	>sp|Q9H0H5|RGAP1_HUMAN Rac GTPase-activating protein 1 OS=Homo sapiens GN=RACGAP1 PE=1 SV=1;>tr|H0YIK5|H0YIK5_HUMAN Rac GTPase-activating protein 1 (Fragment) OS=Homo sapiens GN=RACGAP1 PE=1 SV=1;>tr|F8VRD2|F8VRD2_HUMAN Rac GTPase-activating protein 1 (Fra	5	4	4	4	3	2	3	3	2	3	2	3	1	1	2	1	3	2	3	3	2	3	2	3	1	1	2	1	3	2	3	3	2	3	2	3	1	1	2	1	6.6	6.6
P01714;A0A075B6J8	P01714;A0A075B6J8	3;2	3;2	3;2	Ig lambda chain V-III region SH		>sp|P01714|LV301_HUMAN Ig lambda chain V-III region SH OS=Homo sapiens PE=1 SV=1;>tr|A0A075B6J8|A0A075B6J8_HUMAN Protein IGLV3-19 (Fragment) OS=Homo sapiens GN=IGLV3-19 PE=1 SV=1	2	3	3	3	2	2	2	2	2	2	2	2	3	3	2	2	2	2	2	2	2	2	2	2	3	3	2	2	2	2	2	2	2	2	2	2	3	3	2	2	34.3	34.3
E9PKG1;Q99873-3;Q99873-2;Q99873-4;Q99873;H7C2I1;E9PNR9;E9PQ98;E9PIX6;H0YDE4;A0A087X1W2	E9PKG1;Q99873-3;Q99873-2;Q99873-4;Q99873;H7C2I1;E9PNR9;E9PQ98;E9PIX6;H0YDE4;A0A087X1W2	4;4;4;4;4;4;3;3;3;3;2	4;4;4;4;4;4;3;3;3;3;2	4;4;4;4;4;4;3;3;3;3;2	Protein arginine N-methyltransferase 1	PRMT1	>tr|E9PKG1|E9PKG1_HUMAN Protein arginine N-methyltransferase 1 OS=Homo sapiens GN=PRMT1 PE=1 SV=1;>sp|Q99873-3|ANM1_HUMAN Isoform 3 of Protein arginine N-methyltransferase 1 OS=Homo sapiens GN=PRMT1;>sp|Q99873-2|ANM1_HUMAN Isoform 2 of Protein arginine N-m	11	4	4	4	4	3	4	4	4	4	4	4	3	3	4	4	4	3	4	4	4	4	4	4	3	3	4	4	4	3	4	4	4	4	4	4	3	3	4	4	16	16
Q3YEC7-4;Q3YEC7-5;Q3YEC7-6;F2Z2T0;Q3YEC7-3;Q3YEC7;Q3YEC7-2	Q3YEC7-4;Q3YEC7-5;Q3YEC7-6;F2Z2T0;Q3YEC7-3;Q3YEC7;Q3YEC7-2	2;2;2;2;2;2;2	2;2;2;2;2;2;2	2;2;2;2;2;2;2	Rab-like protein 6	RABL6	>sp|Q3YEC7-4|RABL6_HUMAN Isoform 4 of Rab-like protein 6 OS=Homo sapiens GN=RABL6;>sp|Q3YEC7-5|RABL6_HUMAN Isoform 5 of Rab-like protein 6 OS=Homo sapiens GN=RABL6;>sp|Q3YEC7-6|RABL6_HUMAN Isoform 6 of Rab-like protein 6 OS=Homo sapiens GN=RABL6;>tr|F2Z2T0	7	2	2	2	2	1	0	2	2	2	0	1	0	0	2	2	2	1	0	2	2	2	0	1	0	0	2	2	2	1	0	2	2	2	0	1	0	0	2	2	9.7	9.7
P51970	P51970	4	4	4	NADH dehydrogenase [ubiquinone] 1 alpha subcomplex subunit 8	NDUFA8	>sp|P51970|NDUA8_HUMAN NADH dehydrogenase [ubiquinone] 1 alpha subcomplex subunit 8 OS=Homo sapiens GN=NDUFA8 PE=1 SV=3	1	4	4	4	4	4	4	3	4	4	3	2	4	3	3	3	4	4	4	3	4	4	3	2	4	3	3	3	4	4	4	3	4	4	3	2	4	3	3	3	35.5	35.5
Q9BUK6-7;Q9BUK6-3;Q9BUK6-2;Q9BUK6;Q9BUK6-4;Q9BUK6-5	Q9BUK6-7;Q9BUK6-3;Q9BUK6-2;Q9BUK6	3;3;3;3;1;1	3;3;3;3;1;1	3;3;3;3;1;1	Protein misato homolog 1	MSTO1	>sp|Q9BUK6-7|MSTO1_HUMAN Isoform 7 of Protein misato homolog 1 OS=Homo sapiens GN=MSTO1;>sp|Q9BUK6-3|MSTO1_HUMAN Isoform 3 of Protein misato homolog 1 OS=Homo sapiens GN=MSTO1;>sp|Q9BUK6-2|MSTO1_HUMAN Isoform 2 of Protein misato homolog 1 OS=Homo sapiens G	6	3	3	3	3	3	2	2	3	3	3	3	3	3	3	3	3	3	2	2	3	3	3	3	3	3	3	3	3	3	2	2	3	3	3	3	3	3	3	3	5.7	5.7
F5H669;Q8N684-2;Q8N684;Q8N684-3;J3QT54;F5H6M0;F5H047	F5H669;Q8N684-2;Q8N684;Q8N684-3;J3QT54;F5H6M0;F5H047	2;2;2;2;1;1;1	2;2;2;2;1;1;1	2;2;2;2;1;1;1	Cleavage and polyadenylation specificity factor subunit 7	CPSF7	>tr|F5H669|F5H669_HUMAN Cleavage and polyadenylation-specificity factor subunit 7 (Fragment) OS=Homo sapiens GN=CPSF7 PE=1 SV=1;>sp|Q8N684-2|CPSF7_HUMAN Isoform 2 of Cleavage and polyadenylation specificity factor subunit 7 OS=Homo sapiens GN=CPSF7;>sp|Q8N	7	2	2	2	1	2	2	1	2	2	0	0	0	0	2	2	1	2	2	1	2	2	0	0	0	0	2	2	1	2	2	1	2	2	0	0	0	0	2	2	7.5	7.5
P63104;E7EX29;E7ESK7;B0AZS6;P63104-2;B7Z2E6;H0YB80;E5RIR4;E9PD24;E7EVZ2;E5RGE1	P63104;E7EX29;E7ESK7;B0AZS6;P63104-2;B7Z2E6;H0YB80	10;9;6;6;6;5;5;4;4;4;3	8;7;5;5;5;4;4;3;3;3;2	6;5;4;3;3;2;2;3;3;3;2	14-3-3 protein zeta/delta	YWHAZ	>sp|P63104|1433Z_HUMAN 14-3-3 protein zeta/delta OS=Homo sapiens GN=YWHAZ PE=1 SV=1;>tr|E7EX29|E7EX29_HUMAN 14-3-3 protein zeta/delta (Fragment) OS=Homo sapiens GN=YWHAZ PE=1 SV=1;>tr|E7ESK7|E7ESK7_HUMAN 14-3-3 protein zeta/delta (Fragment) OS=Homo sapiens	11	10	8	6	10	10	10	10	10	9	10	9	8	8	9	9	8	8	8	8	8	8	8	7	7	7	7	8	6	6	6	6	6	6	6	6	6	6	5	6	43.7	36.7
P61978-3;P61978;P61978-2;Q5T6W2;S4R457;S4R359	P61978-3;P61978;P61978-2;Q5T6W2	9;9;9;8;2;1	9;9;9;8;2;1	9;9;9;8;2;1	Heterogeneous nuclear ribonucleoprotein K	HNRNPK	>sp|P61978-3|HNRPK_HUMAN Isoform 3 of Heterogeneous nuclear ribonucleoprotein K OS=Homo sapiens GN=HNRNPK;>sp|P61978|HNRPK_HUMAN Heterogeneous nuclear ribonucleoprotein K OS=Homo sapiens GN=HNRNPK PE=1 SV=1;>sp|P61978-2|HNRPK_HUMAN Isoform 2 of Heterogeneo	6	9	9	9	9	9	9	9	9	9	8	8	8	9	8	8	9	9	9	9	9	9	8	8	8	9	8	8	9	9	9	9	9	9	8	8	8	9	8	8	26.6	26.6
U3KPZ7;Q9P2N5	U3KPZ7;Q9P2N5	3;3	3;3	3;3	RNA-binding protein 27	RBM27	>tr|U3KPZ7|U3KPZ7_HUMAN RNA-binding protein 27 OS=Homo sapiens GN=RBM27 PE=1 SV=1;>sp|Q9P2N5|RBM27_HUMAN RNA-binding protein 27 OS=Homo sapiens GN=RBM27 PE=1 SV=2	2	3	3	3	2	3	2	0	3	2	1	1	2	1	2	1	2	3	2	0	3	2	1	1	2	1	2	1	2	3	2	0	3	2	1	1	2	1	2	1	3.6	3.6
Q9Y2W1	Q9Y2W1	8	8	8	Thyroid hormone receptor-associated protein 3	THRAP3	>sp|Q9Y2W1|TR150_HUMAN Thyroid hormone receptor-associated protein 3 OS=Homo sapiens GN=THRAP3 PE=1 SV=2	1	8	8	8	5	7	6	8	1	4	6	4	3	3	3	3	5	7	6	8	1	4	6	4	3	3	3	3	5	7	6	8	1	4	6	4	3	3	3	3	10.7	10.7
P22694-4;P22694-3;P22694;P22694-5;P22694-7;P22694-6;A0A0A0MS54;P22694-9;P22694-2;B1APF7;B1APG1;B1APG0;B1APG2;B1APF8;B1APF9;P22694-8;B1APG3;A0A087WVC4;P22694-10;K7ENJ5	P22694-4;P22694-3;P22694;P22694-5;P22694-7;P22694-6;A0A0A0MS54;P22694-9;P22694-2;B1APF7;B1APG1;B1APG0;B1APG2;B1APF8;B1APF9;P22694-8;B1APG3;A0A087WVC4;P22694-10	6;6;6;6;6;6;6;6;6;5;5;5;5;5;5;5;5;5;4;1	6;6;6;6;6;6;6;6;6;5;5;5;5;5;5;5;5;5;4;1	1;1;1;1;1;1;1;1;1;1;1;1;1;1;1;1;1;1;0;0	cAMP-dependent protein kinase catalytic subunit beta	PRKACB	>sp|P22694-4|KAPCB_HUMAN Isoform 4 of cAMP-dependent protein kinase catalytic subunit beta OS=Homo sapiens GN=PRKACB;>sp|P22694-3|KAPCB_HUMAN Isoform 3 of cAMP-dependent protein kinase catalytic subunit beta OS=Homo sapiens GN=PRKACB;>sp|P22694|KAPCB_HUMAN	20	6	6	1	3	4	3	4	5	5	2	3	3	4	3	3	3	4	3	4	5	5	2	3	3	4	3	3	0	1	0	1	0	1	0	0	1	1	0	0	16.3	16.3
P09496-2;P09496-4;P09496-3;P09496;F8WF69;P09496-5;C9J8P9	P09496-2;P09496-4;P09496-3;P09496;F8WF69;P09496-5	7;6;6;6;5;4;3	7;6;6;6;5;4;3	7;6;6;6;5;4;3	Clathrin light chain A	CLTA	>sp|P09496-2|CLCA_HUMAN Isoform Non-brain of Clathrin light chain A OS=Homo sapiens GN=CLTA;>sp|P09496-4|CLCA_HUMAN Isoform 4 of Clathrin light chain A OS=Homo sapiens GN=CLTA;>sp|P09496-3|CLCA_HUMAN Isoform 3 of Clathrin light chain A OS=Homo sapiens GN=C	7	7	7	7	7	7	7	6	7	6	7	7	6	6	7	7	7	7	7	6	7	6	7	7	6	6	7	7	7	7	7	6	7	6	7	7	6	6	7	7	30.3	30.3
P31949	P31949	1	1	1	Protein S100-A11	S100A11	>sp|P31949|S10AB_HUMAN Protein S100-A11 OS=Homo sapiens GN=S100A11 PE=1 SV=2	1	1	1	1	1	1	1	1	1	1	0	1	1	1	1	1	1	1	1	1	1	1	0	1	1	1	1	1	1	1	1	1	1	1	0	1	1	1	1	1	9.5	9.5
Q14204;H0YJ21	Q14204	84;4	84;4	84;4	Cytoplasmic dynein 1 heavy chain 1	DYNC1H1	>sp|Q14204|DYHC1_HUMAN Cytoplasmic dynein 1 heavy chain 1 OS=Homo sapiens GN=DYNC1H1 PE=1 SV=5	2	84	84	84	36	38	33	42	63	68	53	48	34	36	79	80	36	38	33	42	63	68	53	48	34	36	79	80	36	38	33	42	63	68	53	48	34	36	79	80	21	21
P31946-2;P31946;Q4VY20;Q4VY19	P31946-2;P31946	9;8;4;4	6;5;3;3	3;2;1;1	14-3-3 protein beta/alpha;14-3-3 protein beta/alpha, N-terminally processed	YWHAB	>sp|P31946-2|1433B_HUMAN Isoform Short of 14-3-3 protein beta/alpha OS=Homo sapiens GN=YWHAB;>sp|P31946|1433B_HUMAN 14-3-3 protein beta/alpha OS=Homo sapiens GN=YWHAB PE=1 SV=3	4	9	6	3	9	9	9	9	9	7	9	9	6	6	9	8	6	6	6	6	6	5	6	6	4	4	6	6	3	3	3	3	3	2	3	3	2	2	3	3	31.1	23.4
P17987;E7EQR6;E7ERF2;F5H282;F5GZI8;F5H136;F5H676;F5GYL4;F5H726;F5GZ03;F5H7Y1	P17987;E7EQR6;E7ERF2;F5H282	16;9;9;8;5;5;4;3;3;2;1	16;9;9;8;5;5;4;3;3;2;1	16;9;9;8;5;5;4;3;3;2;1	T-complex protein 1 subunit alpha	TCP1	>sp|P17987|TCPA_HUMAN T-complex protein 1 subunit alpha OS=Homo sapiens GN=TCP1 PE=1 SV=1;>tr|E7EQR6|E7EQR6_HUMAN T-complex protein 1 subunit alpha OS=Homo sapiens GN=TCP1 PE=1 SV=1;>tr|E7ERF2|E7ERF2_HUMAN T-complex protein 1 subunit alpha OS=Homo sapiens	11	16	16	16	13	15	12	14	16	15	13	12	10	8	13	15	13	15	12	14	16	15	13	12	10	8	13	15	13	15	12	14	16	15	13	12	10	8	13	15	37.4	37.4
P49368;B4DUR8;P49368-2;Q5SZX6;E9PRC8;Q5SZX9;Q5SZW8;E9PM09;E9PQ35	P49368;B4DUR8;P49368-2	19;17;17;9;8;5;5;4;3	19;17;17;9;8;5;5;4;3	19;17;17;9;8;5;5;4;3	T-complex protein 1 subunit gamma	CCT3	>sp|P49368|TCPG_HUMAN T-complex protein 1 subunit gamma OS=Homo sapiens GN=CCT3 PE=1 SV=4;>tr|B4DUR8|B4DUR8_HUMAN T-complex protein 1 subunit gamma OS=Homo sapiens GN=CCT3 PE=1 SV=1;>sp|P49368-2|TCPG_HUMAN Isoform 2 of T-complex protein 1 subunit gamma OS=	9	19	19	19	14	15	14	14	16	16	16	11	18	15	15	16	14	15	14	14	16	16	16	11	18	15	15	16	14	15	14	14	16	16	16	11	18	15	15	16	37.4	37.4
O60749-2;O60749;D6RC15	O60749-2;O60749	12;12;3	12;12;3	11;11;3	Sorting nexin-2	SNX2	>sp|O60749-2|SNX2_HUMAN Isoform 2 of Sorting nexin-2 OS=Homo sapiens GN=SNX2;>sp|O60749|SNX2_HUMAN Sorting nexin-2 OS=Homo sapiens GN=SNX2 PE=1 SV=2	3	12	12	11	11	11	10	10	11	12	10	11	8	9	9	10	11	11	10	10	11	12	10	11	8	9	9	10	10	10	9	9	10	11	9	10	7	8	8	9	33.8	33.8
Q6UUV7-3;Q6UUV7;H0YK64;H0YK33	Q6UUV7-3;Q6UUV7	9;9;3;2	9;9;3;2	9;9;3;2	CREB-regulated transcription coactivator 3	CRTC3	>sp|Q6UUV7-3|CRTC3_HUMAN Isoform 3 of CREB-regulated transcription coactivator 3 OS=Homo sapiens GN=CRTC3;>sp|Q6UUV7|CRTC3_HUMAN CREB-regulated transcription coactivator 3 OS=Homo sapiens GN=CRTC3 PE=1 SV=2	4	9	9	9	7	7	8	9	9	9	7	6	7	7	8	8	7	7	8	9	9	9	7	6	7	7	8	8	7	7	8	9	9	9	7	6	7	7	8	8	20.1	20.1
Q9NX58	Q9NX58	2	2	2	Cell growth-regulating nucleolar protein	LYAR	>sp|Q9NX58|LYAR_HUMAN Cell growth-regulating nucleolar protein OS=Homo sapiens GN=LYAR PE=1 SV=2	1	2	2	2	2	2	2	1	1	1	2	2	0	1	0	2	2	2	2	1	1	1	2	2	0	1	0	2	2	2	2	1	1	1	2	2	0	1	0	2	6.6	6.6
Q9BSD7;Q5TDF0	Q9BSD7;Q5TDF0	3;3	3;3	3;3	Cancer-related nucleoside-triphosphatase	NTPCR	>sp|Q9BSD7|NTPCR_HUMAN Cancer-related nucleoside-triphosphatase OS=Homo sapiens GN=NTPCR PE=1 SV=1;>tr|Q5TDF0|Q5TDF0_HUMAN Cancer-related nucleoside-triphosphatase OS=Homo sapiens GN=NTPCR PE=1 SV=1	2	3	3	3	3	3	2	2	3	3	3	3	3	3	3	3	3	3	2	2	3	3	3	3	3	3	3	3	3	3	2	2	3	3	3	3	3	3	3	3	20.5	20.5
Q9Y5A9;Q9Y5A9-2;A0A087WXZ3;S4R3V3;S4R3J8	Q9Y5A9;Q9Y5A9-2;A0A087WXZ3	7;6;6;2;1	5;4;4;2;1	5;4;4;2;1	YTH domain family protein 2	YTHDF2	>sp|Q9Y5A9|YTHD2_HUMAN YTH domain-containing family protein 2 OS=Homo sapiens GN=YTHDF2 PE=1 SV=2;>sp|Q9Y5A9-2|YTHD2_HUMAN Isoform 2 of YTH domain-containing family protein 2 OS=Homo sapiens GN=YTHDF2;>tr|A0A087WXZ3|A0A087WXZ3_HUMAN YTH domain-containing f	5	7	5	5	7	6	7	6	7	7	4	5	2	4	5	7	5	5	5	4	5	5	4	5	2	3	3	5	5	5	5	4	5	5	4	5	2	3	3	5	13.8	10.7
F5H6X6;E9PKU7;Q14697;Q14697-2;E9PNH1	F5H6X6;E9PKU7;Q14697;Q14697-2	9;9;9;9;4	9;9;9;9;4	9;9;9;9;4	Neutral alpha-glucosidase AB	GANAB	>tr|F5H6X6|F5H6X6_HUMAN Neutral alpha-glucosidase AB OS=Homo sapiens GN=GANAB PE=1 SV=1;>tr|E9PKU7|E9PKU7_HUMAN Neutral alpha-glucosidase AB OS=Homo sapiens GN=GANAB PE=1 SV=1;>sp|Q14697|GANAB_HUMAN Neutral alpha-glucosidase AB OS=Homo sapiens GN=GANAB PE=	5	9	9	9	9	9	8	9	9	9	4	1	2	2	8	9	9	9	8	9	9	9	4	1	2	2	8	9	9	9	8	9	9	9	4	1	2	2	8	9	11.9	11.9
J3QKS7;Q969G3-2;B4DGM3;Q969G3;Q969G3-6;Q969G3-5;Q969G3-3;Q969G3-4;K7EMQ8;H7C048;J3QR61;J3KT85;J3KS99;J3QL66;J3QKX6	J3QKS7;Q969G3-2;B4DGM3;Q969G3;Q969G3-6;Q969G3-5;Q969G3-3;Q969G3-4;K7EMQ8	11;11;11;11;10;10;10;10;6;5;4;3;1;1;1	11;11;11;11;10;10;10;10;6;5;4;3;1;1;1	11;11;11;11;10;10;10;10;6;5;4;3;1;1;1	SWI/SNF-related matrix-associated actin-dependent regulator of chromatin subfamily E member 1	SMARCE1	>tr|J3QKS7|J3QKS7_HUMAN SWI/SNF-related matrix-associated actin-dependent regulator of chromatin subfamily E member 1 (Fragment) OS=Homo sapiens GN=SMARCE1 PE=1 SV=1;>sp|Q969G3-2|SMCE1_HUMAN Isoform 2 of SWI/SNF-related matrix-associated actin-dependent re	15	11	11	11	9	9	10	9	9	9	7	7	8	8	10	11	9	9	10	9	9	9	7	7	8	8	10	11	9	9	10	9	9	9	7	7	8	8	10	11	46.5	46.5
F5GWT4;Q9H4A3-2;Q9H4A3;Q9H4A3-5;Q9H4A3-6;Q9H4A3-7;F6UYG0;Q9H4A3-4	F5GWT4;Q9H4A3-2;Q9H4A3;Q9H4A3-5;Q9H4A3-6;Q9H4A3-7;F6UYG0;Q9H4A3-4	4;4;4;4;4;4;2;2	4;4;4;4;4;4;2;2	3;3;3;3;3;3;1;2	Serine/threonine-protein kinase WNK1	WNK1	>tr|F5GWT4|F5GWT4_HUMAN Serine/threonine-protein kinase WNK1 OS=Homo sapiens GN=WNK1 PE=1 SV=1;>sp|Q9H4A3-2|WNK1_HUMAN Isoform 2 of Serine/threonine-protein kinase WNK1 OS=Homo sapiens GN=WNK1;>sp|Q9H4A3|WNK1_HUMAN Serine/threonine-protein kinase WNK1 OS=H	8	4	4	3	2	2	3	4	4	4	2	2	2	1	2	3	2	2	3	4	4	4	2	2	2	1	2	3	1	1	2	3	3	3	1	1	1	0	1	2	2.1	2.1
Q9Y5X3;A0A087WUY5;Q5QPE5;Q5QPE4	Q9Y5X3;A0A087WUY5;Q5QPE5	3;2;2;1	3;2;2;1	3;2;2;1	Sorting nexin-5	SNX5	>sp|Q9Y5X3|SNX5_HUMAN Sorting nexin-5 OS=Homo sapiens GN=SNX5 PE=1 SV=1;>tr|A0A087WUY5|A0A087WUY5_HUMAN Sorting nexin-5 (Fragment) OS=Homo sapiens GN=SNX5 PE=1 SV=1;>tr|Q5QPE5|Q5QPE5_HUMAN Sorting nexin-5 (Fragment) OS=Homo sapiens GN=SNX5 PE=1 SV=1	4	3	3	3	3	3	3	3	3	3	0	2	0	1	2	2	3	3	3	3	3	3	0	2	0	1	2	2	3	3	3	3	3	3	0	2	0	1	2	2	8.7	8.7
D6R9P3;D6RD18;Q99729-3;D6RBZ0;A0A087WZV1;Q99729-2;Q99729-4;Q99729	D6R9P3;D6RD18;Q99729-3;D6RBZ0;A0A087WZV1;Q99729-2;Q99729-4;Q99729	4;4;4;4;4;4;3;3	4;4;4;4;4;4;3;3	4;4;4;4;4;4;3;3	Heterogeneous nuclear ribonucleoprotein A/B	HNRNPAB	>tr|D6R9P3|D6R9P3_HUMAN Heterogeneous nuclear ribonucleoprotein A/B OS=Homo sapiens GN=HNRNPAB PE=1 SV=1;>tr|D6RD18|D6RD18_HUMAN Heterogeneous nuclear ribonucleoprotein A/B OS=Homo sapiens GN=HNRNPAB PE=1 SV=1;>sp|Q99729-3|ROAA_HUMAN Isoform 3 of Heterogen	8	4	4	4	3	3	3	3	4	4	3	3	3	3	4	4	3	3	3	3	4	4	3	3	3	3	4	4	3	3	3	3	4	4	3	3	3	3	4	4	15.4	15.4
A0A0C4DH38	A0A0C4DH38	2	2	2			>tr|A0A0C4DH38|A0A0C4DH38_HUMAN Protein IGHV5-51 (Fragment) OS=Homo sapiens GN=IGHV5-51 PE=1 SV=1	1	2	2	2	1	2	2	1	1	0	2	1	2	2	1	1	1	2	2	1	1	0	2	1	2	2	1	1	1	2	2	1	1	0	2	1	2	2	1	1	26.5	26.5
O94826	O94826	4	4	4	Mitochondrial import receptor subunit TOM70	TOMM70A	>sp|O94826|TOM70_HUMAN Mitochondrial import receptor subunit TOM70 OS=Homo sapiens GN=TOMM70A PE=1 SV=1	1	4	4	4	4	4	4	3	4	4	3	2	2	2	4	4	4	4	4	3	4	4	3	2	2	2	4	4	4	4	4	3	4	4	3	2	2	2	4	4	6.2	6.2
P27482	P27482	4	2	2	Calmodulin-like protein 3	CALML3	>sp|P27482|CALL3_HUMAN Calmodulin-like protein 3 OS=Homo sapiens GN=CALML3 PE=1 SV=2	1	4	2	2	4	4	4	4	4	4	4	4	4	4	4	4	2	2	2	2	2	2	2	2	2	2	2	2	2	2	2	2	2	2	2	2	2	2	2	2	31.5	21.5
P08574	P08574	5	5	5	Cytochrome c1, heme protein, mitochondrial	CYC1	>sp|P08574|CY1_HUMAN Cytochrome c1, heme protein, mitochondrial OS=Homo sapiens GN=CYC1 PE=1 SV=3	1	5	5	5	5	5	5	3	2	2	5	4	5	5	4	3	5	5	5	3	2	2	5	4	5	5	4	3	5	5	5	3	2	2	5	4	5	5	4	3	14.5	14.5
Q8TAT6;Q8TAT6-2;I3L283;I3L4U9;I3L281;I3L3I1	Q8TAT6;Q8TAT6-2	13;13;1;1;1;1	13;13;1;1;1;1	13;13;1;1;1;1	Nuclear protein localization protein 4 homolog	NPLOC4	>sp|Q8TAT6|NPL4_HUMAN Nuclear protein localization protein 4 homolog OS=Homo sapiens GN=NPLOC4 PE=1 SV=3;>sp|Q8TAT6-2|NPL4_HUMAN Isoform 2 of Nuclear protein localization protein 4 homolog OS=Homo sapiens GN=NPLOC4	6	13	13	13	11	12	10	9	12	12	9	8	11	10	10	9	11	12	10	9	12	12	9	8	11	10	10	9	11	12	10	9	12	12	9	8	11	10	10	9	21.1	21.1
P62277;J3KMX5;E9PS50	P62277;J3KMX5	14;12;6	14;12;6	14;12;6	40S ribosomal protein S13	RPS13	>sp|P62277|RS13_HUMAN 40S ribosomal protein S13 OS=Homo sapiens GN=RPS13 PE=1 SV=2;>tr|J3KMX5|J3KMX5_HUMAN 40S ribosomal protein S13 OS=Homo sapiens GN=RPS13 PE=1 SV=1	3	14	14	14	14	14	13	14	14	14	11	12	13	12	14	14	14	14	13	14	14	14	11	12	13	12	14	14	14	14	13	14	14	14	11	12	13	12	14	14	58.3	58.3
P23921;E9PL69	P23921	5;2	5;2	5;2	Ribonucleoside-diphosphate reductase large subunit	RRM1	>sp|P23921|RIR1_HUMAN Ribonucleoside-diphosphate reductase large subunit OS=Homo sapiens GN=RRM1 PE=1 SV=1	2	5	5	5	4	4	4	3	4	3	3	2	2	2	3	3	4	4	4	3	4	3	3	2	2	2	3	3	4	4	4	3	4	3	3	2	2	2	3	3	6.1	6.1
Q12904;Q12904-2;D6R937	Q12904;Q12904-2	5;5;1	5;5;1	5;5;1	Aminoacyl tRNA synthase complex-interacting multifunctional protein 1;Endothelial monocyte-activating polypeptide 2	AIMP1	>sp|Q12904|AIMP1_HUMAN Aminoacyl tRNA synthase complex-interacting multifunctional protein 1 OS=Homo sapiens GN=AIMP1 PE=1 SV=2;>sp|Q12904-2|AIMP1_HUMAN Isoform 2 of Aminoacyl tRNA synthase complex-interacting multifunctional protein 1 OS=Homo sapiens GN=A	3	5	5	5	2	4	3	1	5	5	0	1	2	1	5	5	2	4	3	1	5	5	0	1	2	1	5	5	2	4	3	1	5	5	0	1	2	1	5	5	27.2	27.2
O75874;C9J4N6;C9JJE5;C9JLU6;P48735-2;P48735	O75874	11;5;1;1;1;1	11;5;1;1;1;1	11;5;1;1;1;1	Isocitrate dehydrogenase [NADP] cytoplasmic	IDH1	>sp|O75874|IDHC_HUMAN Isocitrate dehydrogenase [NADP] cytoplasmic OS=Homo sapiens GN=IDH1 PE=1 SV=2	6	11	11	11	11	11	11	9	11	10	8	8	9	8	10	9	11	11	11	9	11	10	8	8	9	8	10	9	11	11	11	9	11	10	8	8	9	8	10	9	25.4	25.4
Q12798	Q12798	6	2	2	Centrin-1	CETN1	>sp|Q12798|CETN1_HUMAN Centrin-1 OS=Homo sapiens GN=CETN1 PE=1 SV=1	1	6	2	2	5	6	5	6	5	6	6	5	5	4	5	6	2	2	2	2	2	2	2	2	2	2	2	2	2	2	2	2	2	2	2	2	2	2	2	2	27.9	13.4
P42694-2;P42694;J3QS41;A0A075B6R3	P42694-2;P42694;J3QS41	3;3;3;1	3;3;3;1	3;3;3;1	Probable helicase with zinc finger domain	HELZ	>sp|P42694-2|HELZ_HUMAN Isoform 2 of Probable helicase with zinc finger domain OS=Homo sapiens GN=HELZ;>sp|P42694|HELZ_HUMAN Probable helicase with zinc finger domain OS=Homo sapiens GN=HELZ PE=1 SV=2;>tr|J3QS41|J3QS41_HUMAN Probable helicase with zinc fin	4	3	3	3	3	2	2	3	1	2	2	2	2	1	1	1	3	2	2	3	1	2	2	2	2	1	1	1	3	2	2	3	1	2	2	2	2	1	1	1	3.3	3.3
O00487	O00487	4	4	4	26S proteasome non-ATPase regulatory subunit 14	PSMD14	>sp|O00487|PSDE_HUMAN 26S proteasome non-ATPase regulatory subunit 14 OS=Homo sapiens GN=PSMD14 PE=1 SV=1	1	4	4	4	4	4	4	4	4	3	4	3	4	3	4	4	4	4	4	4	4	3	4	3	4	3	4	4	4	4	4	4	4	3	4	3	4	3	4	4	20	20
Q9Y676	Q9Y676	6	6	6	28S ribosomal protein S18b, mitochondrial	MRPS18B	>sp|Q9Y676|RT18B_HUMAN 28S ribosomal protein S18b, mitochondrial OS=Homo sapiens GN=MRPS18B PE=1 SV=1	1	6	6	6	5	6	5	6	6	6	5	6	3	4	5	5	5	6	5	6	6	6	5	6	3	4	5	5	5	6	5	6	6	6	5	6	3	4	5	5	27.5	27.5
P46821;D6RA40;D6RA32;P78559;P78559-2;E9PGC8	P46821;D6RA40;D6RA32	3;2;2;1;1;1	3;2;2;1;1;1	3;2;2;1;1;1	Microtubule-associated protein 1B;MAP1B heavy chain;MAP1 light chain LC1	MAP1B	>sp|P46821|MAP1B_HUMAN Microtubule-associated protein 1B OS=Homo sapiens GN=MAP1B PE=1 SV=2;>tr|D6RA40|D6RA40_HUMAN Microtubule-associated protein 1B (Fragment) OS=Homo sapiens GN=MAP1B PE=1 SV=1;>tr|D6RA32|D6RA32_HUMAN Microtubule-associated protein 1B (F	6	3	3	3	3	3	2	3	3	3	3	3	3	3	3	3	3	3	2	3	3	3	3	3	3	3	3	3	3	3	2	3	3	3	3	3	3	3	3	3	1.4	1.4
P09497-2;P09497;D6RJD1	P09497-2;P09497	3;3;1	3;3;1	3;3;1	Clathrin light chain B	CLTB	>sp|P09497-2|CLCB_HUMAN Isoform Non-brain of Clathrin light chain B OS=Homo sapiens GN=CLTB;>sp|P09497|CLCB_HUMAN Clathrin light chain B OS=Homo sapiens GN=CLTB PE=1 SV=1	3	3	3	3	2	2	2	2	2	2	2	3	1	1	3	3	2	2	2	2	2	2	2	3	1	1	3	3	2	2	2	2	2	2	2	3	1	1	3	3	11.4	11.4
Q9UNS2-2;Q9UNS2;H7C3P9;K7ES36;C9JLV5	Q9UNS2-2;Q9UNS2;H7C3P9	3;3;2;1;1	3;3;2;1;1	3;3;2;1;1	COP9 signalosome complex subunit 3	COPS3	>sp|Q9UNS2-2|CSN3_HUMAN Isoform 2 of COP9 signalosome complex subunit 3 OS=Homo sapiens GN=COPS3;>sp|Q9UNS2|CSN3_HUMAN COP9 signalosome complex subunit 3 OS=Homo sapiens GN=COPS3 PE=1 SV=3;>tr|H7C3P9|H7C3P9_HUMAN COP9 signalosome complex subunit 3 OS=Homo	5	3	3	3	2	3	2	3	3	3	2	3	3	3	2	2	2	3	2	3	3	3	2	3	3	3	2	2	2	3	2	3	3	3	2	3	3	3	2	2	11.4	11.4
A0A087WYB4;Q9UJZ1-2;Q9UJZ1;F2Z2I8	A0A087WYB4;Q9UJZ1-2;Q9UJZ1;F2Z2I8	3;3;3;2	3;3;3;2	3;3;3;2	Stomatin-like protein 2, mitochondrial	STOML2	>tr|A0A087WYB4|A0A087WYB4_HUMAN Stomatin-like protein 2, mitochondrial OS=Homo sapiens GN=STOML2 PE=1 SV=1;>sp|Q9UJZ1-2|STML2_HUMAN Isoform 2 of Stomatin-like protein 2, mitochondrial OS=Homo sapiens GN=STOML2;>sp|Q9UJZ1|STML2_HUMAN Stomatin-like protein 2	4	3	3	3	3	3	2	2	3	3	2	2	0	1	3	3	3	3	2	2	3	3	2	2	0	1	3	3	3	3	2	2	3	3	2	2	0	1	3	3	17.7	17.7
P42704;B8ZZ38;A0A0C4DG06;C9JCA9	P42704	39;12;12;10	39;12;12;10	38;12;12;10	Leucine-rich PPR motif-containing protein, mitochondrial	LRPPRC	>sp|P42704|LPPRC_HUMAN Leucine-rich PPR motif-containing protein, mitochondrial OS=Homo sapiens GN=LRPPRC PE=1 SV=3	4	39	39	38	30	35	36	36	34	35	33	30	28	27	32	34	30	35	36	36	34	35	33	30	28	27	32	34	30	34	35	35	34	35	32	29	28	27	31	33	33.9	33.9
Q96CP6-2;Q96CP6-3;Q96CP6;M0QZ12;S4R3I2;M0R0J9	Q96CP6-2;Q96CP6-3;Q96CP6;M0QZ12	13;13;13;12;2;2	13;13;13;12;2;2	13;13;13;12;2;2	GRAM domain-containing protein 1A	GRAMD1A	>sp|Q96CP6-2|GRM1A_HUMAN Isoform 2 of GRAM domain-containing protein 1A OS=Homo sapiens GN=GRAMD1A;>sp|Q96CP6-3|GRM1A_HUMAN Isoform 3 of GRAM domain-containing protein 1A OS=Homo sapiens GN=GRAMD1A;>sp|Q96CP6|GRM1A_HUMAN GRAM domain-containing protein 1A O	6	13	13	13	13	9	12	12	9	8	9	10	10	10	11	12	13	9	12	12	9	8	9	10	10	10	11	12	13	9	12	12	9	8	9	10	10	10	11	12	25.1	25.1
A0A087X0P6;A0A075B6S2;A0A0A0MRZ7	A0A087X0P6;A0A075B6S2;A0A0A0MRZ7	4;4;3	3;3;2	2;2;1			>tr|A0A087X0P6|A0A087X0P6_HUMAN Protein IGKV2D-29 OS=Homo sapiens GN=IGKV2D-29 PE=1 SV=1;>tr|A0A075B6S2|A0A075B6S2_HUMAN Protein IGKV2D-29 (Fragment) OS=Homo sapiens GN=IGKV2D-29 PE=1 SV=1;>tr|A0A0A0MRZ7|A0A0A0MRZ7_HUMAN Protein IGKV2D-26 (Fragment) OS=Hom	3	4	3	2	3	4	4	3	3	3	3	3	2	3	2	1	2	3	3	2	2	2	2	2	1	2	1	0	1	2	2	2	1	2	1	1	0	1	0	0	30.4	30.4
P13693-2;J3KPG2;E9PJF7;P13693;Q5W0H4;A0A0B4J2C3;Q9HAU6;H0YCX0;Q56UQ5	P13693-2;J3KPG2;E9PJF7;P13693;Q5W0H4;A0A0B4J2C3;Q9HAU6	4;4;4;4;4;4;2;1;1	4;4;4;4;4;4;2;1;1	4;4;4;4;4;4;2;1;1	Translationally-controlled tumor protein;Putative apoptosis inhibitor FKSG2	TPT1;FKSG2	>sp|P13693-2|TCTP_HUMAN Isoform 2 of Translationally-controlled tumor protein OS=Homo sapiens GN=TPT1;>tr|J3KPG2|J3KPG2_HUMAN Translationally-controlled tumor protein OS=Homo sapiens GN=TPT1 PE=1 SV=1;>tr|E9PJF7|E9PJF7_HUMAN Translationally-controlled tumo	9	4	4	4	2	2	4	2	3	4	4	3	2	2	4	3	2	2	4	2	3	4	4	3	2	2	4	3	2	2	4	2	3	4	4	3	2	2	4	3	17.4	17.4
O60573;B8ZZL3;C9JEL3;B9A044;O60573-2;B8ZZ50;B4E1E4;B9A023	O60573;B8ZZL3;C9JEL3;B9A044;O60573-2;B8ZZ50	3;2;2;2;2;2;1;1	3;2;2;2;2;2;1;1	3;2;2;2;2;2;1;1	Eukaryotic translation initiation factor 4E type 2	EIF4E2	>sp|O60573|IF4E2_HUMAN Eukaryotic translation initiation factor 4E type 2 OS=Homo sapiens GN=EIF4E2 PE=1 SV=1;>tr|B8ZZL3|B8ZZL3_HUMAN Eukaryotic translation initiation factor 4E type 2 OS=Homo sapiens GN=EIF4E2 PE=1 SV=1;>tr|C9JEL3|C9JEL3_HUMAN Eukaryotic	8	3	3	3	3	3	3	3	3	1	3	2	2	3	3	2	3	3	3	3	3	1	3	2	2	3	3	2	3	3	3	3	3	1	3	2	2	3	3	2	17.1	17.1
Q09472	Q09472	4	4	4	Histone acetyltransferase p300	EP300	>sp|Q09472|EP300_HUMAN Histone acetyltransferase p300 OS=Homo sapiens GN=EP300 PE=1 SV=2	1	4	4	4	3	3	3	4	3	3	2	2	1	2	4	4	3	3	3	4	3	3	2	2	1	2	4	4	3	3	3	4	3	3	2	2	1	2	4	4	1.7	1.7
Q9Y2R9;J3QLS3;J3QQS1;J3KSI8;J3QKW2	Q9Y2R9;J3QLS3;J3QQS1;J3KSI8;J3QKW2	10;10;8;7;6	10;10;8;7;6	10;10;8;7;6	28S ribosomal protein S7, mitochondrial	MRPS7	>sp|Q9Y2R9|RT07_HUMAN 28S ribosomal protein S7, mitochondrial OS=Homo sapiens GN=MRPS7 PE=1 SV=2;>tr|J3QLS3|J3QLS3_HUMAN 28S ribosomal protein S7, mitochondrial OS=Homo sapiens GN=MRPS7 PE=1 SV=1;>tr|J3QQS1|J3QQS1_HUMAN 28S ribosomal protein S7, mitochondr	5	10	10	10	9	7	8	8	9	9	9	7	5	7	8	9	9	7	8	8	9	9	9	7	5	7	8	9	9	7	8	8	9	9	9	7	5	7	8	9	47.5	47.5
P50502;Q8NFI4;Q3KNR6;A0A087X1H6;H7C3I1;F6VDH7;Q8IZP2;F8WAQ7	P50502;Q8NFI4;Q3KNR6;A0A087X1H6;H7C3I1;F6VDH7	12;11;9;9;7;6;5;1	12;11;9;9;7;6;5;1	12;11;9;9;7;6;5;1	Hsc70-interacting protein;Putative protein FAM10A5	ST13;ST13P5	>sp|P50502|F10A1_HUMAN Hsc70-interacting protein OS=Homo sapiens GN=ST13 PE=1 SV=2;>sp|Q8NFI4|F10A5_HUMAN Putative protein FAM10A5 OS=Homo sapiens GN=ST13P5 PE=5 SV=1;>tr|Q3KNR6|Q3KNR6_HUMAN Hsc70-interacting protein OS=Homo sapiens GN=ST13 PE=1 SV=1;>tr|A	8	12	12	12	10	9	10	10	9	11	10	11	11	10	10	10	10	9	10	10	9	11	10	11	11	10	10	10	10	9	10	10	9	11	10	11	11	10	10	10	26.3	26.3
P06576;H0YH81;F8W079;F8W0P7;H0YI37	P06576;H0YH81;F8W079	16;13;9;6;4	16;13;9;6;4	16;13;9;6;4	ATP synthase subunit beta, mitochondrial;ATP synthase subunit beta	ATP5B	>sp|P06576|ATPB_HUMAN ATP synthase subunit beta, mitochondrial OS=Homo sapiens GN=ATP5B PE=1 SV=3;>tr|H0YH81|H0YH81_HUMAN ATP synthase subunit beta (Fragment) OS=Homo sapiens GN=ATP5B PE=1 SV=1;>tr|F8W079|F8W079_HUMAN ATP synthase subunit beta, mitochondri	5	16	16	16	15	15	16	14	12	13	13	14	12	11	16	15	15	15	16	14	12	13	13	14	12	11	16	15	15	15	16	14	12	13	13	14	12	11	16	15	42.2	42.2
Q13409-6;Q13409-3;Q13409-7;Q13409-2;Q13409-5;Q13409;E7EQL5;E9PGG1;E7EU01;E7EUM4;E7ERR6;E7ERH4;E7ET01;E7ETL8;E7EQU2;E7ESD3;E7EMU4;E7EV09	Q13409-6;Q13409-3;Q13409-7;Q13409-2;Q13409-5;Q13409;E7EQL5	6;6;6;6;6;6;3;2;2;2;2;2;2;2;2;2;2;2	6;6;6;6;6;6;3;2;2;2;2;2;2;2;2;2;2;2	6;6;6;6;6;6;3;2;2;2;2;2;2;2;2;2;2;2	Cytoplasmic dynein 1 intermediate chain 2	DYNC1I2	>sp|Q13409-6|DC1I2_HUMAN Isoform 2F of Cytoplasmic dynein 1 intermediate chain 2 OS=Homo sapiens GN=DYNC1I2;>sp|Q13409-3|DC1I2_HUMAN Isoform 2C of Cytoplasmic dynein 1 intermediate chain 2 OS=Homo sapiens GN=DYNC1I2;>sp|Q13409-7|DC1I2_HUMAN Isoform 3 of Cy	18	6	6	6	2	3	4	2	3	4	3	3	0	0	6	6	2	3	4	2	3	4	3	3	0	0	6	6	2	3	4	2	3	4	3	3	0	0	6	6	10.1	10.1
P11021	P11021	54	53	53	78 kDa glucose-regulated protein	HSPA5	>sp|P11021|GRP78_HUMAN 78 kDa glucose-regulated protein OS=Homo sapiens GN=HSPA5 PE=1 SV=2	1	54	53	53	53	52	53	53	47	51	51	52	51	50	49	51	52	51	52	52	46	50	50	51	50	49	48	50	52	51	52	52	46	50	50	51	50	49	48	50	64.2	64.2
Q9NVI7-2;Q9NVI7;H0Y2W2;Q9NVI7-3;Q5T9A4;Q5T9A4-3;Q5SV16;Q5T2N8;Q5T9A4-2;J3QSF3	Q9NVI7-2;Q9NVI7;H0Y2W2;Q9NVI7-3;Q5T9A4;Q5T9A4-3	44;41;39;38;31;25;14;14;9;2	44;41;39;38;31;25;14;14;9;2	44;41;39;38;31;25;14;14;9;2	ATPase family AAA domain-containing protein 3A;ATPase family AAA domain-containing protein 3B	ATAD3A;ATAD3B	>sp|Q9NVI7-2|ATD3A_HUMAN Isoform 2 of ATPase family AAA domain-containing protein 3A OS=Homo sapiens GN=ATAD3A;>sp|Q9NVI7|ATD3A_HUMAN ATPase family AAA domain-containing protein 3A OS=Homo sapiens GN=ATAD3A PE=1 SV=2;>tr|H0Y2W2|H0Y2W2_HUMAN ATPase family A	10	44	44	44	40	39	43	41	35	36	42	40	36	37	34	35	40	39	43	41	35	36	42	40	36	37	34	35	40	39	43	41	35	36	42	40	36	37	34	35	58.2	58.2
Q14692	Q14692	1	1	1	Ribosome biogenesis protein BMS1 homolog	BMS1	>sp|Q14692|BMS1_HUMAN Ribosome biogenesis protein BMS1 homolog OS=Homo sapiens GN=BMS1 PE=1 SV=1	1	1	1	1	1	1	1	1	1	1	1	1	1	1	1	1	1	1	1	1	1	1	1	1	1	1	1	1	1	1	1	1	1	1	1	1	1	1	1	1	1	1
Q99460-2;Q99460;A0A087WW66;H7C378;H7BZR6;C9J9M4	Q99460-2;Q99460;A0A087WW66	9;9;9;4;2;2	9;9;9;4;2;2	9;9;9;4;2;2	26S proteasome non-ATPase regulatory subunit 1	PSMD1	>sp|Q99460-2|PSMD1_HUMAN Isoform 2 of 26S proteasome non-ATPase regulatory subunit 1 OS=Homo sapiens GN=PSMD1;>sp|Q99460|PSMD1_HUMAN 26S proteasome non-ATPase regulatory subunit 1 OS=Homo sapiens GN=PSMD1 PE=1 SV=2;>tr|A0A087WW66|A0A087WW66_HUMAN 26S prote	6	9	9	9	9	9	9	7	8	8	8	9	6	5	8	8	9	9	9	7	8	8	8	9	6	5	8	8	9	9	9	7	8	8	8	9	6	5	8	8	10.3	10.3
B8QGS9;Q99959-2;Q99959;A0A087WXY2	B8QGS9;Q99959-2;Q99959	3;3;3;1	3;3;3;1	3;3;3;1	Plakophilin-2	PKP2	>tr|B8QGS9|B8QGS9_HUMAN Plakophilin-2 OS=Homo sapiens GN=PKP2 PE=1 SV=1;>sp|Q99959-2|PKP2_HUMAN Isoform 1 of Plakophilin-2 OS=Homo sapiens GN=PKP2;>sp|Q99959|PKP2_HUMAN Plakophilin-2 OS=Homo sapiens GN=PKP2 PE=1 SV=2	4	3	3	3	1	1	2	3	2	3	2	2	1	1	1	1	1	1	2	3	2	3	2	2	1	1	1	1	1	1	2	3	2	3	2	2	1	1	1	1	4.4	4.4
O75400-2;O75400;O75400-3;F5H578	O75400-2;O75400;O75400-3	4;4;3;1	4;4;3;1	4;4;3;1	Pre-mRNA-processing factor 40 homolog A	PRPF40A	>sp|O75400-2|PR40A_HUMAN Isoform 2 of Pre-mRNA-processing factor 40 homolog A OS=Homo sapiens GN=PRPF40A;>sp|O75400|PR40A_HUMAN Pre-mRNA-processing factor 40 homolog A OS=Homo sapiens GN=PRPF40A PE=1 SV=2;>sp|O75400-3|PR40A_HUMAN Isoform 3 of Pre-mRNA-proc	4	4	4	4	2	1	3	3	3	4	0	0	0	1	3	2	2	1	3	3	3	4	0	0	0	1	3	2	2	1	3	3	3	4	0	0	0	1	3	2	4.8	4.8
Q15149-7;Q15149-8;Q15149-9;Q15149-5;Q15149-4;Q15149-6;Q15149-3;Q15149-2;Q15149	Q15149-7;Q15149-8;Q15149-9;Q15149-5;Q15149-4;Q15149-6;Q15149-3;Q15149-2;Q15149	12;12;12;12;12;12;12;12;12	4;4;4;4;4;4;4;4;4	4;4;4;4;4;4;4;4;4	Plectin	PLEC	>sp|Q15149-7|PLEC_HUMAN Isoform 7 of Plectin OS=Homo sapiens GN=PLEC;>sp|Q15149-8|PLEC_HUMAN Isoform 8 of Plectin OS=Homo sapiens GN=PLEC;>sp|Q15149-9|PLEC_HUMAN Isoform 9 of Plectin OS=Homo sapiens GN=PLEC;>sp|Q15149-5|PLEC_HUMAN Isoform 5 of Plectin OS=H	9	12	4	4	11	10	10	11	12	12	11	10	9	10	10	12	3	3	2	3	4	4	3	2	3	4	3	4	3	3	2	3	4	4	3	2	3	4	3	4	3	1.2
A0A024RAC6;Q14241	A0A024RAC6;Q14241	4;4	4;4	4;4	Transcription elongation factor B polypeptide 3	TCEB3	>tr|A0A024RAC6|A0A024RAC6_HUMAN Transcription elongation factor B (SIII), polypeptide 3 (110kDa, elongin A), isoform CRA_a OS=Homo sapiens GN=TCEB3 PE=1 SV=1;>sp|Q14241|ELOA1_HUMAN Transcription elongation factor B polypeptide 3 OS=Homo sapiens GN=TCEB3 PE	2	4	4	4	2	1	2	3	2	2	1	1	2	1	2	4	2	1	2	3	2	2	1	1	2	1	2	4	2	1	2	3	2	2	1	1	2	1	2	4	4.9	4.9
[truncated: 551 more rows]
[truncated: 86 more columns]
