# Supplementary material for: Nucleolar-nucleoplasmic shuttling of TARG1 and its control by DNA damage-induced poly-ADP-ribosylation and by nucleolar transcription
Source: Sci Rep. 2018 Apr 30;8:6748. doi: 10.1038/s41598-018-25137-w (PMC5928194; doi:10.1038/s41598-018-25137-w)
Supplement: Supplementary file 3 — Dataset S2 [file 41598_2018_25137_MOESM3_ESM.xlsx]

## Sheet: Description
Sample numbering:	ctrl1	Technical replicates TAP pulldown experiment 1
	ctrl2
	ctrl3	Technical replicates TAP pulldown experiment 2
	ctrl4
	TARG1	Technical replicates TAP-TARG1 pulldown experiment 1
	TARG2
	TARG3	Technical replicates TAP-TARG1 pulldown experiment 2
	TARG4
ratio LFQ	(Sum LFQ intensities TARG1-4)/(Sum LFQ intensities ctrl1-4)
log LFQ	base 2 logarithm of ratio LFQ
ttest	two sample student's t-test

## Sheet: plus olaparib
Protein IDs	Majority protein IDs	Peptide counts (all)	Peptide counts (razor+unique)	Peptide counts (unique)	Protein names	Gene names	Fasta headers	Number of proteins	Peptides	Razor + unique peptides	Unique peptides	Peptides ctrl1	Peptides ctrl2	Peptides ctrl3	Peptides ctrl4	Peptides TARG1	Peptides TARG2	Peptides TARG3	Peptides TARG4	Razor + unique peptides ctrl1	Razor + unique peptides ctrl2	Razor + unique peptides ctrl3	Razor + unique peptides ctrl4	Razor + unique peptides TARG1	Razor + unique peptides TARG2	Razor + unique peptides TARG3	Razor + unique peptides TARG4	Unique peptides ctrl1	Unique peptides ctrl2	Unique peptides ctrl3	Unique peptides ctrl4	Unique peptides TARG1	Unique peptides TARG2	Unique peptides TARG3	Unique peptides TARG4	Sequence coverage [%]	Unique + razor sequence coverage [%]	Unique sequence coverage [%]	Mol. weight [kDa]	Sequence length	Sequence lengths	Fraction average	Fraction 1	Q-value	Identification type ctrl1	Identification type ctrl2	Identification type ctrl3	Identification type ctrl4	Identification type TARG1
Q6JQN1;Q6JQN1-5;Q6JQN1-3;Q6JQN1-2	Q6JQN1;Q6JQN1-5;Q6JQN1-3;Q6JQN1-2	2;2;1;1	2;2;1;1	2;2;1;1	Acyl-CoA dehydrogenase family member 10	ACAD10	>sp|Q6JQN1|ACD10_HUMAN Acyl-CoA dehydrogenase family member 10 OS=Homo sapiens GN=ACAD10 PE=1 SV=1;>sp|Q6JQN1-5|ACD10_HUMAN Isoform 5 of Acyl-CoA dehydrogenase family member 10 OS=Homo sapiens GN=ACAD10;>sp|Q6JQN1-3|ACD10_HUMAN Isoform 3 of Acyl-CoA dehydr	4	2	2	2	2	1	2	1	2	1	2	2	2	1	2	1	2	1	2	2	2	1	2	1	2	1	2	2	1.8	1.8	1.8	118.83	1059	1059;1090;492;890	1	13	0.0033047	By MS/MS	By matching	By MS/MS	By matching	By matching
E9PQB6;Q9Y3B7-3;Q9Y3B7	E9PQB6;Q9Y3B7-3;Q9Y3B7	2;2;2	2;2;2	2;2;2	39S ribosomal protein L11, mitochondrial	MRPL11	>tr|E9PQB6|E9PQB6_HUMAN 39S ribosomal protein L11, mitochondrial OS=Homo sapiens GN=MRPL11 PE=1 SV=1;>sp|Q9Y3B7-3|RM11_HUMAN Isoform 3 of 39S ribosomal protein L11, mitochondrial OS=Homo sapiens GN=MRPL11;>sp|Q9Y3B7|RM11_HUMAN 39S ribosomal protein L11, mi	3	2	2	2	0	0	2	2	2	2	2	0	0	0	2	2	2	2	2	0	0	0	2	2	2	2	2	0	38.7	38.7	38.7	8.0606	75	75;181;192	1	10	0.0014409	By matching	By matching	By MS/MS	By MS/MS	By MS/MS
Q9NX20;E9PI14	Q9NX20;E9PI14	4;3	4;3	4;3	39S ribosomal protein L16, mitochondrial	MRPL16	>sp|Q9NX20|RM16_HUMAN 39S ribosomal protein L16, mitochondrial OS=Homo sapiens GN=MRPL16 PE=1 SV=1;>tr|E9PI14|E9PI14_HUMAN 39S ribosomal protein L16, mitochondrial (Fragment) OS=Homo sapiens GN=MRPL16 PE=1 SV=1	2	4	4	4	0	0	3	3	4	4	0	1	0	0	3	3	4	4	0	1	0	0	3	3	4	4	0	1	15.1	15.1	15.1	28.449	251	251;86	1	15	0	By matching	By matching	By MS/MS	By MS/MS	By MS/MS
E9PN51;F8W9K7;E9PPW7;O00217;E9PKH6	E9PN51;F8W9K7;E9PPW7;O00217;E9PKH6	2;2;2;2;1	2;2;2;2;1	2;2;2;2;1	NADH dehydrogenase [ubiquinone] iron-sulfur protein 8, mitochondrial	NDUFS8	>tr|E9PN51|E9PN51_HUMAN NADH dehydrogenase [ubiquinone] iron-sulfur protein 8, mitochondrial (Fragment) OS=Homo sapiens GN=NDUFS8 PE=1 SV=1;>tr|F8W9K7|F8W9K7_HUMAN NADH dehydrogenase [ubiquinone] iron-sulfur protein 8, mitochondrial (Fragment) OS=Homo sapi	5	2	2	2	0	0	2	2	2	1	0	0	0	0	2	2	2	1	0	0	0	0	2	2	2	1	0	0	19.1	19.1	19.1	12.405	110	110;124;184;210;138	1	7	0	By matching	By matching	By MS/MS	By MS/MS	By MS/MS
O60841;A0A087WUT6	O60841;A0A087WUT6	4;4	4;4	4;4	Eukaryotic translation initiation factor 5B	EIF5B	>sp|O60841|IF2P_HUMAN Eukaryotic translation initiation factor 5B OS=Homo sapiens GN=EIF5B PE=1 SV=4;>tr|A0A087WUT6|A0A087WUT6_HUMAN Eukaryotic translation initiation factor 5B OS=Homo sapiens GN=EIF5B PE=1 SV=1	2	4	4	4	4	3	4	3	2	1	2	2	4	3	4	3	2	1	2	2	4	3	4	3	2	1	2	2	4.3	4.3	4.3	138.83	1220	1220;1220	1	21	0	By matching	By MS/MS	By MS/MS	By MS/MS	By matching
O15067;J3KTQ5;H0YGH1	O15067;J3KTQ5;H0YGH1	2;1;1	2;1;1	2;1;1	Phosphoribosylformylglycinamidine synthase	PFAS	>sp|O15067|PUR4_HUMAN Phosphoribosylformylglycinamidine synthase OS=Homo sapiens GN=PFAS PE=1 SV=4;>tr|J3KTQ5|J3KTQ5_HUMAN Phosphoribosylformylglycinamidine synthase (Fragment) OS=Homo sapiens GN=PFAS PE=1 SV=1;>tr|H0YGH1|H0YGH1_HUMAN Phosphoribosylformylg	3	2	2	2	2	2	2	2	2	2	2	2	2	2	2	2	2	2	2	2	2	2	2	2	2	2	2	2	1.5	1.5	1.5	144.73	1338	1338;62;385	1	16	0	By MS/MS	By MS/MS	By MS/MS	By MS/MS	By MS/MS
Q5JTV8-2;Q5JTV8-3;J3KN66;A0A0A0MSK5;Q5JTV8;H0YDU3;H0YD16	Q5JTV8-2;Q5JTV8-3;J3KN66;A0A0A0MSK5;Q5JTV8	3;3;3;2;2;1;1	3;3;3;2;2;1;1	3;3;3;2;2;1;1	Torsin-1A-interacting protein 1	TOR1AIP1	>sp|Q5JTV8-2|TOIP1_HUMAN Isoform 2 of Torsin-1A-interacting protein 1 OS=Homo sapiens GN=TOR1AIP1;>sp|Q5JTV8-3|TOIP1_HUMAN Isoform 3 of Torsin-1A-interacting protein 1 OS=Homo sapiens GN=TOR1AIP1;>tr|J3KN66|J3KN66_HUMAN Torsin-1A-interacting protein 1 OS=H	7	3	3	3	0	1	2	3	3	2	2	1	0	1	2	3	3	2	2	1	0	1	2	3	3	2	2	1	15.6	15.6	15.6	43.089	379	379;584;599;462;583;193;198	1	14	0	By matching	By matching	By MS/MS	By MS/MS	By matching
Q9Y5L4;K7EIT2	Q9Y5L4	3;1	3;1	3;1	Mitochondrial import inner membrane translocase subunit Tim13	TIMM13	>sp|Q9Y5L4|TIM13_HUMAN Mitochondrial import inner membrane translocase subunit Tim13 OS=Homo sapiens GN=TIMM13 PE=1 SV=1	2	3	3	3	2	1	3	3	2	3	1	2	2	1	3	3	2	3	1	2	2	1	3	3	2	3	1	2	36.8	36.8	36.8	10.5	95	95;80	1	17	0	By MS/MS	By MS/MS	By MS/MS	By MS/MS	By MS/MS
A0A087WTV6;Q96C36;A0A087WZR9;J3KR12	A0A087WTV6;Q96C36;A0A087WZR9;J3KR12	2;2;1;1	2;2;1;1	2;2;1;1	Pyrroline-5-carboxylate reductase 2	PYCR2	>tr|A0A087WTV6|A0A087WTV6_HUMAN Pyrroline-5-carboxylate reductase 2 OS=Homo sapiens GN=PYCR2 PE=1 SV=1;>sp|Q96C36|P5CR2_HUMAN Pyrroline-5-carboxylate reductase 2 OS=Homo sapiens GN=PYCR2 PE=1 SV=1;>tr|A0A087WZR9|A0A087WZR9_HUMAN Pyrroline-5-carboxylate red	4	2	2	2	0	0	1	2	2	2	0	0	0	0	1	2	2	2	0	0	0	0	1	2	2	2	0	0	14.2	14.2	14.2	25.868	246	246;320;319;359	1	8	0	By matching	By matching	By matching	By MS/MS	By MS/MS
P34931	P34931	16	2	2	Heat shock 70 kDa protein 1-like	HSPA1L	>sp|P34931|HS71L_HUMAN Heat shock 70 kDa protein 1-like OS=Homo sapiens GN=HSPA1L PE=1 SV=2	1	16	2	2	13	13	16	13	12	11	12	11	2	2	2	2	2	2	2	2	2	2	2	2	2	2	2	2	31.4	3.3	3.3	70.374	641	641	1	16	0	By MS/MS	By MS/MS	By matching	By matching	By matching
Q9NVI7-2;Q9NVI7;H0Y2W2;Q9NVI7-3;Q5SV16;Q5T2N8;J3QSF3	Q9NVI7-2;Q9NVI7;H0Y2W2;Q9NVI7-3	24;22;19;18;10;10;1	24;22;19;18;10;10;1	12;12;9;8;5;4;1	ATPase family AAA domain-containing protein 3A	ATAD3A	>sp|Q9NVI7-2|ATD3A_HUMAN Isoform 2 of ATPase family AAA domain-containing protein 3A OS=Homo sapiens GN=ATAD3A;>sp|Q9NVI7|ATD3A_HUMAN ATPase family AAA domain-containing protein 3A OS=Homo sapiens GN=ATAD3A PE=1 SV=2;>tr|H0Y2W2|H0Y2W2_HUMAN ATPase family A	7	24	24	12	12	10	21	24	20	20	19	20	12	10	21	24	20	20	19	20	7	6	10	12	10	10	9	10	46.8	46.8	25.6	66.217	586	586;634;572;507;201;411;131	1	181	0	By MS/MS	By MS/MS	By MS/MS	By MS/MS	By MS/MS
F5H2T0;O95163;H0YDF3	F5H2T0;O95163	3;3;1	3;3;1	3;3;1	Elongator complex protein 1	IKBKAP	>tr|F5H2T0|F5H2T0_HUMAN Elongator complex protein 1 OS=Homo sapiens GN=IKBKAP PE=1 SV=1;>sp|O95163|ELP1_HUMAN Elongator complex protein 1 OS=Homo sapiens GN=IKBKAP PE=1 SV=3	3	3	3	3	1	1	2	3	3	3	1	0	1	1	2	3	3	3	1	0	1	1	2	3	3	3	1	0	3.6	3.6	3.6	111.47	983	983;1332;346	1	14	0	By MS/MS	By MS/MS	By matching	By matching	By MS/MS
O60313;E5KLK1;E5KLJ6;E5KLJ9;O60313-2;E5KLJ5	O60313;E5KLK1;E5KLJ6;E5KLJ9;O60313-2;E5KLJ5	3;3;3;3;3;3	3;3;3;3;3;3	3;3;3;3;3;3	Dynamin-like 120 kDa protein, mitochondrial;Dynamin-like 120 kDa protein, form S1	OPA1	>sp|O60313|OPA1_HUMAN Dynamin-like 120 kDa protein, mitochondrial OS=Homo sapiens GN=OPA1 PE=1 SV=3;>tr|E5KLK1|E5KLK1_HUMAN Dynamin-like 120 kDa protein, mitochondrial OS=Homo sapiens GN=OPA1 PE=1 SV=1;>tr|E5KLJ6|E5KLJ6_HUMAN Dynamin-like 120 kDa protein,	6	3	3	3	0	0	3	2	1	2	0	0	0	0	3	2	1	2	0	0	0	0	3	2	1	2	0	0	5.3	5.3	5.3	111.63	960	960;961;978;979;997;1015	1	8	0	By matching	By matching	By MS/MS	By MS/MS	By matching
Q07021;I3L3Q7;I3L3B0	Q07021;I3L3Q7;I3L3B0	3;2;2	3;2;2	3;2;2	Complement component 1 Q subcomponent-binding protein, mitochondrial	C1QBP	>sp|Q07021|C1QBP_HUMAN Complement component 1 Q subcomponent-binding protein, mitochondrial OS=Homo sapiens GN=C1QBP PE=1 SV=1;>tr|I3L3Q7|I3L3Q7_HUMAN Complement component 1 Q subcomponent-binding protein, mitochondrial (Fragment) OS=Homo sapiens GN=C1QBP	3	3	3	3	3	2	3	3	3	3	2	3	3	2	3	3	3	3	2	3	3	2	3	3	3	3	2	3	24.8	24.8	24.8	31.362	282	282;177;178	1	26	0	By MS/MS	By matching	By MS/MS	By MS/MS	By MS/MS
Q71UM5;C9JLI6;H0YMV8	Q71UM5;C9JLI6;H0YMV8	3;3;3	2;2;2	2;2;2	40S ribosomal protein S27-like;40S ribosomal protein S27	RPS27L	>sp|Q71UM5|RS27L_HUMAN 40S ribosomal protein S27-like OS=Homo sapiens GN=RPS27L PE=1 SV=3;>tr|C9JLI6|C9JLI6_HUMAN 40S ribosomal protein S27 OS=Homo sapiens GN=RPS27L PE=1 SV=1;>tr|H0YMV8|H0YMV8_HUMAN 40S ribosomal protein S27 OS=Homo sapiens GN=RPS27L PE=1	3	3	2	2	2	2	3	3	2	3	2	2	1	1	2	2	1	2	1	1	1	1	2	2	1	2	1	1	31	15.5	15.5	9.4771	84	84;97;100	1	15	0	By MS/MS	By MS/MS	By MS/MS	By MS/MS	By MS/MS
P24928;A0A0C4DGZ0;A0A087WWE2;P24928-2	P24928;A0A0C4DGZ0;A0A087WWE2	5;5;4;2	5;5;4;2	5;5;4;2	DNA-directed RNA polymerase II subunit RPB1	POLR2A	>sp|P24928|RPB1_HUMAN DNA-directed RNA polymerase II subunit RPB1 OS=Homo sapiens GN=POLR2A PE=1 SV=2;>tr|A0A0C4DGZ0|A0A0C4DGZ0_HUMAN DNA-directed RNA polymerase OS=Homo sapiens GN=POLR2A PE=1 SV=1;>tr|A0A087WWE2|A0A087WWE2_HUMAN DNA-directed RNA polymeras	4	5	5	5	0	1	4	5	3	4	2	1	0	1	4	5	3	4	2	1	0	1	4	5	3	4	2	1	4.6	4.6	4.6	217.17	1970	1970;1970;1980;566	1	20	0	By matching	By matching	By MS/MS	By MS/MS	By MS/MS
Q06203;D6RCC8	Q06203;D6RCC8	2;1	2;1	2;1	Amidophosphoribosyltransferase	PPAT	>sp|Q06203|PUR1_HUMAN Amidophosphoribosyltransferase OS=Homo sapiens GN=PPAT PE=1 SV=1;>tr|D6RCC8|D6RCC8_HUMAN Amidophosphoribosyltransferase OS=Homo sapiens GN=PPAT PE=1 SV=1	2	2	2	2	2	2	1	1	2	1	2	2	2	2	1	1	2	1	2	2	2	2	1	1	2	1	2	2	4.3	4.3	4.3	57.398	517	517;192	1	13	0	By MS/MS	By MS/MS	By matching	By matching	By matching
O75947-2;O75947;F5H608	O75947-2;O75947;F5H608	2;2;1	2;2;1	2;2;1	ATP synthase subunit d, mitochondrial	ATP5H	>sp|O75947-2|ATP5H_HUMAN Isoform 2 of ATP synthase subunit d, mitochondrial OS=Homo sapiens GN=ATP5H;>sp|O75947|ATP5H_HUMAN ATP synthase subunit d, mitochondrial OS=Homo sapiens GN=ATP5H PE=1 SV=3;>tr|F5H608|F5H608_HUMAN ATP synthase subunit d, mitochondri	3	2	2	2	0	0	2	2	2	2	0	1	0	0	2	2	2	2	0	1	0	0	2	2	2	2	0	1	19.7	19.7	19.7	15.773	137	137;161;81	1	9	0	By matching	By matching	By MS/MS	By MS/MS	By MS/MS
Q9H7Z7;A6NHH0;X6RJ95	Q9H7Z7;A6NHH0;X6RJ95	3;2;2	3;2;2	3;2;2	Prostaglandin E synthase 2;Prostaglandin E synthase 2 truncated form	PTGES2	>sp|Q9H7Z7|PGES2_HUMAN Prostaglandin E synthase 2 OS=Homo sapiens GN=PTGES2 PE=1 SV=1;>tr|A6NHH0|A6NHH0_HUMAN Prostaglandin E synthase 2 OS=Homo sapiens GN=PTGES2 PE=1 SV=2;>tr|X6RJ95|X6RJ95_HUMAN Prostaglandin E synthase 2 (Fragment) OS=Homo sapiens GN=PT	3	3	3	3	0	0	2	3	1	3	1	0	0	0	2	3	1	3	1	0	0	0	2	3	1	3	1	0	16.7	16.7	16.7	41.943	377	377;186;265	1	10	0	By matching	By matching	By MS/MS	By MS/MS	By matching
Q5T4S7-3;Q5T4S7-4;Q5T4S7;Q5T4S7-2;A0A0A0MSW0;Q5T4S7-5;X6R960;X6RE05;Q5T4S7-6;Q5TBN9	Q5T4S7-3;Q5T4S7-4;Q5T4S7;Q5T4S7-2	39;39;39;39;16;16;9;8;1;1	39;39;39;39;16;16;9;8;1;1	39;39;39;39;16;16;9;8;1;1	E3 ubiquitin-protein ligase UBR4	UBR4	>sp|Q5T4S7-3|UBR4_HUMAN Isoform 3 of E3 ubiquitin-protein ligase UBR4 OS=Homo sapiens GN=UBR4;>sp|Q5T4S7-4|UBR4_HUMAN Isoform 4 of E3 ubiquitin-protein ligase UBR4 OS=Homo sapiens GN=UBR4;>sp|Q5T4S7|UBR4_HUMAN E3 ubiquitin-protein ligase UBR4 OS=Homo sapie	10	39	39	39	1	2	35	35	35	28	7	6	1	2	35	35	35	28	7	6	1	2	35	35	35	28	7	6	11.1	11.1	11.1	571.85	5159	5159;5176;5183;5204;2058;2456;890;984;212;258	1	157	0	By matching	By matching	By MS/MS	By MS/MS	By MS/MS
Q9Y6A5	Q9Y6A5	2	2	2	Transforming acidic coiled-coil-containing protein 3	TACC3	>sp|Q9Y6A5|TACC3_HUMAN Transforming acidic coiled-coil-containing protein 3 OS=Homo sapiens GN=TACC3 PE=1 SV=1	1	2	2	2	0	1	1	2	1	2	0	0	0	1	1	2	1	2	0	0	0	1	1	2	1	2	0	0	4.2	4.2	4.2	90.359	838	838	1	7	0	By matching	By matching	By MS/MS	By MS/MS	By MS/MS
Q4VCS5;A6NP16;E7ERM3;Q4VCS5-2;Q8IY63-2;Q8IY63	Q4VCS5;A6NP16;E7ERM3;Q4VCS5-2	8;5;5;4;1;1	8;5;5;4;1;1	8;5;5;4;1;1	Angiomotin	AMOT	>sp|Q4VCS5|AMOT_HUMAN Angiomotin OS=Homo sapiens GN=AMOT PE=1 SV=1;>tr|A6NP16|A6NP16_HUMAN Angiomotin OS=Homo sapiens GN=AMOT PE=1 SV=1;>tr|E7ERM3|E7ERM3_HUMAN Angiomotin OS=Homo sapiens GN=AMOT PE=1 SV=1;>sp|Q4VCS5-2|AMOT_HUMAN Isoform 2 of Angiomotin OS=	6	8	8	8	0	0	8	8	6	6	0	0	0	0	8	8	6	6	0	0	0	0	8	8	6	6	0	0	9.7	9.7	9.7	118.08	1084	1084;597;852;675;906;956	1	28	0	By matching	By matching	By MS/MS	By MS/MS	By MS/MS
Q9Y383;Q9Y383-3;A0A0A6YYC3;Q9Y383-2;Q96HJ9-2;A0A0A6YYJ8;V9GZ75;F8WEU3	Q9Y383;Q9Y383-3;A0A0A6YYC3;Q9Y383-2;Q96HJ9-2;A0A0A6YYJ8	7;6;6;6;6;6;1;1	7;6;6;6;6;6;1;1	5;4;4;4;4;4;1;1	Putative RNA-binding protein Luc7-like 2	LUC7L2	>sp|Q9Y383|LC7L2_HUMAN Putative RNA-binding protein Luc7-like 2 OS=Homo sapiens GN=LUC7L2 PE=1 SV=2;>sp|Q9Y383-3|LC7L2_HUMAN Isoform 3 of Putative RNA-binding protein Luc7-like 2 OS=Homo sapiens GN=LUC7L2;>tr|A0A0A6YYC3|A0A0A6YYC3_HUMAN Protein C7orf55-LUC	8	7	7	5	5	5	5	5	6	5	6	5	5	5	5	5	6	5	6	5	3	4	3	4	5	4	4	4	20.2	20.2	14.5	46.513	392	392;389;389;391;458;458;54;83	1	49	0	By MS/MS	By MS/MS	By MS/MS	By MS/MS	By MS/MS
H3BRU6;Q15366-7;F8VZX2;Q15366-8;Q15366-4;Q15366-5;Q15366-6;Q15366-3;Q15366;Q15366-2;F8W0G4;F8VXH9;H3BSS4;F8W1G6;F8VRH0	H3BRU6;Q15366-7;F8VZX2;Q15366-8;Q15366-4;Q15366-5;Q15366-6;Q15366-3;Q15366;Q15366-2;F8W0G4;F8VXH9	3;3;3;3;3;3;3;3;3;3;2;2;1;1;1	2;2;2;2;2;2;2;2;2;2;1;1;1;1;1	2;2;2;2;2;2;2;2;2;2;1;1;1;1;1	Poly(rC)-binding protein 2	PCBP2	>tr|H3BRU6|H3BRU6_HUMAN Poly(rC)-binding protein 2 (Fragment) OS=Homo sapiens GN=PCBP2 PE=1 SV=1;>sp|Q15366-7|PCBP2_HUMAN Isoform 7 of Poly(rC)-binding protein 2 OS=Homo sapiens GN=PCBP2;>tr|F8VZX2|F8VZX2_HUMAN Poly(rC)-binding protein 2 OS=Homo sapiens GN	15	3	2	2	2	1	3	3	3	3	2	3	2	1	2	2	2	2	1	2	2	1	2	2	2	2	1	2	14.6	8	8	31.6	301	301;318;321;322;331;335;361;362;365;366;158;160;184;202;310	1	14	0	By MS/MS	By MS/MS	By matching	By MS/MS	By MS/MS
O60343-2;O60343-3;O60343;Q5JU47;O60343-4;O60343-5	O60343-2;O60343-3;O60343	10;10;10;3;1;1	10;10;10;3;1;1	10;10;10;3;1;1	TBC1 domain family member 4	TBC1D4	>sp|O60343-2|TBCD4_HUMAN Isoform 2 of TBC1 domain family member 4 OS=Homo sapiens GN=TBC1D4;>sp|O60343-3|TBCD4_HUMAN Isoform 3 of TBC1 domain family member 4 OS=Homo sapiens GN=TBC1D4;>sp|O60343|TBCD4_HUMAN TBC1 domain family member 4 OS=Homo sapiens GN=TB	6	10	10	10	0	1	10	9	8	8	5	1	0	1	10	9	8	8	5	1	0	1	10	9	8	8	5	1	10.5	10.5	10.5	139.55	1235	1235;1290;1298;282;462;515	1	46	0	By matching	By matching	By MS/MS	By MS/MS	By MS/MS
B4DJ81;P28331-3;P28331-4;P28331-5;P28331;P28331-2	B4DJ81;P28331-3;P28331-4;P28331-5;P28331;P28331-2	2;2;2;2;2;2	2;2;2;2;2;2	2;2;2;2;2;2	NADH-ubiquinone oxidoreductase 75 kDa subunit, mitochondrial	NDUFS1	>tr|B4DJ81|B4DJ81_HUMAN NADH-ubiquinone oxidoreductase 75 kDa subunit, mitochondrial OS=Homo sapiens GN=NDUFS1 PE=1 SV=1;>sp|P28331-3|NDUS1_HUMAN Isoform 3 of NADH-ubiquinone oxidoreductase 75 kDa subunit, mitochondrial OS=Homo sapiens GN=NDUFS1;>sp|P28331	6	2	2	2	0	0	2	2	2	2	0	0	0	0	2	2	2	2	0	0	0	0	2	2	2	2	0	0	5.2	5.2	5.2	66.921	611	611;616;670;691;727;741	1	9	0.0070198	By matching	By matching	By matching	By MS/MS	By matching
Q5THK1-3;Q5THK1-2;Q5THK1-4;Q5THK1;C9J9V0	Q5THK1-3;Q5THK1-2;Q5THK1-4;Q5THK1;C9J9V0	2;2;2;2;1	2;2;2;2;1	2;2;2;2;1	Protein PRR14L	PRR14L	>sp|Q5THK1-3|PR14L_HUMAN Isoform 3 of Protein PRR14L OS=Homo sapiens GN=PRR14L;>sp|Q5THK1-2|PR14L_HUMAN Isoform 2 of Protein PRR14L OS=Homo sapiens GN=PRR14L;>sp|Q5THK1-4|PR14L_HUMAN Isoform 4 of Protein PRR14L OS=Homo sapiens GN=PRR14L;>sp|Q5THK1|PR14L_HU	5	2	2	2	1	1	2	2	1	2	2	2	1	1	2	2	1	2	2	2	1	1	2	2	1	2	2	2	3.3	3.3	3.3	135.39	1239	1239;2006;2149;2151;180	1	13	0.0080997	By matching	By matching	By MS/MS	By matching	By matching
H0YL50;Q7L576-3;Q7L576-2;E7EW33;H7C229;E7EVJ5;Q96F07-2;Q7L576;Q96F07	H0YL50;Q7L576-3;Q7L576-2;E7EW33;H7C229;E7EVJ5;Q96F07-2;Q7L576;Q96F07	2;2;2;2;2;2;2;2;2	2;2;2;2;2;2;2;2;2	2;2;2;2;2;2;2;2;2	Cytoplasmic FMR1-interacting protein 1;Cytoplasmic FMR1-interacting protein 2	CYFIP1;CYFIP2	>tr|H0YL50|H0YL50_HUMAN Cytoplasmic FMR1-interacting protein 1 (Fragment) OS=Homo sapiens GN=CYFIP1 PE=1 SV=1;>sp|Q7L576-3|CYFP1_HUMAN Isoform 3 of Cytoplasmic FMR1-interacting protein 1 OS=Homo sapiens GN=CYFIP1;>sp|Q7L576-2|CYFP1_HUMAN Isoform 2 of Cytop	9	2	2	2	0	0	2	2	2	2	1	0	0	0	2	2	2	2	1	0	0	0	2	2	2	2	1	0	13.1	13.1	13.1	20.225	176	176;447;822;1057;1117;1227;1253;1253;1278	1	9	0.00076046	By matching	By matching	By matching	By MS/MS	By MS/MS
P49327	P49327	41	41	41	Fatty acid synthase;[Acyl-carrier-protein] S-acetyltransferase;[Acyl-carrier-protein] S-malonyltransferase;3-oxoacyl-[acyl-carrier-protein] synthase;3-oxoacyl-[acyl-carrier-protein] reductase;3-hydroxyacyl-[acyl-carrier-protein] dehydratase;Enoyl-[acyl-carrier-protein] reductase;Oleoyl-[acyl-carrier-protein] hydrolase	FASN	>sp|P49327|FAS_HUMAN Fatty acid synthase OS=Homo sapiens GN=FASN PE=1 SV=3	1	41	41	41	6	7	37	36	36	35	4	4	6	7	37	36	36	35	4	4	6	7	37	36	36	35	4	4	24.5	24.5	24.5	273.42	2511	2511	1	181	0	By MS/MS	By MS/MS	By MS/MS	By MS/MS	By MS/MS
Q5SW79-2;Q5SW79-3;H0Y2V6;Q5SW79;E7EWM2;E7EMW0;H0Y4T4;Q96L14;E5RGW7;H0YB92;E5RG47	Q5SW79-2;Q5SW79-3;H0Y2V6;Q5SW79	23;23;23;23;5;5;4;4;2;2;2	23;23;23;23;5;5;4;4;2;2;2	23;23;23;23;5;5;4;4;2;2;2	Centrosomal protein of 170 kDa	CEP170	>sp|Q5SW79-2|CE170_HUMAN Isoform 2 of Centrosomal protein of 170 kDa OS=Homo sapiens GN=CEP170;>sp|Q5SW79-3|CE170_HUMAN Isoform 3 of Centrosomal protein of 170 kDa OS=Homo sapiens GN=CEP170;>tr|H0Y2V6|H0Y2V6_HUMAN Centrosomal protein of 170 kDa (Fragment)	11	23	23	23	3	3	16	20	17	16	13	14	3	3	16	20	17	16	13	14	3	3	16	20	17	16	13	14	25.9	25.9	25.9	161.41	1460	1460;1486;1558;1584;293;320;263;293;103;173;175	1	106	0	By MS/MS	By matching	By MS/MS	By MS/MS	By MS/MS
A0A087X1G1;H7BYD0;Q16718-2;Q16718;F8WAS3;A0A087WXR5;C9IZN5	A0A087X1G1;H7BYD0;Q16718-2;Q16718;F8WAS3;A0A087WXR5;C9IZN5	2;2;2;2;1;1;1	2;2;2;2;1;1;1	2;2;2;2;1;1;1	NADH dehydrogenase [ubiquinone] 1 alpha subcomplex subunit 5	NDUFA5	>tr|A0A087X1G1|A0A087X1G1_HUMAN NADH dehydrogenase [ubiquinone] 1 alpha subcomplex subunit 5 OS=Homo sapiens GN=NDUFA5 PE=1 SV=1;>tr|H7BYD0|H7BYD0_HUMAN NADH dehydrogenase [ubiquinone] 1 alpha subcomplex subunit 5 (Fragment) OS=Homo sapiens GN=NDUFA5 PE=1	7	2	2	2	0	1	2	2	2	1	1	1	0	1	2	2	2	1	1	1	0	1	2	2	2	1	1	1	24.8	24.8	24.8	11.965	101	101;112;116;116;70;77;93	1	10	0	By matching	By matching	By matching	By MS/MS	By MS/MS
Q86YL5;Q86YL5-2	Q86YL5;Q86YL5-2	6;5	6;5	6;5	Testis development-related protein	TDRP	>sp|Q86YL5|TDRP_HUMAN Testis development-related protein OS=Homo sapiens GN=TDRP PE=1 SV=2;>sp|Q86YL5-2|TDRP_HUMAN Isoform 2 of Testis development-related protein OS=Homo sapiens GN=TDRP	2	6	6	6	3	2	6	5	3	4	2	3	3	2	6	5	3	4	2	3	3	2	6	5	3	4	2	3	44.3	44.3	44.3	20.402	185	185;198	1	29	0	By matching	By MS/MS	By MS/MS	By MS/MS	By MS/MS
P55795	P55795	6	3	3	Heterogeneous nuclear ribonucleoprotein H2;Heterogeneous nuclear ribonucleoprotein H2, N-terminally processed	HNRNPH2	>sp|P55795|HNRH2_HUMAN Heterogeneous nuclear ribonucleoprotein H2 OS=Homo sapiens GN=HNRNPH2 PE=1 SV=1	1	6	3	3	5	6	5	6	6	6	6	6	2	3	2	3	3	3	3	3	2	3	2	3	3	3	3	3	20.5	10.9	10.9	49.263	449	449	1	23	0	By MS/MS	By matching	By MS/MS	By MS/MS	By MS/MS
Q92769-3;Q92769	Q92769-3;Q92769	4;4	4;4	1;1	Histone deacetylase 2	HDAC2	>sp|Q92769-3|HDAC2_HUMAN Isoform 2 of Histone deacetylase 2 OS=Homo sapiens GN=HDAC2;>sp|Q92769|HDAC2_HUMAN Histone deacetylase 2 OS=Homo sapiens GN=HDAC2 PE=1 SV=2	2	4	4	1	1	1	3	3	4	3	2	0	1	1	3	3	4	3	2	0	0	0	1	1	1	1	0	0	12.2	12.2	4.1	51.998	458	458;488	1	17	0	By matching	By matching	By MS/MS	By MS/MS	By MS/MS
P62805	P62805	6	6	6	Histone H4	HIST1H4A	>sp|P62805|H4_HUMAN Histone H4 OS=Homo sapiens GN=HIST1H4A PE=1 SV=2	1	6	6	6	6	6	6	6	6	5	6	6	6	6	6	6	6	5	6	6	6	6	6	6	6	5	6	6	42.7	42.7	42.7	11.367	103	103	1	55	0	By MS/MS	By MS/MS	By MS/MS	By MS/MS	By MS/MS
E9PPG9;P78406;E9PQ57;B0QZ36	E9PPG9;P78406;E9PQ57	3;3;3;1	3;3;3;1	3;3;3;1	mRNA export factor	RAE1	>tr|E9PPG9|E9PPG9_HUMAN mRNA export factor OS=Homo sapiens GN=RAE1 PE=1 SV=1;>sp|P78406|RAE1L_HUMAN mRNA export factor OS=Homo sapiens GN=RAE1 PE=1 SV=1;>tr|E9PQ57|E9PQ57_HUMAN mRNA export factor OS=Homo sapiens GN=RAE1 PE=1 SV=1	4	3	3	3	1	0	3	3	2	3	2	2	1	0	3	3	2	3	2	2	1	0	3	3	2	3	2	2	22.1	22.1	22.1	24.061	217	217;368;437;137	1	16	0	By matching	By matching	By MS/MS	By MS/MS	By MS/MS
P51970	P51970	3	3	3	NADH dehydrogenase [ubiquinone] 1 alpha subcomplex subunit 8	NDUFA8	>sp|P51970|NDUA8_HUMAN NADH dehydrogenase [ubiquinone] 1 alpha subcomplex subunit 8 OS=Homo sapiens GN=NDUFA8 PE=1 SV=3	1	3	3	3	1	1	3	3	3	3	2	2	1	1	3	3	3	3	2	2	1	1	3	3	3	3	2	2	31.4	31.4	31.4	20.105	172	172	1	20	0	By matching	By matching	By MS/MS	By MS/MS	By MS/MS
A0A087WVZ9;A0A0A0MQR7;P19388;A0A087WVN5;A0A087WWX0	A0A087WVZ9;A0A0A0MQR7;P19388;A0A087WVN5;A0A087WWX0	2;2;2;1;1	2;2;2;1;1	2;2;2;1;1	DNA-directed RNA polymerases I, II, and III subunit RPABC1	POLR2E	>tr|A0A087WVZ9|A0A087WVZ9_HUMAN DNA-directed RNA polymerases I, II, and III subunit RPABC1 OS=Homo sapiens GN=POLR2E PE=1 SV=1;>tr|A0A0A0MQR7|A0A0A0MQR7_HUMAN DNA-directed RNA polymerases I, II, and III subunit RPABC1 OS=Homo sapiens GN=POLR2E PE=1 SV=1;>s	5	2	2	2	1	1	2	2	2	1	1	1	1	1	2	2	2	1	1	1	1	1	2	2	2	1	1	1	22.3	22.3	22.3	21.459	184	184;204;210;83;134	1	11	0	By matching	By matching	By matching	By MS/MS	By MS/MS
Q5T6F2;A2A305;F5H2U4	Q5T6F2;A2A305;F5H2U4	2;1;1	2;1;1	2;1;1	Ubiquitin-associated protein 2	UBAP2	>sp|Q5T6F2|UBAP2_HUMAN Ubiquitin-associated protein 2 OS=Homo sapiens GN=UBAP2 PE=1 SV=1;>tr|A2A305|A2A305_HUMAN Ubiquitin-associated protein 2 (Fragment) OS=Homo sapiens GN=UBAP2 PE=1 SV=1;>tr|F5H2U4|F5H2U4_HUMAN Ubiquitin-associated protein 2 OS=Homo sap	3	2	2	2	2	1	0	0	1	1	2	1	2	1	0	0	1	1	2	1	2	1	0	0	1	1	2	1	2.3	2.3	2.3	117.11	1119	1119;412;581	1	8	0.00271	By MS/MS	By MS/MS	By matching	By matching	By MS/MS
P58107	P58107	93	93	2	Epiplakin	EPPK1	>sp|P58107|EPIPL_HUMAN Epiplakin OS=Homo sapiens GN=EPPK1 PE=1 SV=2	1	93	93	2	41	49	86	85	87	90	58	53	41	49	86	85	87	90	58	53	1	1	2	2	2	2	2	2	52.9	52.9	1.8	555.61	5090	5090	1	718	0	By MS/MS	By MS/MS	By MS/MS	By MS/MS	By MS/MS
Q96EY1;Q96EY1-2;Q96EY1-3	Q96EY1;Q96EY1-2	5;3;2	5;3;2	5;3;2	DnaJ homolog subfamily A member 3, mitochondrial	DNAJA3	>sp|Q96EY1|DNJA3_HUMAN DnaJ homolog subfamily A member 3, mitochondrial OS=Homo sapiens GN=DNAJA3 PE=1 SV=2;>sp|Q96EY1-2|DNJA3_HUMAN Isoform 2 of DnaJ homolog subfamily A member 3, mitochondrial OS=Homo sapiens GN=DNAJA3	3	5	5	5	1	0	4	3	4	4	2	4	1	0	4	3	4	4	2	4	1	0	4	3	4	4	2	4	13.3	13.3	13.3	52.488	480	480;453;300	1	22	0	By matching	By matching	By MS/MS	By MS/MS	By MS/MS
Q9Y4F5-3;Q9Y4F5-2;Q9Y4F5;J3KQR7	Q9Y4F5-3;Q9Y4F5-2;Q9Y4F5;J3KQR7	5;5;5;5	5;5;5;5	5;5;5;5	Centrosomal protein of 170 kDa protein B	CEP170B	>sp|Q9Y4F5-3|C170B_HUMAN Isoform 3 of Centrosomal protein of 170 kDa protein B OS=Homo sapiens GN=CEP170B;>sp|Q9Y4F5-2|C170B_HUMAN Isoform 2 of Centrosomal protein of 170 kDa protein B OS=Homo sapiens GN=CEP170B;>sp|Q9Y4F5|C170B_HUMAN Centrosomal protein o	4	5	5	5	1	0	4	3	3	2	2	1	1	0	4	3	3	2	2	1	1	0	4	3	3	2	2	1	5	5	5	163.63	1519	1519;1554;1589;1590	1	16	0	By matching	By matching	By MS/MS	By MS/MS	By MS/MS
O15042-2;E7ET15;O15042;O15042-3;C9J5L1;H7C4V2;E7EW00;H0Y8D9	O15042-2;E7ET15;O15042;O15042-3	3;3;3;2;1;1;1;1	3;3;3;2;1;1;1;1	3;3;3;2;1;1;1;1	U2 snRNP-associated SURP motif-containing protein	U2SURP	>sp|O15042-2|SR140_HUMAN Isoform 2 of U2 snRNP-associated SURP motif-containing protein OS=Homo sapiens GN=U2SURP;>tr|E7ET15|E7ET15_HUMAN U2 snRNP-associated SURP motif-containing protein OS=Homo sapiens GN=U2SURP PE=1 SV=1;>sp|O15042|SR140_HUMAN U2 snRNP-	8	3	3	3	1	1	3	3	2	2	1	3	1	1	3	3	2	2	1	3	1	1	3	3	2	2	1	3	5.2	5.2	5.2	118.23	1028	1028;1028;1029;620;161;290;425;439	1	16	0	By matching	By matching	By MS/MS	By MS/MS	By MS/MS
P63208;E5RJR5;E7ERH2;F8W8N3;P63208-2;E5RI56;E5RGM3	P63208;E5RJR5;E7ERH2;F8W8N3;P63208-2	4;3;2;2;2;1;1	4;3;2;2;2;1;1	4;3;2;2;2;1;1	S-phase kinase-associated protein 1	SKP1	>sp|P63208|SKP1_HUMAN S-phase kinase-associated protein 1 OS=Homo sapiens GN=SKP1 PE=1 SV=2;>tr|E5RJR5|E5RJR5_HUMAN S-phase kinase-associated protein 1 OS=Homo sapiens GN=SKP1 PE=1 SV=1;>tr|E7ERH2|E7ERH2_HUMAN S-phase kinase-associated protein 1 (Fragment)	7	4	4	4	1	3	4	3	2	3	3	3	1	3	4	3	2	3	3	3	1	3	4	3	2	3	3	3	39.9	39.9	39.9	18.658	163	163;163;142;158;160;91;102	1	22	0	By MS/MS	By MS/MS	By MS/MS	By MS/MS	By MS/MS
Q9UM54-6;A0A0A0MRM8;Q9UM54-4;Q9UM54-1;Q9UM54;E7EW20;Q9UM54-5;Q9UM54-2;A0A0D9SGC1;Q5JVM0	Q9UM54-6;A0A0A0MRM8;Q9UM54-4;Q9UM54-1;Q9UM54;E7EW20;Q9UM54-5;Q9UM54-2;A0A0D9SGC1	20;19;19;19;19;19;18;18;18;3	20;19;19;19;19;19;18;18;18;3	20;19;19;19;19;19;18;18;18;3	Unconventional myosin-VI	MYO6	>sp|Q9UM54-6|MYO6_HUMAN Isoform 6 of Unconventional myosin-VI OS=Homo sapiens GN=MYO6;>tr|A0A0A0MRM8|A0A0A0MRM8_HUMAN Unconventional myosin-VI OS=Homo sapiens GN=MYO6 PE=1 SV=1;>sp|Q9UM54-4|MYO6_HUMAN Isoform 4 of Unconventional myosin-VI OS=Homo sapiens G	10	20	20	20	7	9	18	19	14	15	8	9	7	9	18	19	14	15	8	9	7	9	18	19	14	15	8	9	21.9	21.9	21.9	148.66	1285	1285;1253;1285;1285;1294;1295;1253;1262;1294;174	1	123	0	By MS/MS	By MS/MS	By MS/MS	By MS/MS	By MS/MS
C9JXK0;Q14739;C9JES9	C9JXK0;Q14739	5;5;2	5;5;2	5;5;2	Lamin-B receptor	LBR	>tr|C9JXK0|C9JXK0_HUMAN Lamin-B receptor (Fragment) OS=Homo sapiens GN=LBR PE=1 SV=1;>sp|Q14739|LBR_HUMAN Lamin-B receptor OS=Homo sapiens GN=LBR PE=1 SV=2	3	5	5	5	1	1	5	4	4	4	3	3	1	1	5	4	4	4	3	3	1	1	5	4	4	4	3	3	33.3	33.3	33.3	24.284	213	213;615;51	1	25	0	By matching	By matching	By MS/MS	By MS/MS	By MS/MS
M0R0S1;M0R2P6;Q8TBC3;M0QXA4;M0R1G0;M0QZE8;M0R0K4;M0QYB1;M0R0E3;M0R0S2;M0QZF4;Q8TBC3-2	M0R0S1;M0R2P6;Q8TBC3;M0QXA4;M0R1G0;M0QZE8;M0R0K4;M0QYB1;M0R0E3;M0R0S2;M0QZF4;Q8TBC3-2	2;2;2;1;1;1;1;1;1;1;1;1	2;2;2;1;1;1;1;1;1;1;1;1	2;2;2;1;1;1;1;1;1;1;1;1	SH3KBP1-binding protein 1	SHKBP1	>tr|M0R0S1|M0R0S1_HUMAN SH3KBP1-binding protein 1 (Fragment) OS=Homo sapiens GN=SHKBP1 PE=1 SV=1;>tr|M0R2P6|M0R2P6_HUMAN SH3KBP1 binding protein 1, isoform CRA_c OS=Homo sapiens GN=SHKBP1 PE=1 SV=1;>sp|Q8TBC3|SHKB1_HUMAN SH3KBP1-binding protein 1 OS=Homo s	12	2	2	2	0	0	2	2	2	2	1	2	0	0	2	2	2	2	1	2	0	0	2	2	2	2	1	2	6.1	6.1	6.1	65.91	610	610;682;707;131;143;164;175;250;262;277;299;305	1	11	0	By matching	By matching	By MS/MS	By MS/MS	By MS/MS
Q29RF7	Q29RF7	2	2	2	Sister chromatid cohesion protein PDS5 homolog A	PDS5A	>sp|Q29RF7|PDS5A_HUMAN Sister chromatid cohesion protein PDS5 homolog A OS=Homo sapiens GN=PDS5A PE=1 SV=1	1	2	2	2	1	1	2	1	1	1	0	1	1	1	2	1	1	1	0	1	1	1	2	1	1	1	0	1	2.7	2.7	2.7	150.83	1337	1337	1	13	0	By matching	By matching	By MS/MS	By MS/MS	By MS/MS
Q13838;Q13838-2;Q5STU3;H0Y400	Q13838;Q13838-2;Q5STU3	9;9;8;4	1;1;1;1	1;1;1;1	Spliceosome RNA helicase DDX39B	DDX39B	>sp|Q13838|DX39B_HUMAN Spliceosome RNA helicase DDX39B OS=Homo sapiens GN=DDX39B PE=1 SV=1;>sp|Q13838-2|DX39B_HUMAN Isoform 2 of Spliceosome RNA helicase DDX39B OS=Homo sapiens GN=DDX39B;>tr|Q5STU3|Q5STU3_HUMAN Spliceosome RNA helicase DDX39B OS=Homo sapie	4	9	1	1	8	8	7	7	6	8	7	7	1	1	1	1	1	1	1	1	1	1	1	1	1	1	1	1	21	4.4	4.4	48.991	428	428;443;425;187	1	15	0	By MS/MS	By MS/MS	By MS/MS	By MS/MS	By MS/MS
H0YNT2;Q04726-2;Q04726-7;Q04726-5;Q04726;A0A0D9SES8;H0YKT5;H0YKN8;H0YL70;H0YLI3;F5H7D6;Q04726-3;Q04726-6;Q04726-4;H0YNI7;H0YKH0;H0YLW9;Q04725-2;Q04727-2;Q04725;K7EMK7;Q04727-4;Q5T7A9;Q04724;Q04727;Q04727-3	H0YNT2;Q04726-2;Q04726-7;Q04726-5;Q04726;A0A0D9SES8;H0YKT5;H0YKN8;H0YL70;H0YLI3;F5H7D6;Q04726-3;Q04726-6;Q04726-4	3;3;3;3;3;3;3;3;3;2;2;2;2;2;1;1;1;1;1;1;1;1;1;1;1;1	3;3;3;3;3;3;3;3;3;2;2;2;2;2;1;1;1;1;1;1;1;1;1;1;1;1	3;3;3;3;3;3;3;3;3;2;2;2;2;2;1;1;1;1;1;1;1;1;1;1;1;1	Transducin-like enhancer protein 3	TLE3	>tr|H0YNT2|H0YNT2_HUMAN Transducin-like enhancer protein 3 OS=Homo sapiens GN=TLE3 PE=1 SV=1;>sp|Q04726-2|TLE3_HUMAN Isoform 2 of Transducin-like enhancer protein 3 OS=Homo sapiens GN=TLE3;>sp|Q04726-7|TLE3_HUMAN Isoform 7 of Transducin-like enhancer prote	26	3	3	3	1	1	3	3	2	3	1	0	1	1	3	3	2	3	1	0	1	1	3	3	2	3	1	0	6.1	6.1	6.1	76.897	716	716;760;762;769;772;772;774;778;782;611;699;764;767;772;353;445;448;621;704;743;744;748;769;770;773;805	1	14	0	By matching	By MS/MS	By MS/MS	By MS/MS	By matching
Q9NP97;Q8TF09;B1AKR6;H3BNG9;H3BPA0;Q9NP97-2;Q7Z4M1;H3BQI1	Q9NP97;Q8TF09;B1AKR6	3;2;2;1;1;1;1;1	3;2;2;1;1;1;1;1	3;2;2;1;1;1;1;1	Dynein light chain roadblock-type 1;Dynein light chain roadblock-type 2	DYNLRB1;DYNLRB2	>sp|Q9NP97|DLRB1_HUMAN Dynein light chain roadblock-type 1 OS=Homo sapiens GN=DYNLRB1 PE=1 SV=3;>sp|Q8TF09|DLRB2_HUMAN Dynein light chain roadblock-type 2 OS=Homo sapiens GN=DYNLRB2 PE=1 SV=1;>tr|B1AKR6|B1AKR6_HUMAN Dynein light chain roadblock-type 1 OS=H	8	3	3	3	1	0	2	3	3	3	2	2	1	0	2	3	3	3	2	2	1	0	2	3	3	3	2	2	43.8	43.8	43.8	10.921	96	96;96;148;40;44;47;54;125	1	16	0	By matching	By matching	By MS/MS	By MS/MS	By MS/MS
P51572;P51572-2;C9JSP1;C9JQ75;C9J0M4	P51572;P51572-2	3;3;1;1;1	3;3;1;1;1	3;3;1;1;1	B-cell receptor-associated protein 31	BCAP31	>sp|P51572|BAP31_HUMAN B-cell receptor-associated protein 31 OS=Homo sapiens GN=BCAP31 PE=1 SV=3;>sp|P51572-2|BAP31_HUMAN Isoform 2 of B-cell receptor-associated protein 31 OS=Homo sapiens GN=BCAP31	5	3	3	3	1	2	3	2	2	1	2	1	1	2	3	2	2	1	2	1	1	2	3	2	2	1	2	1	15.4	15.4	15.4	27.991	246	246;313;182;187;188	1	20	0	By matching	By MS/MS	By MS/MS	By MS/MS	By MS/MS
P49750;P49750-4;F8VU51;P49750-3;H0YIQ2;H0YI23	P49750;P49750-4;F8VU51;P49750-3;H0YIQ2	6;6;4;4;3;1	6;6;4;4;3;1	6;6;4;4;3;1	YLP motif-containing protein 1	YLPM1	>sp|P49750|YLPM1_HUMAN YLP motif-containing protein 1 OS=Homo sapiens GN=YLPM1 PE=1 SV=3;>sp|P49750-4|YLPM1_HUMAN Isoform 4 of YLP motif-containing protein 1 OS=Homo sapiens GN=YLPM1;>tr|F8VU51|F8VU51_HUMAN YLP motif-containing protein 1 OS=Homo sapiens GN	6	6	6	6	5	6	6	4	2	1	5	3	5	6	6	4	2	1	5	3	5	6	6	4	2	1	5	3	4.4	4.4	4.4	219.98	1951	1951;2146;1440;1862;1595;466	1	32	0	By MS/MS	By MS/MS	By MS/MS	By MS/MS	By matching
K7EIJ4;B7Z7F3;Q9H6Z4-3;Q9H6Z4-2;Q9H6Z4	K7EIJ4;B7Z7F3;Q9H6Z4-3;Q9H6Z4-2;Q9H6Z4	2;2;2;2;2	2;2;2;2;2	2;2;2;2;2	Ran-binding protein 3	RANBP3	>tr|K7EIJ4|K7EIJ4_HUMAN Ran-binding protein 3 (Fragment) OS=Homo sapiens GN=RANBP3 PE=1 SV=1;>tr|B7Z7F3|B7Z7F3_HUMAN Ran-binding protein 3 OS=Homo sapiens GN=RANBP3 PE=1 SV=1;>sp|Q9H6Z4-3|RANB3_HUMAN Isoform 3 of Ran-binding protein 3 OS=Homo sapiens GN=RA	5	2	2	2	2	2	1	1	2	2	2	2	2	2	1	1	2	2	2	2	2	2	1	1	2	2	2	2	17.4	17.4	17.4	16.965	155	155;494;499;562;567	1	15	0	By MS/MS	By MS/MS	By matching	By MS/MS	By matching
P49790-2;P49790;P49790-3	P49790-2;P49790;P49790-3	6;6;5	6;6;5	6;6;5	Nuclear pore complex protein Nup153	NUP153	>sp|P49790-2|NU153_HUMAN Isoform 2 of Nuclear pore complex protein Nup153 OS=Homo sapiens GN=NUP153;>sp|P49790|NU153_HUMAN Nuclear pore complex protein Nup153 OS=Homo sapiens GN=NUP153 PE=1 SV=2;>sp|P49790-3|NU153_HUMAN Isoform 3 of Nuclear pore complex pr	3	6	6	6	1	1	6	6	5	5	2	1	1	1	6	6	5	5	2	1	1	1	6	6	5	5	2	1	8.6	8.6	8.6	149.39	1433	1433;1475;1506	1	34	0	By matching	By matching	By MS/MS	By MS/MS	By MS/MS
G3V325;P56134-4;C9JJT5;P56134-3;P56134-2;P56134;C9JU26;O75127	G3V325;P56134-4;C9JJT5;P56134-3;P56134-2;P56134;C9JU26;O75127	4;2;2;2;2;2;2;2	4;2;2;2;2;2;2;2	4;2;2;2;2;2;2;2	ATP synthase subunit f, mitochondrial;Pentatricopeptide repeat-containing protein 1, mitochondrial	ATP5J2-PTCD1;ATP5J2;PTCD1	>tr|G3V325|G3V325_HUMAN Protein ATP5J2-PTCD1 OS=Homo sapiens GN=ATP5J2-PTCD1 PE=4 SV=1;>sp|P56134-4|ATPK_HUMAN Isoform 4 of ATP synthase subunit f, mitochondrial OS=Homo sapiens GN=ATP5J2;>tr|C9JJT5|C9JJT5_HUMAN Protein ATP5J2-PTCD1 OS=Homo sapiens GN=ATP5	8	4	4	4	1	2	3	2	3	4	4	4	1	2	3	2	3	4	4	4	1	2	3	2	3	4	4	4	7.2	7.2	7.2	84.109	749	749;49;54;55;88;94;98;700	1	23	0	By matching	By matching	By MS/MS	By MS/MS	By MS/MS
G8JLG1;Q14683;H0Y7K8;V9GY57	G8JLG1;Q14683;H0Y7K8	4;4;2;1	4;4;2;1	4;4;2;1	Structural maintenance of chromosomes protein 1A	SMC1A	>tr|G8JLG1|G8JLG1_HUMAN Structural maintenance of chromosomes protein OS=Homo sapiens GN=SMC1A PE=1 SV=2;>sp|Q14683|SMC1A_HUMAN Structural maintenance of chromosomes protein 1A OS=Homo sapiens GN=SMC1A PE=1 SV=2;>tr|H0Y7K8|H0Y7K8_HUMAN Structural maintenan	4	4	4	4	0	0	4	3	3	3	0	0	0	0	4	3	3	3	0	0	0	0	4	3	3	3	0	0	3.8	3.8	3.8	140.86	1211	1211;1233;262;279	1	13	0	By matching	By matching	By MS/MS	By MS/MS	By matching
Q9UHB9-4;Q9UHB9;Q9UHB9-2	Q9UHB9-4;Q9UHB9;Q9UHB9-2	2;2;1	2;2;1	2;2;1	Signal recognition particle subunit SRP68	SRP68	>sp|Q9UHB9-4|SRP68_HUMAN Isoform 4 of Signal recognition particle subunit SRP68 OS=Homo sapiens GN=SRP68;>sp|Q9UHB9|SRP68_HUMAN Signal recognition particle subunit SRP68 OS=Homo sapiens GN=SRP68 PE=1 SV=2;>sp|Q9UHB9-2|SRP68_HUMAN Isoform 2 of Signal recogn	3	2	2	2	1	0	2	2	2	2	1	1	1	0	2	2	2	2	1	1	1	0	2	2	2	2	1	1	7.5	7.5	7.5	66.107	589	589;627;596	1	11	0	By matching	By matching	By MS/MS	By matching	By MS/MS
P0DI83	P0DI83	2	2	2	Ras-related protein Rab-34, isoform NARR	RAB34	>sp|P0DI83|NARR_HUMAN Ras-related protein Rab-34, isoform NARR OS=Homo sapiens GN=RAB34 PE=1 SV=1	1	2	2	2	0	1	1	2	2	2	0	0	0	1	1	2	2	2	0	0	0	1	1	2	2	2	0	0	18.2	18.2	18.2	21.118	198	198	1	8	0	By matching	By matching	By MS/MS	By MS/MS	By MS/MS
Q00610-2;Q00610;A0A087WVQ6;J3KS13;A0A087WX41;P53675-2;P53675;K7EJJ5;J3KSQ2;J3KRF5;J3QL20;F5H5N6	Q00610-2;Q00610;A0A087WVQ6	57;57;57;20;10;10;10;9;5;4;3;1	57;57;57;20;10;10;10;9;5;4;3;1	57;57;57;20;10;10;10;9;5;4;3;1	Clathrin heavy chain 1	CLTC	>sp|Q00610-2|CLH1_HUMAN Isoform 2 of Clathrin heavy chain 1 OS=Homo sapiens GN=CLTC;>sp|Q00610|CLH1_HUMAN Clathrin heavy chain 1 OS=Homo sapiens GN=CLTC PE=1 SV=5;>tr|A0A087WVQ6|A0A087WVQ6_HUMAN Clathrin heavy chain OS=Homo sapiens GN=CLTC PE=1 SV=1	12	57	57	57	11	9	56	54	52	52	33	26	11	9	56	54	52	52	33	26	11	9	56	54	52	52	33	26	40.6	40.6	40.6	187.89	1639	1639;1675;1679;612;1260;1583;1640;222;122;131;97;169	1	360	0	By MS/MS	By MS/MS	By MS/MS	By MS/MS	By MS/MS
Q9BRP1	Q9BRP1	3	3	3	Programmed cell death protein 2-like	PDCD2L	>sp|Q9BRP1|PDD2L_HUMAN Programmed cell death protein 2-like OS=Homo sapiens GN=PDCD2L PE=1 SV=1	1	3	3	3	1	1	2	3	3	3	2	2	1	1	2	3	3	3	2	2	1	1	2	3	3	3	2	2	14	14	14	39.416	358	358	1	17	0	By MS/MS	By MS/MS	By MS/MS	By MS/MS	By MS/MS
Q5TAQ9;G3V3G9;V9GY54;Q5TAQ9-2	Q5TAQ9;G3V3G9;V9GY54	3;3;2;1	3;3;2;1	3;3;2;1	DDB1- and CUL4-associated factor 8	DCAF8	>sp|Q5TAQ9|DCAF8_HUMAN DDB1- and CUL4-associated factor 8 OS=Homo sapiens GN=DCAF8 PE=1 SV=1;>tr|G3V3G9|G3V3G9_HUMAN Uncharacterized protein OS=Homo sapiens PE=1 SV=1;>tr|V9GY54|V9GY54_HUMAN DDB1- and CUL4-associated factor 8 OS=Homo sapiens GN=DCAF8 PE=1	4	3	3	3	1	0	3	3	3	2	2	1	1	0	3	3	3	2	2	1	1	0	3	3	3	2	2	1	9	9	9	66.851	597	597;751;417;273	1	15	0	By matching	By matching	By MS/MS	By MS/MS	By matching
Q9BUQ8;F8VVA2	Q9BUQ8	3;1	3;1	3;1	Probable ATP-dependent RNA helicase DDX23	DDX23	>sp|Q9BUQ8|DDX23_HUMAN Probable ATP-dependent RNA helicase DDX23 OS=Homo sapiens GN=DDX23 PE=1 SV=3	2	3	3	3	2	2	3	3	3	3	3	3	2	2	3	3	3	3	3	3	2	2	3	3	3	3	3	3	4.8	4.8	4.8	95.581	820	820;182	1	28	0	By matching	By matching	By MS/MS	By MS/MS	By MS/MS
Q8N163-2;Q8N163;H0YC69;E5RGU7;E5RFJ3;H0YC58;E5RHJ4	Q8N163-2;Q8N163;H0YC69;E5RGU7;E5RFJ3;H0YC58	3;3;2;2;2;2;1	3;3;2;2;2;2;1	3;3;2;2;2;2;1	DBIRD complex subunit KIAA1967	KIAA1967	>sp|Q8N163-2|CCAR2_HUMAN Isoform 2 of Cell cycle and apoptosis regulator protein 2 OS=Homo sapiens GN=CCAR2;>sp|Q8N163|CCAR2_HUMAN Cell cycle and apoptosis regulator protein 2 OS=Homo sapiens GN=CCAR2 PE=1 SV=2;>tr|H0YC69|H0YC69_HUMAN Cell cycle and apopto	7	3	3	3	0	1	3	3	3	2	1	1	0	1	3	3	3	2	1	1	0	1	3	3	3	2	1	1	4.8	4.8	4.8	103.14	923	923;923;148;150;162;183;277	1	14	0	By matching	By matching	By MS/MS	By MS/MS	By MS/MS
Q96BW9-3;Q96BW9;Q96BW9-2;H7C1A2;G3V0F3;B4E101	Q96BW9-3;Q96BW9;Q96BW9-2	4;4;3;1;1;1	4;4;3;1;1;1	4;4;3;1;1;1	Mitochondrial translocator assembly and maintenance protein 41 homolog	TAMM41	>sp|Q96BW9-3|TAM41_HUMAN Isoform 3 of Phosphatidate cytidylyltransferase, mitochondrial OS=Homo sapiens GN=TAMM41;>sp|Q96BW9|TAM41_HUMAN Phosphatidate cytidylyltransferase, mitochondrial OS=Homo sapiens GN=TAMM41 PE=1 SV=2;>sp|Q96BW9-2|TAM41_HUMAN Isoform	6	4	4	4	0	0	4	4	3	4	2	0	0	0	4	4	3	4	2	0	0	0	4	4	3	4	2	0	22	22	22	38.078	337	337;452;316;55;107;151	1	17	0	By matching	By matching	By MS/MS	By MS/MS	By MS/MS
G5EA31;P53992;P53992-2	G5EA31;P53992	4;4;1	4;4;1	4;4;1	Protein transport protein Sec24C	SEC24C	>tr|G5EA31|G5EA31_HUMAN Protein transport protein Sec24C OS=Homo sapiens GN=SEC24C PE=1 SV=1;>sp|P53992|SC24C_HUMAN Protein transport protein Sec24C OS=Homo sapiens GN=SEC24C PE=1 SV=3	3	4	4	4	2	1	4	4	4	3	2	2	2	1	4	4	4	3	2	2	2	1	4	4	4	3	2	2	5.6	5.6	5.6	111.98	1042	1042;1094;342	1	22	0	By MS/MS	By MS/MS	By MS/MS	By MS/MS	By matching
G3V3H3;Q07866-6;G3V5R9;G5E9S8;Q07866-8;G3V2E7;Q07866-2;Q07866-3;Q07866;F8W6L3;Q07866-7;Q07866-5;Q07866-10;Q07866-4;Q07866-9;E7EVH7;H0YGB8;H0YJU9;H0YJL0;G3V2P7;H0YJT3;H0YG16	G3V3H3;Q07866-6;G3V5R9;G5E9S8;Q07866-8;G3V2E7;Q07866-2;Q07866-3;Q07866;F8W6L3;Q07866-7;Q07866-5;Q07866-10;Q07866-4;Q07866-9;E7EVH7	5;5;5;4;4;4;4;4;4;4;4;4;4;4;4;4;1;1;1;1;1;1	3;3;3;2;2;2;2;2;2;2;2;2;2;2;2;2;1;1;1;1;1;1	3;3;3;2;2;2;2;2;2;2;2;2;2;2;2;2;1;1;1;1;1;1	Kinesin light chain 1	KLC1	>tr|G3V3H3|G3V3H3_HUMAN Kinesin light chain 1 OS=Homo sapiens GN=KLC1 PE=1 SV=1;>sp|Q07866-6|KLC1_HUMAN Isoform N of Kinesin light chain 1 OS=Homo sapiens GN=KLC1;>tr|G3V5R9|G3V5R9_HUMAN Kinesin light chain 1 OS=Homo sapiens GN=KLC1 PE=1 SV=1;>tr|G5E9S8|G5	22	5	3	3	2	1	5	4	4	4	0	1	1	0	3	2	2	2	0	0	1	0	3	2	2	2	0	0	11.8	6.6	6.6	68.774	609	609;628;630;549;551;551;560;564;573;576;584;616;618;637;639;732;60;131;150;150;161;268	1	10	0	By matching	By matching	By MS/MS	By MS/MS	By MS/MS
P17858;P17858-2	P17858;P17858-2	9;8	7;7	7;7	6-phosphofructokinase, liver type	PFKL	>sp|P17858|PFKAL_HUMAN ATP-dependent 6-phosphofructokinase, liver type OS=Homo sapiens GN=PFKL PE=1 SV=6;>sp|P17858-2|PFKAL_HUMAN Isoform 2 of ATP-dependent 6-phosphofructokinase, liver type OS=Homo sapiens GN=PFKL	2	9	7	7	2	2	8	8	8	7	1	1	0	0	6	6	6	5	0	0	0	0	6	6	6	5	0	0	18.3	14.7	14.7	85.018	780	780;827	1	27	0	By matching	By matching	By MS/MS	By MS/MS	By MS/MS
Q96CP6-2;Q96CP6-3;Q96CP6;M0QZ12;S4R3I2;M0R0J9	Q96CP6-2;Q96CP6-3;Q96CP6;M0QZ12	3;3;3;3;1;1	3;3;3;3;1;1	3;3;3;3;1;1	GRAM domain-containing protein 1A	GRAMD1A	>sp|Q96CP6-2|GRM1A_HUMAN Isoform 2 of GRAM domain-containing protein 1A OS=Homo sapiens GN=GRAMD1A;>sp|Q96CP6-3|GRM1A_HUMAN Isoform 3 of GRAM domain-containing protein 1A OS=Homo sapiens GN=GRAMD1A;>sp|Q96CP6|GRM1A_HUMAN GRAM domain-containing protein 1A O	6	3	3	3	0	0	3	3	2	3	0	0	0	0	3	3	2	3	0	0	0	0	3	3	2	3	0	0	8.4	8.4	8.4	79.366	713	713;720;724;807;205;222	1	11	0	By matching	By matching	By MS/MS	By MS/MS	By MS/MS
H0YJH7;G5E972;P42167;P42167-3;P42167-2;P42166	H0YJH7;G5E972;P42167;P42167-3;P42167-2;P42166	2;2;2;1;1;1	2;2;2;1;1;1	2;2;2;1;1;1	Lamina-associated polypeptide 2, isoforms beta/gamma;Thymopoietin;Thymopentin;Lamina-associated polypeptide 2, isoform alpha;Thymopoietin;Thymopentin	TMPO	>tr|H0YJH7|H0YJH7_HUMAN Lamina-associated polypeptide 2, isoforms beta/gamma (Fragment) OS=Homo sapiens GN=TMPO PE=1 SV=1;>tr|G5E972|G5E972_HUMAN Lamina-associated polypeptide 2, isoforms beta/gamma OS=Homo sapiens GN=TMPO PE=1 SV=1;>sp|P42167|LAP2B_HUMAN	6	2	2	2	1	0	2	2	2	2	2	2	1	0	2	2	2	2	2	2	1	0	2	2	2	2	2	2	12.2	12.2	12.2	26.866	237	237;414;454;248;345;694	1	13	0.0027248	By matching	By matching	By matching	By MS/MS	By matching
P55036;Q5VWC4;H0Y3Y9;H0Y561;A6PVX3;P55036-2	P55036;Q5VWC4;H0Y3Y9	3;3;2;1;1;1	3;3;2;1;1;1	3;3;2;1;1;1	26S proteasome non-ATPase regulatory subunit 4	PSMD4	>sp|P55036|PSMD4_HUMAN 26S proteasome non-ATPase regulatory subunit 4 OS=Homo sapiens GN=PSMD4 PE=1 SV=1;>tr|Q5VWC4|Q5VWC4_HUMAN 26S proteasome non-ATPase regulatory subunit 4 OS=Homo sapiens GN=PSMD4 PE=1 SV=1;>tr|H0Y3Y9|H0Y3Y9_HUMAN 26S proteasome non-AT	6	3	3	3	1	1	2	3	2	3	1	1	1	1	2	3	2	3	1	1	1	1	2	3	2	3	1	1	10.6	10.6	10.6	40.736	377	377;380;193;84;203;268	1	14	0	By MS/MS	By MS/MS	By MS/MS	By MS/MS	By MS/MS
Q9BUJ2-2;Q9BUJ2;Q9BUJ2-3;Q9BUJ2-4;A0A0A0MRA5;B7Z4B8;M0R3F1;M0QYZ0;M0R0K8;M0R203;M0QZV6;M0QYI8;M0QYM5;M0R247;A0A087X1I2	Q9BUJ2-2;Q9BUJ2;Q9BUJ2-3;Q9BUJ2-4;A0A0A0MRA5;B7Z4B8;M0R3F1;M0QYZ0	22;22;20;20;20;20;16;12;5;4;4;4;3;2;2	22;22;20;20;20;20;16;12;5;4;4;4;3;2;2	22;22;20;20;20;20;16;12;5;4;4;4;3;2;2	Heterogeneous nuclear ribonucleoprotein U-like protein 1	HNRNPUL1	>sp|Q9BUJ2-2|HNRL1_HUMAN Isoform 2 of Heterogeneous nuclear ribonucleoprotein U-like protein 1 OS=Homo sapiens GN=HNRNPUL1;>sp|Q9BUJ2|HNRL1_HUMAN Heterogeneous nuclear ribonucleoprotein U-like protein 1 OS=Homo sapiens GN=HNRNPUL1 PE=1 SV=2;>sp|Q9BUJ2-3|HN	15	22	22	22	13	11	20	20	20	20	16	16	13	11	20	20	20	20	16	16	13	11	20	20	20	20	16	16	29	29	29	90.291	804	804;856;752;756;766;767;641;371;158;81;118;172;90;105;122	1	179	0	By MS/MS	By MS/MS	By MS/MS	By MS/MS	By MS/MS
Q6UUV7-3;Q6UUV7;H0YK33	Q6UUV7-3;Q6UUV7	5;5;2	5;5;2	5;5;2	CREB-regulated transcription coactivator 3	CRTC3	>sp|Q6UUV7-3|CRTC3_HUMAN Isoform 3 of CREB-regulated transcription coactivator 3 OS=Homo sapiens GN=CRTC3;>sp|Q6UUV7|CRTC3_HUMAN CREB-regulated transcription coactivator 3 OS=Homo sapiens GN=CRTC3 PE=1 SV=2	3	5	5	5	2	1	4	5	2	3	1	2	2	1	4	5	2	3	1	2	2	1	4	5	2	3	1	2	13.8	13.8	13.8	66.829	618	618;619;91	1	20	0	By matching	By matching	By MS/MS	By MS/MS	By MS/MS
Q6UWP8	Q6UWP8	3	3	3	Suprabasin	SBSN	>sp|Q6UWP8|SBSN_HUMAN Suprabasin OS=Homo sapiens GN=SBSN PE=1 SV=2	1	3	3	3	3	3	0	0	2	2	2	1	3	3	0	0	2	2	2	1	3	3	0	0	2	2	2	1	16.6	16.6	16.6	60.54	590	590	1	13	0	By MS/MS	By MS/MS	By matching	By matching	By MS/MS
Q6IC98	Q6IC98	2	2	2	GRAM domain-containing protein 4	GRAMD4	>sp|Q6IC98|GRAM4_HUMAN GRAM domain-containing protein 4 OS=Homo sapiens GN=GRAMD4 PE=1 SV=1	1	2	2	2	0	0	2	1	2	1	0	0	0	0	2	1	2	1	0	0	0	0	2	1	2	1	0	0	4.3	4.3	4.3	66.407	578	578	1	6	0.0075997	By matching	By matching	By MS/MS	By matching	By MS/MS
Q6UN15-4;Q6UN15-3;Q6UN15-5;Q6UN15;A0A0B4J203	Q6UN15-4;Q6UN15-3;Q6UN15-5;Q6UN15;A0A0B4J203	2;2;2;2;1	2;2;2;2;1	2;2;2;2;1	Pre-mRNA 3-end-processing factor FIP1	FIP1L1	>sp|Q6UN15-4|FIP1_HUMAN Isoform 4 of Pre-mRNA 3-end-processing factor FIP1 OS=Homo sapiens GN=FIP1L1;>sp|Q6UN15-3|FIP1_HUMAN Isoform 3 of Pre-mRNA 3-end-processing factor FIP1 OS=Homo sapiens GN=FIP1L1;>sp|Q6UN15-5|FIP1_HUMAN Isoform 5 of Pre-mRNA 3-end	5	2	2	2	0	0	2	2	2	2	2	2	0	0	2	2	2	2	2	2	0	0	2	2	2	2	2	2	8.5	8.5	8.5	40.834	378	378;520;588;594;849	1	12	0	By matching	By matching	By MS/MS	By matching	By MS/MS
Q13263;Q13263-2;M0R0K9;M0R2I3;M0R3C0	Q13263;Q13263-2;M0R0K9	14;13;9;1;1	14;13;9;1;1	14;13;9;1;1	Transcription intermediary factor 1-beta	TRIM28	>sp|Q13263|TIF1B_HUMAN Transcription intermediary factor 1-beta OS=Homo sapiens GN=TRIM28 PE=1 SV=5;>sp|Q13263-2|TIF1B_HUMAN Isoform 2 of Transcription intermediary factor 1-beta OS=Homo sapiens GN=TRIM28;>tr|M0R0K9|M0R0K9_HUMAN Transcription intermediary	5	14	14	14	9	10	13	14	13	13	9	13	9	10	13	14	13	13	9	13	9	10	13	14	13	13	9	13	23.8	23.8	23.8	88.549	835	835;753;460;162;178	1	98	0	By MS/MS	By MS/MS	By MS/MS	By MS/MS	By MS/MS
P35658-2;P35658-4;P35658;P35658-3;P35658-5;E9PKD2;B7ZAV2;H0Y837;A0A0A0MSW3	P35658-2;P35658-4;P35658;P35658-3;P35658-5;E9PKD2;B7ZAV2;H0Y837;A0A0A0MSW3	2;2;2;2;2;1;1;1;1	2;2;2;2;2;1;1;1;1	2;2;2;2;2;1;1;1;1	Nuclear pore complex protein Nup214	NUP214	>sp|P35658-2|NU214_HUMAN Isoform 2 of Nuclear pore complex protein Nup214 OS=Homo sapiens GN=NUP214;>sp|P35658-4|NU214_HUMAN Isoform 4 of Nuclear pore complex protein Nup214 OS=Homo sapiens GN=NUP214;>sp|P35658|NU214_HUMAN Nuclear pore complex protein Nup2	9	2	2	2	0	0	2	2	2	2	0	0	0	0	2	2	2	2	0	0	0	0	2	2	2	2	0	0	1.7	1.7	1.7	212.57	2079	2079;2080;2090;2091;2093;495;916;967;1519	1	8	0	By matching	By matching	By matching	By MS/MS	By MS/MS
C9J4M6;C9J2Y9;P30876	C9J4M6;C9J2Y9;P30876	2;2;2	2;2;2	2;2;2	DNA-directed RNA polymerase;DNA-directed RNA polymerase II subunit RPB2	POLR2B	>tr|C9J4M6|C9J4M6_HUMAN DNA-directed RNA polymerase OS=Homo sapiens GN=POLR2B PE=1 SV=2;>tr|C9J2Y9|C9J2Y9_HUMAN DNA-directed RNA polymerase OS=Homo sapiens GN=POLR2B PE=1 SV=2;>sp|P30876|RPB2_HUMAN DNA-directed RNA polymerase II subunit RPB2 OS=Homo sapien	3	2	2	2	0	1	2	2	2	2	2	0	0	1	2	2	2	2	2	0	0	1	2	2	2	2	2	0	3.1	3.1	3.1	125.19	1099	1099;1167;1174	1	11	0	By matching	By matching	By MS/MS	By MS/MS	By matching
A0A087X0S7;A0A0C4DH00;A0A087WTU1;Q15345-3;A0A0B4J2G4;Q15345	A0A087X0S7;A0A0C4DH00;A0A087WTU1;Q15345-3;A0A0B4J2G4;Q15345	5;5;5;5;5;5	5;5;5;5;5;5	5;5;5;5;5;5	Leucine-rich repeat-containing protein 41	LRRC41	>tr|A0A087X0S7|A0A087X0S7_HUMAN Leucine-rich repeat-containing protein 41 OS=Homo sapiens GN=LRRC41 PE=1 SV=1;>tr|A0A0C4DH00|A0A0C4DH00_HUMAN Leucine-rich repeat-containing protein 41 OS=Homo sapiens GN=LRRC41 PE=1 SV=1;>tr|A0A087WTU1|A0A087WTU1_HUMAN Leuc	6	5	5	5	3	2	4	5	3	3	3	2	3	2	4	5	3	3	3	2	3	2	4	5	3	3	3	2	7.1	7.1	7.1	56.4	521	521;617;620;729;790;812	1	30	0	By matching	By MS/MS	By MS/MS	By MS/MS	By MS/MS
Q9Y3D0;J3QLT9;J3KS95;H3BNV7	Q9Y3D0	3;1;1;1	3;1;1;1	3;1;1;1	Mitotic spindle-associated MMXD complex subunit MIP18	FAM96B	>sp|Q9Y3D0|MIP18_HUMAN Mitotic spindle-associated MMXD complex subunit MIP18 OS=Homo sapiens GN=FAM96B PE=1 SV=1	4	3	3	3	1	0	3	3	3	2	0	0	1	0	3	3	3	2	0	0	1	0	3	3	3	2	0	0	37.4	37.4	37.4	17.663	163	163;36;106;161	1	12	0	By matching	By matching	By MS/MS	By MS/MS	By matching
O60573;B8ZZL3;C9JEL3;B9A044;O60573-2;B8ZZ50	O60573;B8ZZL3;C9JEL3;B9A044;O60573-2;B8ZZ50	2;1;1;1;1;1	2;1;1;1;1;1	2;1;1;1;1;1	Eukaryotic translation initiation factor 4E type 2	EIF4E2	>sp|O60573|IF4E2_HUMAN Eukaryotic translation initiation factor 4E type 2 OS=Homo sapiens GN=EIF4E2 PE=1 SV=1;>tr|B8ZZL3|B8ZZL3_HUMAN Eukaryotic translation initiation factor 4E type 2 OS=Homo sapiens GN=EIF4E2 PE=1 SV=1;>tr|C9JEL3|C9JEL3_HUMAN Eukaryotic	6	2	2	2	1	1	2	2	2	2	1	0	1	1	2	2	2	2	1	0	1	1	2	2	2	2	1	0	10.6	10.6	10.6	28.362	245	245;200;213;233;234;236	1	11	0.0021127	By matching	By matching	By MS/MS	By matching	By MS/MS
B7Z4L4;P04843	B7Z4L4;P04843	2;2	2;2	2;2	Dolichyl-diphosphooligosaccharide--protein glycosyltransferase subunit 1	RPN1	>tr|B7Z4L4|B7Z4L4_HUMAN Dolichyl-diphosphooligosaccharide--protein glycosyltransferase subunit 1 OS=Homo sapiens GN=RPN1 PE=1 SV=1;>sp|P04843|RPN1_HUMAN Dolichyl-diphosphooligosaccharide--protein glycosyltransferase subunit 1 OS=Homo sapiens GN=RPN1 PE=1 S	2	2	2	2	0	1	2	2	2	2	2	1	0	1	2	2	2	2	2	1	0	1	2	2	2	2	2	1	4.6	4.6	4.6	49.921	435	435;607	1	12	0	By matching	By matching	By MS/MS	By MS/MS	By MS/MS
O94979-6;O94979-3;O94979-10;O94979-4;O94979-9;O94979-2;O94979;O94979-8;D6REX3;O94979-5;D6RHZ5;O94979-7;H7BXG7;H0Y8V7;H0YAB3;H0Y9K1;D6RE64;D6RCQ9;H0YAF5;H0Y9T9;H0Y8W8	O94979-6;O94979-3;O94979-10;O94979-4;O94979-9;O94979-2;O94979;O94979-8;D6REX3;O94979-5;D6RHZ5;O94979-7;H7BXG7	7;7;7;7;7;7;7;7;7;6;6;6;6;3;3;2;1;1;1;1;1	7;7;7;7;7;7;7;7;7;6;6;6;6;3;3;2;1;1;1;1;1	7;7;7;7;7;7;7;7;7;6;6;6;6;3;3;2;1;1;1;1;1	Protein transport protein Sec31A	SEC31A	>sp|O94979-6|SC31A_HUMAN Isoform 6 of Protein transport protein Sec31A OS=Homo sapiens GN=SEC31A;>sp|O94979-3|SC31A_HUMAN Isoform 3 of Protein transport protein Sec31A OS=Homo sapiens GN=SEC31A;>sp|O94979-10|SC31A_HUMAN Isoform 10 of Protein transport prot	21	7	7	7	0	1	7	7	5	4	1	1	0	1	7	7	5	4	1	1	0	1	7	7	5	4	1	1	7.8	7.8	7.8	117.67	1067	1067;1106;1166;1181;1200;1205;1220;1233;1251;509;877;969;969;286;443;237;165;166;181;235;383	1	26	0	By matching	By matching	By MS/MS	By MS/MS	By MS/MS
P11586;F5H2F4	P11586;F5H2F4	4;4	4;4	4;4	C-1-tetrahydrofolate synthase, cytoplasmic;Methylenetetrahydrofolate dehydrogenase;Methenyltetrahydrofolate cyclohydrolase;Formyltetrahydrofolate synthetase;C-1-tetrahydrofolate synthase, cytoplasmic, N-terminally processed	MTHFD1	>sp|P11586|C1TC_HUMAN C-1-tetrahydrofolate synthase, cytoplasmic OS=Homo sapiens GN=MTHFD1 PE=1 SV=3;>tr|F5H2F4|F5H2F4_HUMAN C-1-tetrahydrofolate synthase, cytoplasmic OS=Homo sapiens GN=MTHFD1 PE=1 SV=1	2	4	4	4	1	1	4	3	4	3	0	0	1	1	4	3	4	3	0	0	1	1	4	3	4	3	0	0	5	5	5	101.56	935	935;1020	1	16	0	By matching	By matching	By MS/MS	By MS/MS	By matching
P41743	P41743	1	1	1	Protein kinase C iota type	PRKCI	>sp|P41743|KPCI_HUMAN Protein kinase C iota type OS=Homo sapiens GN=PRKCI PE=1 SV=2	1	1	1	1	1	1	1	1	1	1	1	1	1	1	1	1	1	1	1	1	1	1	1	1	1	1	1	1	3.7	3.7	3.7	68.262	596	596	1	10	0	By MS/MS	By MS/MS	By MS/MS	By matching	By MS/MS
Q9HCN8	Q9HCN8	2	2	2	Stromal cell-derived factor 2-like protein 1	SDF2L1	>sp|Q9HCN8|SDF2L_HUMAN Stromal cell-derived factor 2-like protein 1 OS=Homo sapiens GN=SDF2L1 PE=1 SV=2	1	2	2	2	1	1	2	1	2	1	1	1	1	1	2	1	2	1	1	1	1	1	2	1	2	1	1	1	17.2	17.2	17.2	23.598	221	221	1	11	0	By matching	By matching	By MS/MS	By MS/MS	By matching
P62195-2;P62195;J3QSA9;J3QQM1;J3QSE0;J3QLH6;J3KRP2;J3QRW1;J3QRR3	P62195-2;P62195;J3QSA9;J3QQM1;J3QSE0;J3QLH6;J3KRP2	7;7;5;5;4;4;4;2;1	7;7;5;5;4;4;4;2;1	7;7;5;5;4;4;4;2;1	26S protease regulatory subunit 8	PSMC5	>sp|P62195-2|PRS8_HUMAN Isoform 2 of 26S protease regulatory subunit 8 OS=Homo sapiens GN=PSMC5;>sp|P62195|PRS8_HUMAN 26S protease regulatory subunit 8 OS=Homo sapiens GN=PSMC5 PE=1 SV=1;>tr|J3QSA9|J3QSA9_HUMAN 26S protease regulatory subunit 8 (Fragment)	9	7	7	7	4	5	7	7	6	7	1	2	4	5	7	7	6	7	1	2	4	5	7	7	6	7	1	2	28.6	28.6	28.6	44.784	398	398;406;257;263;169;215;241;143;127	1	44	0	By MS/MS	By MS/MS	By MS/MS	By MS/MS	By MS/MS
J3QRU8;A0A0C4DGN6;Q9Y2X7;Q9Y2X7-3;J3QQI0	J3QRU8;A0A0C4DGN6;Q9Y2X7;Q9Y2X7-3;J3QQI0	2;2;2;2;1	2;2;2;2;1	2;2;2;2;1	ARF GTPase-activating protein GIT1	GIT1	>tr|J3QRU8|J3QRU8_HUMAN ARF GTPase-activating protein GIT1 OS=Homo sapiens GN=GIT1 PE=1 SV=1;>tr|A0A0C4DGN6|A0A0C4DGN6_HUMAN ARF GTPase-activating protein GIT1 OS=Homo sapiens GN=GIT1 PE=1 SV=1;>sp|Q9Y2X7|GIT1_HUMAN ARF GTPase-activating protein GIT1 OS=Ho	5	2	2	2	0	0	2	2	2	2	0	0	0	0	2	2	2	2	0	0	0	0	2	2	2	2	0	0	5.6	5.6	5.6	76.805	694	694;747;761;770;149	1	8	0	By matching	By matching	By MS/MS	By MS/MS	By MS/MS
Q96CW5-2;Q96CW5;Q96CW5-3;A0A087WWB5;A0A087WU06;A0A087WZV5	Q96CW5-2;Q96CW5;Q96CW5-3;A0A087WWB5;A0A087WU06	4;4;2;2;2;1	4;4;2;2;2;1	4;4;2;2;2;1	Gamma-tubulin complex component 3	TUBGCP3	>sp|Q96CW5-2|GCP3_HUMAN Isoform 2 of Gamma-tubulin complex component 3 OS=Homo sapiens GN=TUBGCP3;>sp|Q96CW5|GCP3_HUMAN Gamma-tubulin complex component 3 OS=Homo sapiens GN=TUBGCP3 PE=1 SV=2;>sp|Q96CW5-3|GCP3_HUMAN Isoform 3 of Gamma-tubulin complex compon	6	4	4	4	0	0	3	2	2	3	0	2	0	0	3	2	2	3	0	2	0	0	3	2	2	3	0	2	7.2	7.2	7.2	93.884	824	824;907;434;437;439;129	1	12	0	By matching	By matching	By MS/MS	By MS/MS	By MS/MS
A6NKD9;G3V5D5;G3V2D7;H0YJE0	A6NKD9;G3V5D5;G3V2D7;H0YJE0	2;1;1;1	2;1;1;1	2;1;1;1	Coiled-coil domain-containing protein 85C	CCDC85C	>sp|A6NKD9|CC85C_HUMAN Coiled-coil domain-containing protein 85C OS=Homo sapiens GN=CCDC85C PE=1 SV=1;>tr|G3V5D5|G3V5D5_HUMAN Coiled-coil domain-containing protein 85C (Fragment) OS=Homo sapiens GN=CCDC85C PE=1 SV=1;>tr|G3V2D7|G3V2D7_HUMAN Coiled-coil doma	4	2	2	2	0	0	1	2	2	0	0	0	0	0	1	2	2	0	0	0	0	0	1	2	2	0	0	0	7.6	7.6	7.6	45.209	419	419;47;64;190	1	5	0	By matching	By matching	By MS/MS	By MS/MS	By MS/MS
Q9P032	Q9P032	3	3	3	NADH dehydrogenase [ubiquinone] 1 alpha subcomplex assembly factor 4	NDUFAF4	>sp|Q9P032|NDUF4_HUMAN NADH dehydrogenase [ubiquinone] 1 alpha subcomplex assembly factor 4 OS=Homo sapiens GN=NDUFAF4 PE=1 SV=1	1	3	3	3	0	0	3	3	2	3	1	1	0	0	3	3	2	3	1	1	0	0	3	3	2	3	1	1	19.4	19.4	19.4	20.266	175	175	1	13	0	By matching	By matching	By MS/MS	By MS/MS	By MS/MS
Q6Y7W6-4;Q6Y7W6-5;Q6Y7W6;Q6Y7W6-3;I1E4Y6;C9JH18;E7ESB6;C9JH78;C9IYH5;C9JHW1	Q6Y7W6-4;Q6Y7W6-5;Q6Y7W6;Q6Y7W6-3;I1E4Y6	6;6;6;5;5;2;2;1;1;1	6;6;6;5;5;2;2;1;1;1	6;6;6;5;5;2;2;1;1;1	PERQ amino acid-rich with GYF domain-containing protein 2	GIGYF2	>sp|Q6Y7W6-4|PERQ2_HUMAN Isoform 3 of PERQ amino acid-rich with GYF domain-containing protein 2 OS=Homo sapiens GN=GIGYF2;>sp|Q6Y7W6-5|PERQ2_HUMAN Isoform 4 of PERQ amino acid-rich with GYF domain-containing protein 2 OS=Homo sapiens GN=GIGYF2;>sp|Q6Y7W6|P	10	6	6	6	4	1	4	6	5	6	2	2	4	1	4	6	5	6	2	2	4	1	4	6	5	6	2	2	6.9	6.9	6.9	148.63	1286	1286;1293;1299;1320;1321;149;836;90;119;720	1	30	0	By matching	By matching	By MS/MS	By MS/MS	By MS/MS
A0A087WX29;Q13148;B1AKP7;G3V162;A0A087X260;A0A087WYY0;K7EJM5;A0A087WXQ5;A0A087WV68;K7EN94;Q13148-4;A0A087WW61;A0A087WX67;A0A087WXV3;A0A087WTZ4;K7EL26;K7EJ99;A0A0A0MSV7;A0A087WYE7;A0A087WZC9	A0A087WX29;Q13148;B1AKP7;G3V162;A0A087X260;A0A087WYY0;K7EJM5;A0A087WXQ5;A0A087WV68;K7EN94	7;7;6;6;6;6;5;4;4;4;3;2;2;2;1;1;1;1;1;1	7;7;6;6;6;6;5;4;4;4;3;2;2;2;1;1;1;1;1;1	7;7;6;6;6;6;5;4;4;4;3;2;2;2;1;1;1;1;1;1	TAR DNA-binding protein 43	TARDBP	>tr|A0A087WX29|A0A087WX29_HUMAN TAR DNA-binding protein 43 (Fragment) OS=Homo sapiens GN=TARDBP PE=1 SV=1;>sp|Q13148|TADBP_HUMAN TAR DNA-binding protein 43 OS=Homo sapiens GN=TARDBP PE=1 SV=1;>tr|B1AKP7|B1AKP7_HUMAN TAR DNA-binding protein 43 OS=Homo sapie	20	7	7	7	3	5	6	7	6	6	5	5	3	5	6	7	6	6	5	5	3	5	6	7	6	6	5	5	41.6	41.6	41.6	26.743	243	243;414;295;298;301;304;201;200;212;276;298;138;149;175;61;65;80;84;89;127	1	50	0	By MS/MS	By MS/MS	By MS/MS	By MS/MS	By MS/MS
P13674-2;P13674;P13674-3	P13674-2;P13674;P13674-3	4;4;3	4;4;3	4;4;3	Prolyl 4-hydroxylase subunit alpha-1	P4HA1	>sp|P13674-2|P4HA1_HUMAN Isoform 2 of Prolyl 4-hydroxylase subunit alpha-1 OS=Homo sapiens GN=P4HA1;>sp|P13674|P4HA1_HUMAN Prolyl 4-hydroxylase subunit alpha-1 OS=Homo sapiens GN=P4HA1 PE=1 SV=2;>sp|P13674-3|P4HA1_HUMAN Isoform 3 of Prolyl 4-hydroxylase su	3	4	4	4	0	1	4	4	3	3	0	0	0	1	4	4	3	3	0	0	0	1	4	4	3	3	0	0	12.2	12.2	12.2	60.966	534	534;534;516	1	15	0	By matching	By matching	By MS/MS	By MS/MS	By matching
P14927;E5RHG9;P14927-2;B7Z2R2	P14927;E5RHG9;P14927-2;B7Z2R2	3;2;2;2	3;2;2;2	3;2;2;2	Cytochrome b-c1 complex subunit 7	UQCRB	>sp|P14927|QCR7_HUMAN Cytochrome b-c1 complex subunit 7 OS=Homo sapiens GN=UQCRB PE=1 SV=2;>tr|E5RHG9|E5RHG9_HUMAN Cytochrome b-c1 complex subunit 7 OS=Homo sapiens GN=UQCRB PE=1 SV=1;>sp|P14927-2|QCR7_HUMAN Isoform 2 of Cytochrome b-c1 complex subunit 7 O	4	3	3	3	1	2	3	3	3	3	0	1	1	2	3	3	3	3	0	1	1	2	3	3	3	3	0	1	31.5	31.5	31.5	13.53	111	111;76;140;161	1	16	0	By matching	By matching	By MS/MS	By MS/MS	By MS/MS
Q13428-2;Q13428-8;J3KQ96;Q13428-6;Q13428-7;Q13428;E7ETY2;Q13428-3;Q13428-4;Q13428-5	Q13428-2;Q13428-8;J3KQ96;Q13428-6;Q13428-7;Q13428;E7ETY2;Q13428-3;Q13428-4	7;7;7;7;7;7;7;7;7;2	7;7;7;7;7;7;7;7;7;2	7;7;7;7;7;7;7;7;7;2	Treacle protein	TCOF1	>sp|Q13428-2|TCOF_HUMAN Isoform 2 of Treacle protein OS=Homo sapiens GN=TCOF1;>sp|Q13428-8|TCOF_HUMAN Isoform 8 of Treacle protein OS=Homo sapiens GN=TCOF1;>tr|J3KQ96|J3KQ96_HUMAN Treacle protein (Fragment) OS=Homo sapiens GN=TCOF1 PE=1 SV=1;>sp|Q13428-6|T	10	7	7	7	6	6	6	7	7	6	4	6	6	6	6	7	7	6	4	6	6	6	6	7	7	6	4	6	6.2	6.2	6.2	144.31	1411	1411;1412;1414;1450;1451;1488;1488;1489;1524;958	1	55	0	By MS/MS	By MS/MS	By MS/MS	By MS/MS	By MS/MS
Q1ED39;H3BNU8;H3BPL4	Q1ED39;H3BNU8;H3BPL4	2;1;1	2;1;1	2;1;1	Lysine-rich nucleolar protein 1	KNOP1	>sp|Q1ED39|KNOP1_HUMAN Lysine-rich nucleolar protein 1 OS=Homo sapiens GN=KNOP1 PE=1 SV=1;>tr|H3BNU8|H3BNU8_HUMAN Lysine-rich nucleolar protein 1 OS=Homo sapiens GN=KNOP1 PE=1 SV=1;>tr|H3BPL4|H3BPL4_HUMAN Lysine-rich nucleolar protein 1 (Fragment) OS=Homo	3	2	2	2	0	0	2	0	1	1	1	2	0	0	2	0	1	1	1	2	0	0	2	0	1	1	1	2	6.1	6.1	6.1	51.588	458	458;137;199	1	7	0.0058862	By matching	By matching	By matching	By matching	By matching
O75643;O75643-2;B4E0P5	O75643;O75643-2	8;5;1	8;5;1	8;5;1	U5 small nuclear ribonucleoprotein 200 kDa helicase	SNRNP200	>sp|O75643|U520_HUMAN U5 small nuclear ribonucleoprotein 200 kDa helicase OS=Homo sapiens GN=SNRNP200 PE=1 SV=2;>sp|O75643-2|U520_HUMAN Isoform 2 of U5 small nuclear ribonucleoprotein 200 kDa helicase OS=Homo sapiens GN=SNRNP200	3	8	8	8	3	2	6	8	5	6	5	4	3	2	6	8	5	6	5	4	3	2	6	8	5	6	5	4	5.3	5.3	5.3	244.5	2136	2136;625;595	1	39	0	By matching	By matching	By MS/MS	By MS/MS	By MS/MS
P21796;C9JI87	P21796;C9JI87	4;2	4;2	4;2	Voltage-dependent anion-selective channel protein 1	VDAC1	>sp|P21796|VDAC1_HUMAN Voltage-dependent anion-selective channel protein 1 OS=Homo sapiens GN=VDAC1 PE=1 SV=2;>tr|C9JI87|C9JI87_HUMAN Voltage-dependent anion-selective channel protein 1 (Fragment) OS=Homo sapiens GN=VDAC1 PE=1 SV=3	2	4	4	4	3	1	2	4	3	4	1	2	3	1	2	4	3	4	1	2	3	1	2	4	3	4	1	2	21.9	21.9	21.9	30.772	283	283;184	1	20	0	By matching	By matching	By MS/MS	By MS/MS	By MS/MS
P31942-3;P31942-2;P31942;P31942-4;P31942-6;P31942-5	P31942-3;P31942-2;P31942;P31942-4;P31942-6;P31942-5	7;7;7;6;4;4	7;7;7;6;4;4	7;7;7;6;4;4	Heterogeneous nuclear ribonucleoprotein H3	HNRNPH3	>sp|P31942-3|HNRH3_HUMAN Isoform 3 of Heterogeneous nuclear ribonucleoprotein H3 OS=Homo sapiens GN=HNRNPH3;>sp|P31942-2|HNRH3_HUMAN Isoform 2 of Heterogeneous nuclear ribonucleoprotein H3 OS=Homo sapiens GN=HNRNPH3;>sp|P31942|HNRH3_HUMAN Heterogeneous nuc	6	7	7	7	7	6	7	7	7	7	6	7	7	6	7	7	7	7	6	7	7	6	7	7	7	7	6	7	42.4	42.4	42.4	31.525	297	297;331;346;215;139;145	1	64	0	By MS/MS	By MS/MS	By MS/MS	By MS/MS	By MS/MS
A3KMH1-3;A3KMH1;A3KMH1-2	A3KMH1-3;A3KMH1;A3KMH1-2	5;5;4	5;5;4	5;5;4	von Willebrand factor A domain-containing protein 8	VWA8	>sp|A3KMH1-3|VWA8_HUMAN Isoform 3 of von Willebrand factor A domain-containing protein 8 OS=Homo sapiens GN=VWA8;>sp|A3KMH1|VWA8_HUMAN von Willebrand factor A domain-containing protein 8 OS=Homo sapiens GN=VWA8 PE=1 SV=2;>sp|A3KMH1-2|VWA8_HUMAN Isoform 2 o	3	5	5	5	1	0	5	5	4	4	1	0	1	0	5	5	4	4	1	0	1	0	5	5	4	4	1	0	4.2	4.2	4.2	210.92	1872	1872;1905;1039	1	20	0	By matching	By matching	By MS/MS	By MS/MS	By MS/MS
K7EJL1;E7ENJ6;Q9BXS5;Q9BXS5-2;K7EPR4;K7EJJ1;K7EMG5;Q9Y6Q5;Q9Y6Q5-2	K7EJL1;E7ENJ6;Q9BXS5;Q9BXS5-2;K7EPR4;K7EJJ1;K7EMG5;Q9Y6Q5;Q9Y6Q5-2	2;2;2;2;1;1;1;1;1	2;2;2;2;1;1;1;1;1	2;2;2;2;1;1;1;1;1	AP-1 complex subunit mu-1;AP-1 complex subunit mu-2	AP1M1;AP1M2	>tr|K7EJL1|K7EJL1_HUMAN AP-1 complex subunit mu-1 OS=Homo sapiens GN=AP1M1 PE=1 SV=1;>tr|E7ENJ6|E7ENJ6_HUMAN AP-1 complex subunit mu-1 OS=Homo sapiens GN=AP1M1 PE=1 SV=1;>sp|Q9BXS5|AP1M1_HUMAN AP-1 complex subunit mu-1 OS=Homo sapiens GN=AP1M1 PE=1 SV=3;>s	9	2	2	2	2	2	1	2	2	2	2	2	2	2	1	2	2	2	2	2	2	2	1	2	2	2	2	2	6	6	6	40.296	351	351;370;423;435;239;245;299;423;425	1	15	0	By MS/MS	By MS/MS	By MS/MS	By MS/MS	By MS/MS
Q96DF8;F8WEF8	Q96DF8	7;3	7;3	7;3	Protein DGCR14	DGCR14	>sp|Q96DF8|DGC14_HUMAN Protein DGCR14 OS=Homo sapiens GN=DGCR14 PE=1 SV=1	2	7	7	7	0	0	7	7	4	3	1	0	0	0	7	7	4	3	1	0	0	0	7	7	4	3	1	0	23.1	23.1	23.1	52.567	476	476;293	1	22	0	By matching	By matching	By MS/MS	By MS/MS	By MS/MS
Q5T4L4;P42677	Q5T4L4;P42677	4;4	4;4	3;3	40S ribosomal protein S27	RPS27	>tr|Q5T4L4|Q5T4L4_HUMAN 40S ribosomal protein S27 OS=Homo sapiens GN=RPS27 PE=1 SV=1;>sp|P42677|RS27_HUMAN 40S ribosomal protein S27 OS=Homo sapiens GN=RPS27 PE=1 SV=3	2	4	4	3	3	3	4	4	4	4	4	4	3	3	4	4	4	4	4	4	2	2	3	3	3	3	3	3	39.4	39.4	19.7	7.3564	66	66;84	1	40	0	By MS/MS	By matching	By MS/MS	By MS/MS	By MS/MS
O60563	O60563	2	2	2	Cyclin-T1	CCNT1	>sp|O60563|CCNT1_HUMAN Cyclin-T1 OS=Homo sapiens GN=CCNT1 PE=1 SV=1	1	2	2	2	2	2	2	2	2	2	2	2	2	2	2	2	2	2	2	2	2	2	2	2	2	2	2	2	5.1	5.1	5.1	80.684	726	726	1	19	0	By matching	By matching	By MS/MS	By MS/MS	By MS/MS
Q9Y285-2;Q9Y285;K7ER16;K7ER00;K7EK06;K7EPH2	Q9Y285-2;Q9Y285;K7ER16;K7ER00;K7EK06	6;6;5;5;3;2	6;6;5;5;3;2	6;6;5;5;3;2	Phenylalanine--tRNA ligase alpha subunit	FARSA	>sp|Q9Y285-2|SYFA_HUMAN Isoform 2 of Phenylalanine--tRNA ligase alpha subunit OS=Homo sapiens GN=FARSA;>sp|Q9Y285|SYFA_HUMAN Phenylalanine--tRNA ligase alpha subunit OS=Homo sapiens GN=FARSA PE=1 SV=3;>tr|K7ER16|K7ER16_HUMAN Phenylalanine--tRNA ligase alph	6	6	6	6	3	3	6	6	5	5	3	2	3	3	6	6	5	5	3	2	3	3	6	6	5	5	3	2	22.2	22.2	22.2	54.157	477	477;508;235;548;169;379	1	36	0	By MS/MS	By matching	By MS/MS	By MS/MS	By MS/MS
Q9Y6Q9-5;Q9Y6Q9;Q9Y6Q9-4;Q9Y6Q9-2;Q9Y6Q9-3	Q9Y6Q9-5;Q9Y6Q9;Q9Y6Q9-4;Q9Y6Q9-2;Q9Y6Q9-3	5;5;4;4;4	5;5;4;4;4	5;5;4;4;4	Nuclear receptor coactivator 3	NCOA3	>sp|Q9Y6Q9-5|NCOA3_HUMAN Isoform 5 of Nuclear receptor coactivator 3 OS=Homo sapiens GN=NCOA3;>sp|Q9Y6Q9|NCOA3_HUMAN Nuclear receptor coactivator 3 OS=Homo sapiens GN=NCOA3 PE=1 SV=1;>sp|Q9Y6Q9-4|NCOA3_HUMAN Isoform 4 of Nuclear receptor coactivator 3 OS=H	5	5	5	5	1	1	5	5	5	3	1	0	1	1	5	5	5	3	1	0	1	1	5	5	5	3	1	0	5.5	5.5	5.5	154.89	1420	1420;1424;1350;1409;1415	1	21	0	By matching	By matching	By MS/MS	By MS/MS	By matching
P78347-2;P78347-4;P78347-3;P78347	P78347-2;P78347-4;P78347-3;P78347	4;4;4;4	4;4;4;4	4;4;4;4	General transcription factor II-I	GTF2I	>sp|P78347-2|GTF2I_HUMAN Isoform 2 of General transcription factor II-I OS=Homo sapiens GN=GTF2I;>sp|P78347-4|GTF2I_HUMAN Isoform 4 of General transcription factor II-I OS=Homo sapiens GN=GTF2I;>sp|P78347-3|GTF2I_HUMAN Isoform 3 of General transcription fa	4	4	4	4	0	0	3	4	3	3	3	3	0	0	3	4	3	3	3	3	0	0	3	4	3	3	3	3	6.3	6.3	6.3	107.97	957	957;977;978;998	1	19	0	By matching	By matching	By MS/MS	By MS/MS	By MS/MS
C9J0K6;P30626-3;P30626-2;P30626;B4DHQ6	C9J0K6;P30626-3;P30626-2;P30626	10;10;10;10;3	10;10;10;10;3	10;10;10;10;3	Sorcin	SRI	>tr|C9J0K6|C9J0K6_HUMAN Sorcin OS=Homo sapiens GN=SRI PE=1 SV=1;>sp|P30626-3|SORCN_HUMAN Isoform 3 of Sorcin OS=Homo sapiens GN=SRI;>sp|P30626-2|SORCN_HUMAN Isoform 2 of Sorcin OS=Homo sapiens GN=SRI;>sp|P30626|SORCN_HUMAN Sorcin OS=Homo sapiens GN=SRI PE=	5	10	10	10	3	2	9	8	8	7	4	4	3	2	9	8	8	7	4	4	3	2	9	8	8	7	4	4	45.2	45.2	45.2	17.605	155	155;180;183;198;158	1	45	0	By matching	By MS/MS	By MS/MS	By MS/MS	By MS/MS
P35579;P35579-2;P35749-4;P35749-3;P35749;P35749-2;B1PS43	P35579;P35579-2	5;4;1;1;1;1;1	5;4;1;1;1;1;1	5;4;1;1;1;1;1	Myosin-9	MYH9	>sp|P35579|MYH9_HUMAN Myosin-9 OS=Homo sapiens GN=MYH9 PE=1 SV=4;>sp|P35579-2|MYH9_HUMAN Isoform 2 of Myosin-9 OS=Homo sapiens GN=MYH9	7	5	5	5	3	2	5	1	2	3	2	0	3	2	5	1	2	3	2	0	3	2	5	1	2	3	2	0	3.8	3.8	3.8	226.53	1960	1960;1382;1938;1945;1972;1979;2029	1	18	0	By MS/MS	By matching	By MS/MS	By MS/MS	By matching
Q99459	Q99459	3	3	3	Cell division cycle 5-like protein	CDC5L	>sp|Q99459|CDC5L_HUMAN Cell division cycle 5-like protein OS=Homo sapiens GN=CDC5L PE=1 SV=2	1	3	3	3	3	3	1	3	3	2	2	3	3	3	1	3	3	2	2	3	3	3	1	3	3	2	2	3	4.5	4.5	4.5	92.25	802	802	1	20	0.0021368	By MS/MS	By MS/MS	By matching	By matching	By matching
P78527;P78527-2	P78527;P78527-2	16;13	16;13	16;13	DNA-dependent protein kinase catalytic subunit	PRKDC	>sp|P78527|PRKDC_HUMAN DNA-dependent protein kinase catalytic subunit OS=Homo sapiens GN=PRKDC PE=1 SV=3;>sp|P78527-2|PRKDC_HUMAN Isoform 2 of DNA-dependent protein kinase catalytic subunit OS=Homo sapiens GN=PRKDC	2	16	16	16	4	3	14	13	13	10	8	6	4	3	14	13	13	10	8	6	4	3	14	13	13	10	8	6	5.5	5.5	5.5	469.08	4128	4128;4097	1	92	0	By matching	By matching	By MS/MS	By MS/MS	By MS/MS
P67775;P62714;P67775-2;H0YBN9;H0YC23;E5RFI3;E5RHP4;E7ESG8;E5RHC1	P67775;P62714;P67775-2	3;3;2;1;1;1;1;1;1	3;3;2;1;1;1;1;1;1	3;3;2;1;1;1;1;1;1	Serine/threonine-protein phosphatase 2A catalytic subunit alpha isoform;Serine/threonine-protein phosphatase 2A catalytic subunit beta isoform	PPP2CA;PPP2CB	>sp|P67775|PP2AA_HUMAN Serine/threonine-protein phosphatase 2A catalytic subunit alpha isoform OS=Homo sapiens GN=PPP2CA PE=1 SV=1;>sp|P62714|PP2AB_HUMAN Serine/threonine-protein phosphatase 2A catalytic subunit beta isoform OS=Homo sapiens GN=PPP2CB PE=1	9	3	3	3	1	2	2	1	2	2	2	2	1	2	2	1	2	2	2	2	1	2	2	1	2	2	2	2	16.5	16.5	16.5	35.594	309	309;309;255;52;124;125;126;145;184	1	14	0	By MS/MS	By MS/MS	By MS/MS	By MS/MS	By MS/MS
P17812;P17812-2	P17812;P17812-2	8;5	6;4	6;4	CTP synthase 1	CTPS1	>sp|P17812|PYRG1_HUMAN CTP synthase 1 OS=Homo sapiens GN=CTPS1 PE=1 SV=2;>sp|P17812-2|PYRG1_HUMAN Isoform 2 of CTP synthase 1 OS=Homo sapiens GN=CTPS1	2	8	6	6	2	2	8	7	4	5	1	1	0	0	6	6	3	4	0	0	0	0	6	6	3	4	0	0	17.3	12.9	12.9	66.69	591	591;360	1	19	0	By matching	By matching	By MS/MS	By MS/MS	By matching
Q14204;H0YJ21	Q14204	51;2	51;2	51;2	Cytoplasmic dynein 1 heavy chain 1	DYNC1H1	>sp|Q14204|DYHC1_HUMAN Cytoplasmic dynein 1 heavy chain 1 OS=Homo sapiens GN=DYNC1H1 PE=1 SV=5	2	51	51	51	6	5	45	46	41	46	5	3	6	5	45	46	41	46	5	3	6	5	45	46	41	46	5	3	15.1	15.1	15.1	532.4	4646	4646;180	1	206	0	By matching	By matching	By MS/MS	By MS/MS	By MS/MS
P35998;P35998-2;C9JLS9	P35998;P35998-2	7;4;2	7;4;2	7;4;2	26S protease regulatory subunit 7	PSMC2	>sp|P35998|PRS7_HUMAN 26S protease regulatory subunit 7 OS=Homo sapiens GN=PSMC2 PE=1 SV=3;>sp|P35998-2|PRS7_HUMAN Isoform 2 of 26S protease regulatory subunit 7 OS=Homo sapiens GN=PSMC2	3	7	7	7	7	7	7	7	7	3	5	4	7	7	7	7	7	3	5	4	7	7	7	7	7	3	5	4	24.9	24.9	24.9	48.633	433	433;296;130	1	54	0	By MS/MS	By MS/MS	By MS/MS	By MS/MS	By MS/MS
Q14318;Q14318-2;U3KQI1;U3KQ64;A0A0A0MTJ1;Q14318-3;M0R2K9	Q14318;Q14318-2	3;3;1;1;1;1;1	3;3;1;1;1;1;1	3;3;1;1;1;1;1	Peptidyl-prolyl cis-trans isomerase FKBP8	FKBP8	>sp|Q14318|FKBP8_HUMAN Peptidyl-prolyl cis-trans isomerase FKBP8 OS=Homo sapiens GN=FKBP8 PE=1 SV=2;>sp|Q14318-2|FKBP8_HUMAN Isoform 2 of Peptidyl-prolyl cis-trans isomerase FKBP8 OS=Homo sapiens GN=FKBP8	7	3	3	3	0	0	3	3	3	3	0	2	0	0	3	3	3	3	0	2	0	0	3	3	3	3	0	2	11.4	11.4	11.4	44.561	412	412;413;103;182;249;253;257	1	14	0	By matching	By matching	By MS/MS	By MS/MS	By MS/MS
Q96IX5	Q96IX5	3	3	3	Up-regulated during skeletal muscle growth protein 5	USMG5	>sp|Q96IX5|USMG5_HUMAN Up-regulated during skeletal muscle growth protein 5 OS=Homo sapiens GN=USMG5 PE=1 SV=1	1	3	3	3	0	0	2	2	3	3	2	3	0	0	2	2	3	3	2	3	0	0	2	2	3	3	2	3	44.8	44.8	44.8	6.4575	58	58	1	15	0	By matching	By matching	By MS/MS	By MS/MS	By MS/MS
O60762;Q5QPK2;H0Y368;Q5QPJ9	O60762;Q5QPK2;H0Y368;Q5QPJ9	7;7;7;4	7;7;7;4	7;7;7;4	Dolichol-phosphate mannosyltransferase	DPM1	>sp|O60762|DPM1_HUMAN Dolichol-phosphate mannosyltransferase subunit 1 OS=Homo sapiens GN=DPM1 PE=1 SV=1;>tr|Q5QPK2|Q5QPK2_HUMAN Dolichol-phosphate mannosyltransferase subunit 1 OS=Homo sapiens GN=DPM1 PE=1 SV=1;>tr|H0Y368|H0Y368_HUMAN Dolichol-phosphate m	4	7	7	7	3	2	7	7	5	6	5	5	3	2	7	7	5	6	5	5	3	2	7	7	5	6	5	5	39.6	39.6	39.6	29.634	260	260;287;295;221	1	44	0	By matching	By matching	By MS/MS	By MS/MS	By MS/MS
Q8N5F7;Q5M9Q1	Q8N5F7	3;1	3;1	3;1	NF-kappa-B-activating protein	NKAP	>sp|Q8N5F7|NKAP_HUMAN NF-kappa-B-activating protein OS=Homo sapiens GN=NKAP PE=1 SV=1	2	3	3	3	1	2	2	3	2	2	3	2	1	2	2	3	2	2	3	2	1	2	2	3	2	2	3	2	13	13	13	47.138	415	415;402	1	19	0	By MS/MS	By matching	By MS/MS	By MS/MS	By MS/MS
P15924-2;P15924-3;P15924	P15924-2;P15924-3;P15924	11;11;11	11;11;11	11;11;11	Desmoplakin	DSP	>sp|P15924-2|DESP_HUMAN Isoform DPII of Desmoplakin OS=Homo sapiens GN=DSP;>sp|P15924-3|DESP_HUMAN Isoform DSPIa of Desmoplakin OS=Homo sapiens GN=DSP;>sp|P15924|DESP_HUMAN Desmoplakin OS=Homo sapiens GN=DSP PE=1 SV=3	3	11	11	11	1	0	9	10	5	6	2	0	1	0	9	10	5	6	2	0	1	0	9	10	5	6	2	0	7.1	7.1	7.1	260.12	2272	2272;2428;2871	1	33	0	By matching	By matching	By MS/MS	By MS/MS	By matching
O75489;O75489-2;E9PS48	O75489	4;1;1	4;1;1	4;1;1	NADH dehydrogenase [ubiquinone] iron-sulfur protein 3, mitochondrial	NDUFS3	>sp|O75489|NDUS3_HUMAN NADH dehydrogenase [ubiquinone] iron-sulfur protein 3, mitochondrial OS=Homo sapiens GN=NDUFS3 PE=1 SV=1	3	4	4	4	1	1	3	4	3	3	0	0	1	1	3	4	3	3	0	0	1	1	3	4	3	3	0	0	19.7	19.7	19.7	30.241	264	264;132;161	1	15	0	By matching	By matching	By MS/MS	By MS/MS	By MS/MS
H3BP07;H3BTW6;P15735-2;P15735;J3KNN3;H3BTI9;H3BN16	H3BP07;H3BTW6;P15735-2;P15735;J3KNN3;H3BTI9;H3BN16	2;2;2;2;2;1;1	2;2;2;2;2;1;1	2;2;2;2;2;1;1	Phosphorylase b kinase gamma catalytic chain, liver/testis isoform	PHKG2	>tr|H3BP07|H3BP07_HUMAN Phosphorylase b kinase gamma catalytic chain, liver/testis isoform (Fragment) OS=Homo sapiens GN=PHKG2 PE=1 SV=5;>tr|H3BTW6|H3BTW6_HUMAN Phosphorylase b kinase gamma catalytic chain, liver/testis isoform (Fragment) OS=Homo sapiens G	7	2	2	2	1	1	2	2	2	2	1	0	1	1	2	2	2	2	1	0	1	1	2	2	2	2	1	0	12.9	12.9	12.9	29.255	255	255;266;374;406;410;80;87	1	11	0	By matching	By matching	By MS/MS	By MS/MS	By matching
Q92585	Q92585	4	4	4	Mastermind-like protein 1	MAML1	>sp|Q92585|MAML1_HUMAN Mastermind-like protein 1 OS=Homo sapiens GN=MAML1 PE=1 SV=3	1	4	4	4	1	1	4	3	3	3	0	1	1	1	4	3	3	3	0	1	1	1	4	3	3	3	0	1	10.5	10.5	10.5	108.05	1016	1016	1	16	0	By MS/MS	By matching	By MS/MS	By MS/MS	By MS/MS
C9J712;P35080;C9J0J7;C9JQ45;P35080-2;G5E9Q6	C9J712;P35080;C9J0J7;C9JQ45;P35080-2;G5E9Q6	2;2;1;1;1;1	2;2;1;1;1;1	2;2;1;1;1;1	Profilin-2;Profilin	PFN2	>tr|C9J712|C9J712_HUMAN Profilin-2 OS=Homo sapiens GN=PFN2 PE=1 SV=1;>sp|P35080|PROF2_HUMAN Profilin-2 OS=Homo sapiens GN=PFN2 PE=1 SV=3;>tr|C9J0J7|C9J0J7_HUMAN Profilin-2 OS=Homo sapiens GN=PFN2 PE=1 SV=1;>tr|C9JQ45|C9JQ45_HUMAN Profilin OS=Homo sapiens G	6	2	2	2	2	2	1	1	2	1	2	2	2	2	1	1	2	1	2	2	2	2	1	1	2	1	2	2	24.2	24.2	24.2	9.7982	91	91;140;91;110;140;188	1	13	0	By MS/MS	By MS/MS	By matching	By matching	By matching
P14618;P14618-3;P14618-2;H3BTN5;B4DNK4;H3BQ34;H3BR70;H3BT25;H3BUW1;H3BTJ2;H3BU13;P30613-2	P14618;P14618-3;P14618-2;H3BTN5;B4DNK4;H3BQ34	16;14;14;13;12;10;7;5;5;5;1;1	16;14;14;13;12;10;7;5;5;5;1;1	15;13;13;12;11;10;6;5;5;5;1;0	Pyruvate kinase PKM;Pyruvate kinase	PKM	>sp|P14618|KPYM_HUMAN Pyruvate kinase PKM OS=Homo sapiens GN=PKM PE=1 SV=4;>sp|P14618-3|KPYM_HUMAN Isoform 3 of Pyruvate kinase PKM OS=Homo sapiens GN=PKM;>sp|P14618-2|KPYM_HUMAN Isoform M1 of Pyruvate kinase PKM OS=Homo sapiens GN=PKM;>tr|H3BTN5|H3BTN5_HU	12	16	16	15	7	8	15	14	14	13	4	1	7	8	15	14	14	13	4	1	6	7	14	13	13	12	4	1	46.9	46.9	44.8	57.936	531	531;516;531;485;457;281;366;151;162;168;82;543	1	93	0	By MS/MS	By MS/MS	By MS/MS	By MS/MS	By MS/MS
Q02809;Q02809-2;Q5JXB8;Q5JXB7	Q02809;Q02809-2;Q5JXB8;Q5JXB7	2;2;1;1	2;2;1;1	2;2;1;1	Procollagen-lysine,2-oxoglutarate 5-dioxygenase 1	PLOD1	>sp|Q02809|PLOD1_HUMAN Procollagen-lysine,2-oxoglutarate 5-dioxygenase 1 OS=Homo sapiens GN=PLOD1 PE=1 SV=2;>sp|Q02809-2|PLOD1_HUMAN Isoform 2 of Procollagen-lysine,2-oxoglutarate 5-dioxygenase 1 OS=Homo sapiens GN=PLOD1;>tr|Q5JXB8|Q5JXB8_HUMAN Procollagen	4	2	2	2	1	0	2	2	2	2	0	0	1	0	2	2	2	2	0	0	1	0	2	2	2	2	0	0	3.9	3.9	3.9	83.549	727	727;774;225;283	1	9	0	By matching	By matching	By MS/MS	By MS/MS	By MS/MS
Q5TAQ0;V5IRT4;Q9BRT2	Q5TAQ0;V5IRT4;Q9BRT2	2;2;2	2;2;2	2;2;2	Mitochondrial nucleoid factor 1	MNF1	>tr|Q5TAQ0|Q5TAQ0_HUMAN Ubiquinol-cytochrome-c reductase complex assembly factor 2 OS=Homo sapiens GN=UQCC2 PE=1 SV=1;>tr|V5IRT4|V5IRT4_HUMAN Ubiquinol-cytochrome-c reductase complex assembly factor 2 (Fragment) OS=Homo sapiens GN=UQCC2 PE=1 SV=1;>sp|Q9BRT	3	2	2	2	1	2	2	2	2	2	1	2	1	2	2	2	2	2	1	2	1	2	2	2	2	2	1	2	32.7	32.7	32.7	11.909	101	101;126;126	1	14	0	By matching	By matching	By MS/MS	By MS/MS	By MS/MS
Q9Y5B9;G3V5A4;G3V401;G3V2X0	Q9Y5B9	5;1;1;1	5;1;1;1	5;1;1;1	FACT complex subunit SPT16	SUPT16H	>sp|Q9Y5B9|SP16H_HUMAN FACT complex subunit SPT16 OS=Homo sapiens GN=SUPT16H PE=1 SV=1	4	5	5	5	5	5	5	5	3	3	4	2	5	5	5	5	3	3	4	2	5	5	5	5	3	3	4	2	7.9	7.9	7.9	119.91	1047	1047;66;81;83	1	32	0	By MS/MS	By MS/MS	By MS/MS	By MS/MS	By MS/MS
Q86X55-1;Q86X55;Q86X55-2;K7EQA8;K7EK20;K7EPK1;K7EQB9	Q86X55-1;Q86X55;Q86X55-2;K7EQA8	11;11;10;9;2;2;1	11;11;10;9;2;2;1	11;11;10;9;2;2;1	Histone-arginine methyltransferase CARM1	CARM1	>sp|Q86X55-1|CARM1_HUMAN Isoform 1 of Histone-arginine methyltransferase CARM1 OS=Homo sapiens GN=CARM1;>sp|Q86X55|CARM1_HUMAN Histone-arginine methyltransferase CARM1 OS=Homo sapiens GN=CARM1 PE=1 SV=3;>sp|Q86X55-2|CARM1_HUMAN Isoform 2 of Histone-arginin	7	11	11	11	5	5	10	11	11	11	6	7	5	5	10	11	11	11	6	7	5	5	10	11	11	11	6	7	30.9	30.9	30.9	63.459	585	585;608;384;343;120;161;176	1	81	0	By MS/MS	By MS/MS	By MS/MS	By MS/MS	By MS/MS
E7EU85;E9PFF5;P51114-3;P51114-2;B4DXZ6;P51114;C9IZ22;C9JZE0;C9JY20	E7EU85;E9PFF5;P51114-3;P51114-2;B4DXZ6;P51114	6;6;6;6;6;6;1;1;1	4;4;4;4;4;4;1;1;1	4;4;4;4;4;4;1;1;1	Fragile X mental retardation syndrome-related protein 1	FXR1	>tr|E7EU85|E7EU85_HUMAN Fragile X mental retardation syndrome-related protein 1 OS=Homo sapiens GN=FXR1 PE=1 SV=1;>tr|E9PFF5|E9PFF5_HUMAN Fragile X mental retardation syndrome-related protein 1 OS=Homo sapiens GN=FXR1 PE=1 SV=1;>sp|P51114-3|FXR1_HUMAN Isof	9	6	4	4	3	3	2	2	3	4	5	6	2	2	2	1	2	3	3	4	2	2	2	1	2	3	3	4	18.1	14.5	14.5	50.99	454	454;490;536;539;608;621;94;119;123	1	21	0	By matching	By matching	By matching	By matching	By matching
Q9Y265;Q9Y265-2;E7ETR0;H7C4G5;J3QLR1;H7C4I3	Q9Y265;Q9Y265-2;E7ETR0;H7C4G5	18;13;11;9;4;4	18;13;11;9;4;4	18;13;11;9;4;4	RuvB-like 1	RUVBL1	>sp|Q9Y265|RUVB1_HUMAN RuvB-like 1 OS=Homo sapiens GN=RUVBL1 PE=1 SV=1;>sp|Q9Y265-2|RUVB1_HUMAN Isoform 2 of RuvB-like 1 OS=Homo sapiens GN=RUVBL1;>tr|E7ETR0|E7ETR0_HUMAN RuvB-like 1 OS=Homo sapiens GN=RUVBL1 PE=1 SV=1;>tr|H7C4G5|H7C4G5_HUMAN RuvB-like 1 (	6	18	18	18	9	10	15	17	14	15	11	12	9	10	15	17	14	15	11	12	9	10	15	17	14	15	11	12	54.4	54.4	54.4	50.227	456	456;386;315;267;131;222	1	128	0	By MS/MS	By MS/MS	By MS/MS	By MS/MS	By MS/MS
Q14697;Q14697-2;F5H6X6;E9PKU7	Q14697;Q14697-2;F5H6X6;E9PKU7	6;6;4;4	6;6;4;4	6;6;4;4	Neutral alpha-glucosidase AB	GANAB	>sp|Q14697|GANAB_HUMAN Neutral alpha-glucosidase AB OS=Homo sapiens GN=GANAB PE=1 SV=3;>sp|Q14697-2|GANAB_HUMAN Isoform 2 of Neutral alpha-glucosidase AB OS=Homo sapiens GN=GANAB;>tr|F5H6X6|F5H6X6_HUMAN Neutral alpha-glucosidase AB OS=Homo sapiens GN=GANAB	4	6	6	6	1	1	6	5	4	3	1	1	1	1	6	5	4	3	1	1	1	1	6	5	4	3	1	1	9	9	9	106.87	944	944;966;847;852	1	22	0	By matching	By MS/MS	By MS/MS	By MS/MS	By matching
Q02952-3;Q02952-2;Q02952	Q02952-3;Q02952-2;Q02952	6;6;6	6;6;6	6;6;6	A-kinase anchor protein 12	AKAP12	>sp|Q02952-3|AKA12_HUMAN Isoform 3 of A-kinase anchor protein 12 OS=Homo sapiens GN=AKAP12;>sp|Q02952-2|AKA12_HUMAN Isoform 2 of A-kinase anchor protein 12 OS=Homo sapiens GN=AKAP12;>sp|Q02952|AKA12_HUMAN A-kinase anchor protein 12 OS=Homo sapiens GN=AKAP1	3	6	6	6	2	2	6	6	5	4	2	1	2	2	6	6	5	4	2	1	2	2	6	6	5	4	2	1	6	6	6	180.99	1677	1677;1684;1782	1	30	0	By MS/MS	By MS/MS	By MS/MS	By MS/MS	By MS/MS
G3V4W0;B4DY08;B2R5W2;P07910-2;P07910;G3V576;P07910-4;G3V4C1;G3V2Q1;G3V555;G3V575;P07910-3;G3V5X6;G3V3K6;G3V251;B4DSU6;G3V5V7;G3V2D6;G3V4M8;G3V2H6;P0DMR1;O60812;B7ZW38;B2RXH8	G3V4W0;B4DY08;B2R5W2;P07910-2;P07910;G3V576;P07910-4;G3V4C1;G3V2Q1;G3V555;G3V575;P07910-3;G3V5X6;G3V3K6;G3V251;B4DSU6;G3V5V7;G3V2D6	6;6;6;6;6;5;5;5;5;4;4;4;3;3;3;3;3;3;2;1;1;1;1;1	6;6;6;6;6;5;5;5;5;4;4;4;3;3;3;3;3;3;2;1;1;1;1;1	6;6;6;6;6;5;5;5;5;4;4;4;3;3;3;3;3;3;2;1;1;1;1;1	Heterogeneous nuclear ribonucleoproteins C1/C2	HNRNPC	>tr|G3V4W0|G3V4W0_HUMAN Heterogeneous nuclear ribonucleoproteins C1/C2 (Fragment) OS=Homo sapiens GN=HNRNPC PE=1 SV=1;>tr|B4DY08|B4DY08_HUMAN Heterogeneous nuclear ribonucleoproteins C1/C2 OS=Homo sapiens GN=HNRNPC PE=1 SV=1;>tr|B2R5W2|B2R5W2_HUMAN Heterog	24	6	6	6	6	6	3	2	3	3	5	5	6	6	3	2	3	3	5	5	6	6	3	2	3	3	5	5	30.2	30.2	30.2	28.916	262	262;288;290;293;306;231;250;292;305;175;187;226;117;121;126;147;180;214;66;54;293;293;293;293	1	33	0	By MS/MS	By MS/MS	By matching	By matching	By matching
P05976-2;P05976;P08590	P05976-2;P05976;P08590	1;1;1	1;1;1	1;1;1	Myosin light chain 1/3, skeletal muscle isoform;Myosin light chain 3	MYL1;MYL3	>sp|P05976-2|MYL1_HUMAN Isoform MLC3 of Myosin light chain 1/3, skeletal muscle isoform OS=Homo sapiens GN=MYL1;>sp|P05976|MYL1_HUMAN Myosin light chain 1/3, skeletal muscle isoform OS=Homo sapiens GN=MYL1 PE=2 SV=3;>sp|P08590|MYL3_HUMAN Myosin light chain	3	1	1	1	1	1	1	1	1	1	1	1	1	1	1	1	1	1	1	1	1	1	1	1	1	1	1	1	10.7	10.7	10.7	16.684	150	150;194;195	1	12	0	By matching	By matching	By MS/MS	By MS/MS	By MS/MS
P62191;P62191-2	P62191;P62191-2	8;7	8;7	8;7	26S protease regulatory subunit 4	PSMC1	>sp|P62191|PRS4_HUMAN 26S protease regulatory subunit 4 OS=Homo sapiens GN=PSMC1 PE=1 SV=1;>sp|P62191-2|PRS4_HUMAN Isoform 2 of 26S protease regulatory subunit 4 OS=Homo sapiens GN=PSMC1	2	8	8	8	6	7	8	8	8	8	5	6	6	7	8	8	8	8	5	6	6	7	8	8	8	8	5	6	23.2	23.2	23.2	49.184	440	440;367	1	60	0	By MS/MS	By MS/MS	By MS/MS	By MS/MS	By MS/MS
F5GZI3;Q8TEW0-9;Q8TEW0-10;Q5VWU8;Q8TEW0-8;Q8TEW0-5;Q8TEW0-3;Q8TEW0-7;Q5VWV2;Q8TEW0-6;Q8TEW0-4;Q8TEW0-11;Q8TEW0-2;Q8TEW0;B1AP52	F5GZI3;Q8TEW0-9;Q8TEW0-10;Q5VWU8;Q8TEW0-8;Q8TEW0-5;Q8TEW0-3;Q8TEW0-7;Q5VWV2;Q8TEW0-6;Q8TEW0-4;Q8TEW0-11;Q8TEW0-2;Q8TEW0	3;3;3;3;3;3;3;3;3;3;3;3;3;3;1	3;3;3;3;3;3;3;3;3;3;3;3;3;3;1	3;3;3;3;3;3;3;3;3;3;3;3;3;3;1	Partitioning defective 3 homolog	PARD3	>tr|F5GZI3|F5GZI3_HUMAN Partitioning defective 3 homolog OS=Homo sapiens GN=PARD3 PE=1 SV=1;>sp|Q8TEW0-9|PARD3_HUMAN Isoform 9 of Partitioning defective 3 homolog OS=Homo sapiens GN=PARD3;>sp|Q8TEW0-10|PARD3_HUMAN Isoform 10 of Partitioning defective 3 hom	15	3	3	3	1	0	2	1	2	1	0	2	1	0	2	1	2	1	0	2	1	0	2	1	2	1	0	2	5.8	5.8	5.8	82.063	747	747;988;1000;1001;1031;1244;1266;1273;1296;1310;1319;1340;1353;1356;179	1	9	0	By matching	By matching	By MS/MS	By matching	By MS/MS
P09496-5;P09496-2;C9J8P9;P09496-4;P09496-3;P09496;F8WF69	P09496-5;P09496-2;C9J8P9;P09496-4;P09496-3;P09496;F8WF69	2;2;1;1;1;1;1	2;2;1;1;1;1;1	2;2;1;1;1;1;1	Clathrin light chain A	CLTA	>sp|P09496-5|CLCA_HUMAN Isoform 5 of Clathrin light chain A OS=Homo sapiens GN=CLTA;>sp|P09496-2|CLCA_HUMAN Isoform Non-brain of Clathrin light chain A OS=Homo sapiens GN=CLTA;>tr|C9J8P9|C9J8P9_HUMAN Clathrin light chain A OS=Homo sapiens GN=CLTA PE=1 SV=1	7	2	2	2	2	2	2	2	2	2	2	2	2	2	2	2	2	2	2	2	2	2	2	2	2	2	2	2	19.3	19.3	19.3	17.687	166	166;218;196;230;236;248;260	1	26	0	By matching	By matching	By MS/MS	By MS/MS	By MS/MS
Q13418-2;Q13418;A0A0A0MTH3;A0A087WWY6;Q13418-3	Q13418-2;Q13418;A0A0A0MTH3;A0A087WWY6	3;3;3;2;1	3;3;3;2;1	3;3;3;2;1	Integrin-linked protein kinase	ILK	>sp|Q13418-2|ILK_HUMAN Isoform 2 of Integrin-linked protein kinase OS=Homo sapiens GN=ILK;>sp|Q13418|ILK_HUMAN Integrin-linked protein kinase OS=Homo sapiens GN=ILK PE=1 SV=2;>tr|A0A0A0MTH3|A0A0A0MTH3_HUMAN Integrin-linked protein kinase OS=Homo sapiens GN	5	3	3	3	0	2	3	3	2	2	0	1	0	2	3	3	2	2	0	1	0	2	3	3	2	2	0	1	10	10	10	44.349	391	391;452;483;111;318	1	13	0	By matching	By MS/MS	By MS/MS	By MS/MS	By MS/MS
C9JTQ0	C9JTQ0	1	1	1	Ankyrin repeat domain-containing protein 63	ANKRD63	>sp|C9JTQ0|ANR63_HUMAN Ankyrin repeat domain-containing protein 63 OS=Homo sapiens GN=ANKRD63 PE=3 SV=1	1	1	1	1	0	0	1	1	1	1	1	1	0	0	1	1	1	1	1	1	0	0	1	1	1	1	1	1	5.3	5.3	5.3	39.62	380	380	1	11	0	By matching	By matching	By MS/MS	By MS/MS	By MS/MS
B3KWA2;Q92994-9;Q92994-3;Q92994-7;Q92994-8;Q92994-5;Q92994	B3KWA2;Q92994-9;Q92994-3;Q92994-7;Q92994-8;Q92994-5;Q92994	1;1;1;1;1;1;1	1;1;1;1;1;1;1	1;1;1;1;1;1;1	Transcription factor IIIB 90 kDa subunit	BRF1	>tr|B3KWA2|B3KWA2_HUMAN Transcription factor IIIB 90 kDa subunit OS=Homo sapiens GN=BRF1 PE=1 SV=1;>sp|Q92994-9|TF3B_HUMAN Isoform 9 of Transcription factor IIIB 90 kDa subunit OS=Homo sapiens GN=BRF1;>sp|Q92994-3|TF3B_HUMAN Isoform 3 of Transcription fact	7	1	1	1	1	1	1	1	1	1	1	1	1	1	1	1	1	1	1	1	1	1	1	1	1	1	1	1	11.8	11.8	11.8	22.23	203	203;439;473;562;584;650;677	1	11	0	By matching	By matching	By MS/MS	By MS/MS	By MS/MS
Q9BPW8;F8WCR5;H7C2U6	Q9BPW8;F8WCR5;H7C2U6	2;1;1	2;1;1	2;1;1	Protein NipSnap homolog 1	NIPSNAP1	>sp|Q9BPW8|NIPS1_HUMAN Protein NipSnap homolog 1 OS=Homo sapiens GN=NIPSNAP1 PE=1 SV=1;>tr|F8WCR5|F8WCR5_HUMAN Protein NipSnap homolog 1 OS=Homo sapiens GN=NIPSNAP1 PE=1 SV=1;>tr|H7C2U6|H7C2U6_HUMAN Protein NipSnap homolog 1 (Fragment) OS=Homo sapiens GN=N	3	2	2	2	0	0	2	1	2	2	1	0	0	0	2	1	2	2	1	0	0	0	2	1	2	2	1	0	13.4	13.4	13.4	33.31	284	284;128;221	1	8	0	By matching	By matching	By MS/MS	By MS/MS	By MS/MS
Q53ET0;J3KNE6;Q5T4K5	Q53ET0;J3KNE6;Q5T4K5	3;2;2	3;2;2	3;2;2	CREB-regulated transcription coactivator 2	CRTC2	>sp|Q53ET0|CRTC2_HUMAN CREB-regulated transcription coactivator 2 OS=Homo sapiens GN=CRTC2 PE=1 SV=2;>tr|J3KNE6|J3KNE6_HUMAN CREB-regulated transcription coactivator 2 OS=Homo sapiens GN=CRTC2 PE=1 SV=1;>tr|Q5T4K5|Q5T4K5_HUMAN CREB-regulated transcription	3	3	3	3	2	1	2	2	0	2	0	0	2	1	2	2	0	2	0	0	2	1	2	2	0	2	0	0	7.6	7.6	7.6	73.301	693	693;54;373	1	9	0	By matching	By matching	By MS/MS	By MS/MS	By matching
Q9UNF1;Q9UNF1-2;Q5H909;Q5H907	Q9UNF1;Q9UNF1-2;Q5H909;Q5H907	11;10;10;8	11;10;10;8	11;10;10;8	Melanoma-associated antigen D2	MAGED2	>sp|Q9UNF1|MAGD2_HUMAN Melanoma-associated antigen D2 OS=Homo sapiens GN=MAGED2 PE=1 SV=2;>sp|Q9UNF1-2|MAGD2_HUMAN Isoform 2 of Melanoma-associated antigen D2 OS=Homo sapiens GN=MAGED2;>tr|Q5H909|Q5H909_HUMAN Melanoma-associated antigen D2 OS=Homo sapiens	4	11	11	11	0	0	11	8	8	3	4	4	0	0	11	8	8	3	4	4	0	0	11	8	8	3	4	4	21.6	21.6	21.6	64.953	606	606;588;588;521	1	48	0	By matching	By matching	By MS/MS	By MS/MS	By MS/MS
Q15393;Q15393-3;Q15393-2;H3BMB0;I3L4G7;J3QKV4	Q15393	12;4;2;1;1;1	12;4;2;1;1;1	12;4;2;1;1;1	Splicing factor 3B subunit 3	SF3B3	>sp|Q15393|SF3B3_HUMAN Splicing factor 3B subunit 3 OS=Homo sapiens GN=SF3B3 PE=1 SV=4	6	12	12	12	10	8	11	12	10	10	12	7	10	8	11	12	10	10	12	7	10	8	11	12	10	10	12	7	15.8	15.8	15.8	135.58	1217	1217;399;275;30;72;91	1	80	0	By MS/MS	By MS/MS	By MS/MS	By MS/MS	By MS/MS
O94927;O94927-2	O94927;O94927-2	2;1	2;1	2;1	HAUS augmin-like complex subunit 5	HAUS5	>sp|O94927|HAUS5_HUMAN HAUS augmin-like complex subunit 5 OS=Homo sapiens GN=HAUS5 PE=1 SV=2;>sp|O94927-2|HAUS5_HUMAN Isoform 2 of HAUS augmin-like complex subunit 5 OS=Homo sapiens GN=HAUS5	2	2	2	2	0	0	2	2	2	2	0	0	0	0	2	2	2	2	0	0	0	0	2	2	2	2	0	0	4.3	4.3	4.3	71.682	633	633;290	1	8	0.0020833	By matching	By matching	By MS/MS	By matching	By matching
Q8WUX9;E5RJI3;Q8WUX9-2;E5RIU9;E5RFR8	Q8WUX9;E5RJI3;Q8WUX9-2;E5RIU9	4;3;3;3;1	4;3;3;3;1	4;3;3;3;1	Charged multivesicular body protein 7	CHMP7	>sp|Q8WUX9|CHMP7_HUMAN Charged multivesicular body protein 7 OS=Homo sapiens GN=CHMP7 PE=1 SV=1;>tr|E5RJI3|E5RJI3_HUMAN Charged multivesicular body protein 7 OS=Homo sapiens GN=CHMP7 PE=1 SV=1;>sp|Q8WUX9-2|CHMP7_HUMAN Isoform 2 of Charged multivesicular bo	5	4	4	4	2	3	4	3	2	2	2	3	2	3	4	3	2	2	2	3	2	3	4	3	2	2	2	3	9.3	9.3	9.3	50.91	453	453;157;163;209;79	1	21	0	By MS/MS	By MS/MS	By MS/MS	By MS/MS	By MS/MS
H7C308;Q96RN5-3;G3V1P5;Q96RN5-2;Q96RN5	H7C308;Q96RN5-3;G3V1P5;Q96RN5-2;Q96RN5	1;1;1;1;1	1;1;1;1;1	1;1;1;1;1	Mediator of RNA polymerase II transcription subunit 15	MED15	>tr|H7C308|H7C308_HUMAN Mediator of RNA polymerase II transcription subunit 15 (Fragment) OS=Homo sapiens GN=MED15 PE=1 SV=1;>sp|Q96RN5-3|MED15_HUMAN Isoform 3 of Mediator of RNA polymerase II transcription subunit 15 OS=Homo sapiens GN=MED15;>tr|G3V1P5|G3	5	1	1	1	1	1	1	1	1	1	1	1	1	1	1	1	1	1	1	1	1	1	1	1	1	1	1	1	9.3	9.3	9.3	22.035	194	194;677;722;748;788	1	15	0	By MS/MS	By MS/MS	By MS/MS	By MS/MS	By MS/MS
A0A0B4J296;Q15370;Q15370-2;B8ZZU8;I3L0M9	A0A0B4J296;Q15370;Q15370-2;B8ZZU8;I3L0M9	3;3;3;2;2	3;3;3;2;2	3;3;3;2;2	Transcription elongation factor B polypeptide 2	TCEB2	>tr|A0A0B4J296|A0A0B4J296_HUMAN Transcription elongation factor B polypeptide 2 OS=Homo sapiens GN=TCEB2 PE=1 SV=1;>sp|Q15370|ELOB_HUMAN Transcription elongation factor B polypeptide 2 OS=Homo sapiens GN=TCEB2 PE=1 SV=1;>sp|Q15370-2|ELOB_HUMAN Isoform 2 of	5	3	3	3	3	3	2	3	3	3	3	3	3	3	2	3	3	3	3	3	3	3	2	3	3	3	3	3	37.9	37.9	37.9	7.7561	66	66;118;161;113;140	1	23	0	By MS/MS	By MS/MS	By MS/MS	By MS/MS	By MS/MS
F8VPD4;P27708;H7C2E4;H7BZB3;H7C3Z5;P31327-2;P31327;P31327-3	F8VPD4;P27708	44;44;7;5;3;1;1;1	44;44;7;5;3;1;1;1	44;44;7;5;3;1;1;1	CAD protein;Glutamine-dependent carbamoyl-phosphate synthase;Aspartate carbamoyltransferase;Dihydroorotase	CAD	>tr|F8VPD4|F8VPD4_HUMAN CAD protein OS=Homo sapiens GN=CAD PE=1 SV=1;>sp|P27708|PYR1_HUMAN CAD protein OS=Homo sapiens GN=CAD PE=1 SV=3	8	44	44	44	5	4	39	41	35	36	4	5	5	4	39	41	35	36	4	5	5	4	39	41	35	36	4	5	28.6	28.6	28.6	236.02	2162	2162;2225;293;280;269;1049;1500;1506	1	191	0	By matching	By matching	By MS/MS	By MS/MS	By MS/MS
A6NJ78;P0C7V9;A6NJ78-2;A6NJ78-4	A6NJ78	4;1;1;1	4;1;1;1	4;1;1;1	Probable methyltransferase-like protein 15	METTL15	>sp|A6NJ78|MET15_HUMAN Probable methyltransferase-like protein 15 OS=Homo sapiens GN=METTL15 PE=1 SV=1	4	4	4	4	1	1	2	4	4	4	1	0	1	1	2	4	4	4	1	0	1	1	2	4	4	4	1	0	15	15	15	46.121	407	407;234;273;279	1	17	0	By matching	By matching	By matching	By matching	By MS/MS
P31939-2;P31939;F8WEF0;C9JLK0;H7C1S2	P31939-2;P31939	3;3;1;1;1	3;3;1;1;1	3;3;1;1;1	Bifunctional purine biosynthesis protein PURH;Phosphoribosylaminoimidazolecarboxamide formyltransferase;IMP cyclohydrolase	ATIC	>sp|P31939-2|PUR9_HUMAN Isoform 2 of Bifunctional purine biosynthesis protein PURH OS=Homo sapiens GN=ATIC;>sp|P31939|PUR9_HUMAN Bifunctional purine biosynthesis protein PURH OS=Homo sapiens GN=ATIC PE=1 SV=3	5	3	3	3	3	3	3	3	2	2	2	2	3	3	3	3	2	2	2	2	3	3	3	3	2	2	2	2	6.1	6.1	6.1	64.523	591	591;592;84;170;231	1	20	0	By MS/MS	By MS/MS	By matching	By MS/MS	By MS/MS
P51571;A6NLM8	P51571;A6NLM8	2;1	2;1	2;1	Translocon-associated protein subunit delta	SSR4	>sp|P51571|SSRD_HUMAN Translocon-associated protein subunit delta OS=Homo sapiens GN=SSR4 PE=1 SV=1;>tr|A6NLM8|A6NLM8_HUMAN Translocon-associated protein subunit delta OS=Homo sapiens GN=SSR4 PE=1 SV=1	2	2	2	2	0	0	2	2	2	2	0	0	0	0	2	2	2	2	0	0	0	0	2	2	2	2	0	0	13.9	13.9	13.9	18.998	173	173;148	1	8	0	By matching	By matching	By MS/MS	By MS/MS	By matching
K7EMV3;B4DEB1;K7EK07;Q71DI3;Q16695;P84243;P68431;K7ES00;K7EP01;Q6NXT2;Q5TEC6	K7EMV3;B4DEB1;K7EK07;Q71DI3;Q16695;P84243;P68431;K7ES00;K7EP01;Q6NXT2;Q5TEC6	2;2;2;2;2;2;2;2;1;1;1	2;2;2;2;2;2;2;2;1;1;1	2;2;2;2;2;2;2;2;1;1;1	Histone H3;Histone H3.2;Histone H3.1t;Histone H3.3;Histone H3.1;Histone H3.3C	H3F3B;H3F3A;HIST2H3A;HIST3H3;HIST1H3A;H3F3C;HIST2H3PS2	>tr|K7EMV3|K7EMV3_HUMAN Histone H3 OS=Homo sapiens GN=H3F3B PE=1 SV=1;>tr|B4DEB1|B4DEB1_HUMAN Histone H3 OS=Homo sapiens GN=H3F3A PE=1 SV=1;>tr|K7EK07|K7EK07_HUMAN Histone H3 (Fragment) OS=Homo sapiens GN=H3F3B PE=1 SV=1;>sp|Q71DI3|H32_HUMAN Histone H3.2 O	11	2	2	2	2	2	2	2	2	1	2	2	2	2	2	2	2	1	2	2	2	2	2	2	2	1	2	2	19.6	19.6	19.6	10.334	92	92;123;132;136;136;136;136;151;113;135;136	1	15	0	By MS/MS	By MS/MS	By matching	By MS/MS	By matching
O95071-2;O95071;E7EMW7;E7ET84;E5RFK7;H0YBB4;H0YAV7	O95071-2;O95071;E7EMW7	25;25;24;6;4;1;1	25;25;24;6;4;1;1	25;25;24;6;4;1;1	E3 ubiquitin-protein ligase UBR5	UBR5	>sp|O95071-2|UBR5_HUMAN Isoform 2 of E3 ubiquitin-protein ligase UBR5 OS=Homo sapiens GN=UBR5;>sp|O95071|UBR5_HUMAN E3 ubiquitin-protein ligase UBR5 OS=Homo sapiens GN=UBR5 PE=1 SV=2;>tr|E7EMW7|E7EMW7_HUMAN E3 ubiquitin-protein ligase UBR5 OS=Homo sapiens	7	25	25	25	4	5	21	20	20	19	5	6	4	5	21	20	20	19	5	6	4	5	21	20	20	19	5	6	16	16	16	309.22	2798	2798;2799;2792;527;166;195;201	1	100	0	By matching	By matching	By MS/MS	By MS/MS	By MS/MS
P48047;H7C0C1;H7C086;H7C068	P48047;H7C0C1	7;6;2;1	7;6;2;1	7;6;2;1	ATP synthase subunit O, mitochondrial	ATP5O	>sp|P48047|ATPO_HUMAN ATP synthase subunit O, mitochondrial OS=Homo sapiens GN=ATP5O PE=1 SV=1;>tr|H7C0C1|H7C0C1_HUMAN Uncharacterized protein (Fragment) OS=Homo sapiens PE=4 SV=2	4	7	7	7	3	3	6	6	7	7	4	2	3	3	6	6	7	7	4	2	3	3	6	6	7	7	4	2	40.4	40.4	40.4	23.277	213	213;242;74;86	1	39	0	By matching	By matching	By MS/MS	By MS/MS	By MS/MS
F8W651;P61923;F8VVA7;F8VYK5;F8VXB1;F8VUC5;F8W156;P61923-2;P61923-3;P61923-5;F8VYZ4;P61923-4	F8W651;P61923;F8VVA7;F8VYK5;F8VXB1;F8VUC5;F8W156;P61923-2;P61923-3;P61923-5;F8VYZ4;P61923-4	2;2;2;1;1;1;1;1;1;1;1;1	2;2;2;1;1;1;1;1;1;1;1;1	2;2;2;1;1;1;1;1;1;1;1;1	Coatomer subunit zeta-1	COPZ1	>tr|F8W651|F8W651_HUMAN Coatomer subunit zeta-1 OS=Homo sapiens GN=COPZ1 PE=1 SV=1;>sp|P61923|COPZ1_HUMAN Coatomer subunit zeta-1 OS=Homo sapiens GN=COPZ1 PE=1 SV=1;>tr|F8VVA7|F8VVA7_HUMAN Coatomer subunit zeta-1 OS=Homo sapiens GN=COPZ1 PE=1 SV=1;>tr|F8VY	12	2	2	2	1	1	2	2	1	2	1	1	1	1	2	2	1	2	1	1	1	1	2	2	1	2	1	1	31.1	31.1	31.1	13.393	119	119;177;198;89;92;95;107;126;154;160;163;185	1	11	0.0020891	By MS/MS	By MS/MS	By MS/MS	By matching	By matching
P53621;P53621-2	P53621;P53621-2	4;4	4;4	4;4	Coatomer subunit alpha;Xenin;Proxenin	COPA	>sp|P53621|COPA_HUMAN Coatomer subunit alpha OS=Homo sapiens GN=COPA PE=1 SV=2;>sp|P53621-2|COPA_HUMAN Isoform 2 of Coatomer subunit alpha OS=Homo sapiens GN=COPA	2	4	4	4	0	0	4	4	3	3	0	0	0	0	4	4	3	3	0	0	0	0	4	4	3	3	0	0	6	6	6	138.34	1224	1224;1233	1	14	0	By matching	By matching	By MS/MS	By MS/MS	By MS/MS
P43686;P43686-2	P43686;P43686-2	8;6	8;6	8;6	26S protease regulatory subunit 6B	PSMC4	>sp|P43686|PRS6B_HUMAN 26S protease regulatory subunit 6B OS=Homo sapiens GN=PSMC4 PE=1 SV=2;>sp|P43686-2|PRS6B_HUMAN Isoform 2 of 26S protease regulatory subunit 6B OS=Homo sapiens GN=PSMC4	2	8	8	8	4	3	7	7	7	7	5	3	4	3	7	7	7	7	5	3	4	3	7	7	7	7	5	3	30.9	30.9	30.9	47.366	418	418;387	1	54	0	By MS/MS	By MS/MS	By MS/MS	By MS/MS	By MS/MS
Q4G0F5	Q4G0F5	2	2	2	Vacuolar protein sorting-associated protein 26B	VPS26B	>sp|Q4G0F5|VP26B_HUMAN Vacuolar protein sorting-associated protein 26B OS=Homo sapiens GN=VPS26B PE=1 SV=2	1	2	2	2	2	1	2	1	2	1	1	1	2	1	2	1	2	1	1	1	2	1	2	1	2	1	1	1	8.9	8.9	8.9	39.154	336	336	1	11	0	By MS/MS	By matching	By MS/MS	By matching	By matching
Q9BU61;Q9BU61-2	Q9BU61;Q9BU61-2	2;1	2;1	2;1	NADH dehydrogenase [ubiquinone] 1 alpha subcomplex assembly factor 3	NDUFAF3	>sp|Q9BU61|NDUF3_HUMAN NADH dehydrogenase [ubiquinone] 1 alpha subcomplex assembly factor 3 OS=Homo sapiens GN=NDUFAF3 PE=1 SV=1;>sp|Q9BU61-2|NDUF3_HUMAN Isoform b of NADH dehydrogenase [ubiquinone] 1 alpha subcomplex assembly factor 3 OS=Homo sapiens GN=N	2	2	2	2	1	1	2	1	1	2	0	0	1	1	2	1	1	2	0	0	1	1	2	1	1	2	0	0	11.4	11.4	11.4	20.35	184	184;127	1	8	0	By matching	By matching	By MS/MS	By MS/MS	By MS/MS
P62136;E9PMD7;P62136-2;P62136-3;F5H1L6;F5H037	P62136;E9PMD7;P62136-2;P62136-3	5;4;4;3;1;1	5;4;4;3;1;1	4;3;3;2;1;1	Serine/threonine-protein phosphatase PP1-alpha catalytic subunit;Serine/threonine-protein phosphatase	PPP1CA	>sp|P62136|PP1A_HUMAN Serine/threonine-protein phosphatase PP1-alpha catalytic subunit OS=Homo sapiens GN=PPP1CA PE=1 SV=1;>tr|E9PMD7|E9PMD7_HUMAN Serine/threonine-protein phosphatase (Fragment) OS=Homo sapiens GN=PPP1CA PE=1 SV=1;>sp|P62136-2|PP1A_HUMAN I	6	5	5	4	1	2	4	5	5	2	3	2	1	2	4	5	5	2	3	2	1	1	3	4	4	1	3	2	19.4	19.4	16.1	37.512	330	330;253;341;286;169;180	1	26	0	By matching	By matching	By MS/MS	By MS/MS	By MS/MS
O95429-2;O95429;H0YBT1	O95429-2;O95429	5;5;1	5;5;1	5;5;1	BAG family molecular chaperone regulator 4	BAG4	>sp|O95429-2|BAG4_HUMAN Isoform 2 of BAG family molecular chaperone regulator 4 OS=Homo sapiens GN=BAG4;>sp|O95429|BAG4_HUMAN BAG family molecular chaperone regulator 4 OS=Homo sapiens GN=BAG4 PE=1 SV=1	3	5	5	5	1	1	5	5	3	4	0	1	1	1	5	5	3	4	0	1	1	1	5	5	3	4	0	1	24.7	24.7	24.7	45.409	421	421;457;155	1	20	0	By matching	By MS/MS	By MS/MS	By MS/MS	By MS/MS
Q9NRX2;E9PKV2	Q9NRX2;E9PKV2	2;1	2;1	2;1	39S ribosomal protein L17, mitochondrial	MRPL17	>sp|Q9NRX2|RM17_HUMAN 39S ribosomal protein L17, mitochondrial OS=Homo sapiens GN=MRPL17 PE=1 SV=1;>tr|E9PKV2|E9PKV2_HUMAN 39S ribosomal protein L17, mitochondrial (Fragment) OS=Homo sapiens GN=MRPL17 PE=1 SV=1	2	2	2	2	1	2	1	2	2	2	0	2	1	2	1	2	2	2	0	2	1	2	1	2	2	2	0	2	12.6	12.6	12.6	20.05	175	175;142	1	12	0	By matching	By matching	By matching	By matching	By MS/MS
Q96S55-2;Q96S55;Q96S55-3;Q96S55-4	Q96S55-2;Q96S55;Q96S55-3	3;3;2;1	3;3;2;1	3;3;2;1	ATPase WRNIP1	WRNIP1	>sp|Q96S55-2|WRIP1_HUMAN Isoform 2 of ATPase WRNIP1 OS=Homo sapiens GN=WRNIP1;>sp|Q96S55|WRIP1_HUMAN ATPase WRNIP1 OS=Homo sapiens GN=WRNIP1 PE=1 SV=2;>sp|Q96S55-3|WRIP1_HUMAN Isoform 3 of ATPase WRNIP1 OS=Homo sapiens GN=WRNIP1	4	3	3	3	0	0	2	2	2	3	1	1	0	0	2	2	2	3	1	1	0	0	2	2	2	3	1	1	7.2	7.2	7.2	69.458	640	640;665;445;281	1	11	0.0021429	By matching	By matching	By MS/MS	By MS/MS	By matching
P53007	P53007	2	2	2	Tricarboxylate transport protein, mitochondrial	SLC25A1	>sp|P53007|TXTP_HUMAN Tricarboxylate transport protein, mitochondrial OS=Homo sapiens GN=SLC25A1 PE=1 SV=2	1	2	2	2	2	1	2	2	2	2	2	2	2	1	2	2	2	2	2	2	2	1	2	2	2	2	2	2	7.7	7.7	7.7	34.012	311	311	1	15	0	By matching	By matching	By MS/MS	By MS/MS	By MS/MS
G3V2K7;P49755	G3V2K7;P49755	2;2	2;2	2;2	Transmembrane emp24 domain-containing protein 10	TMED10	>tr|G3V2K7|G3V2K7_HUMAN Transmembrane emp24 domain-containing protein 10 OS=Homo sapiens GN=TMED10 PE=1 SV=1;>sp|P49755|TMEDA_HUMAN Transmembrane emp24 domain-containing protein 10 OS=Homo sapiens GN=TMED10 PE=1 SV=2	2	2	2	2	2	1	2	2	2	2	1	2	2	1	2	2	2	2	1	2	2	1	2	2	2	2	1	2	18.3	18.3	18.3	16.904	153	153;219	1	14	0	By matching	By matching	By MS/MS	By MS/MS	By MS/MS
Q9ULH7-4;Q9ULH7;Q9ULH7-5	Q9ULH7-4;Q9ULH7;Q9ULH7-5	2;2;2	2;2;2	2;2;2	MKL/myocardin-like protein 2	MKL2	>sp|Q9ULH7-4|MKL2_HUMAN Isoform 4 of MKL/myocardin-like protein 2 OS=Homo sapiens GN=MKL2;>sp|Q9ULH7|MKL2_HUMAN MKL/myocardin-like protein 2 OS=Homo sapiens GN=MKL2 PE=1 SV=3;>sp|Q9ULH7-5|MKL2_HUMAN Isoform 5 of MKL/myocardin-like protein 2 OS=Homo sapiens	3	2	2	2	1	1	2	2	2	2	1	1	1	1	2	2	2	2	1	1	1	1	2	2	2	2	1	1	1.9	1.9	1.9	114.12	1049	1049;1088;1099	1	12	0.0020921	By matching	By matching	By MS/MS	By MS/MS	By matching
O14654;H3BTC1	O14654	30;1	30;1	30;1	Insulin receptor substrate 4	IRS4	>sp|O14654|IRS4_HUMAN Insulin receptor substrate 4 OS=Homo sapiens GN=IRS4 PE=1 SV=1	2	30	30	30	5	7	30	29	26	26	19	16	5	7	30	29	26	26	19	16	5	7	30	29	26	26	19	16	38.7	38.7	38.7	133.77	1257	1257;37	1	204	0	By MS/MS	By MS/MS	By MS/MS	By MS/MS	By MS/MS
P61163;R4GMT0	P61163;R4GMT0	4;3	4;3	2;2	Alpha-centractin	ACTR1A	>sp|P61163|ACTZ_HUMAN Alpha-centractin OS=Homo sapiens GN=ACTR1A PE=1 SV=1;>tr|R4GMT0|R4GMT0_HUMAN Alpha-centractin OS=Homo sapiens GN=ACTR1A PE=1 SV=1	2	4	4	2	1	1	3	4	4	4	1	3	1	1	3	4	4	4	1	3	1	0	2	2	2	2	1	1	23.1	23.1	10.1	42.613	376	376;332	1	21	0	By matching	By matching	By MS/MS	By MS/MS	By MS/MS
H0Y3V4	H0Y3V4	7	2	2		IPO5	>tr|H0Y3V4|H0Y3V4_HUMAN Importin-5 (Fragment) OS=Homo sapiens GN=IPO5 PE=1 SV=1	1	7	2	2	7	7	7	6	7	6	7	7	2	2	2	1	2	1	2	2	2	2	2	1	2	1	2	2	50.5	13.7	13.7	20.487	182	182	1	14	0	By MS/MS	By MS/MS	By matching	By MS/MS	By MS/MS
Q8N1B9;C9J6X0;O95299;A0A087WXC5;E7ESZ7;O95299-2	Q8N1B9;C9J6X0;O95299;A0A087WXC5;E7ESZ7;O95299-2	2;2;2;2;2;2	2;2;2;2;2;2	2;2;2;2;2;2	NADH dehydrogenase [ubiquinone] 1 alpha subcomplex subunit 10, mitochondrial	NDUFA10	>tr|Q8N1B9|Q8N1B9_HUMAN NADH dehydrogenase (Ubiquinone) 1 alpha subcomplex, 10, 42kDa, isoform CRA_c OS=Homo sapiens GN=NDUFA10 PE=1 SV=1;>tr|C9J6X0|C9J6X0_HUMAN NADH dehydrogenase [ubiquinone] 1 alpha subcomplex subunit 10, mitochondrial (Fragment) OS=Hom	6	2	2	2	0	1	2	2	1	2	1	1	0	1	2	2	1	2	1	1	0	1	2	2	1	2	1	1	15.4	15.4	15.4	22.373	201	201;245;355;355;390;429	1	10	0.0070377	By matching	By matching	By MS/MS	By MS/MS	By matching
Q92734-2;Q92734;Q92734-4;Q92734-3;Q05BK6;C9JJP5;C9JUE0;C9JTY3	Q92734-2;Q92734;Q92734-4;Q92734-3;Q05BK6;C9JJP5;C9JUE0	7;7;6;6;6;5;4;3	7;7;6;6;6;5;4;3	7;7;6;6;6;5;4;3	Protein TFG	TFG	>sp|Q92734-2|TFG_HUMAN Isoform 2 of Protein TFG OS=Homo sapiens GN=TFG;>sp|Q92734|TFG_HUMAN Protein TFG OS=Homo sapiens GN=TFG PE=1 SV=2;>sp|Q92734-4|TFG_HUMAN Isoform 4 of Protein TFG OS=Homo sapiens GN=TFG;>sp|Q92734-3|TFG_HUMAN Isoform 3 of Protein TFG	8	7	7	7	4	5	7	7	7	7	3	2	4	5	7	7	7	7	3	2	4	5	7	7	7	7	3	2	31.3	31.3	31.3	43.02	396	396;400;280;284;366;181;157;128	1	58	0	By MS/MS	By MS/MS	By MS/MS	By MS/MS	By MS/MS
P09497-2;P09497;H0Y9Q6;D6RJD1	P09497-2;P09497	4;3;1;1	4;3;1;1	4;3;1;1	Clathrin light chain B	CLTB	>sp|P09497-2|CLCB_HUMAN Isoform Non-brain of Clathrin light chain B OS=Homo sapiens GN=CLTB;>sp|P09497|CLCB_HUMAN Clathrin light chain B OS=Homo sapiens GN=CLTB PE=1 SV=1	4	4	4	4	1	0	4	3	4	3	1	0	1	0	4	3	4	3	1	0	1	0	4	3	4	3	1	0	18	18	18	23.181	211	211;229;81;125	1	16	0	By matching	By matching	By MS/MS	By MS/MS	By MS/MS
J3KRI4;O43237-2;O43237;J3KRZ2	J3KRI4;O43237-2;O43237;J3KRZ2	3;3;3;2	3;3;3;2	3;3;3;2	Cytoplasmic dynein 1 light intermediate chain 2	DYNC1LI2	>tr|J3KRI4|J3KRI4_HUMAN Cytoplasmic dynein 1 light intermediate chain 2 (Fragment) OS=Homo sapiens GN=DYNC1LI2 PE=1 SV=1;>sp|O43237-2|DC1L2_HUMAN Isoform 2 of Cytoplasmic dynein 1 light intermediate chain 2 OS=Homo sapiens GN=DYNC1LI2;>sp|O43237|DC1L2_HUMA	4	3	3	3	0	0	3	2	3	2	0	0	0	0	3	2	3	2	0	0	0	0	3	2	3	2	0	0	28.7	28.7	28.7	17.778	167	167;415;492;92	1	10	0	By matching	By matching	By MS/MS	By MS/MS	By MS/MS
Q01813;Q01813-2;B1APP6;B1APP8;H0Y757;V9GY25;H0Y3Y3;Q5VSR5;V9GYV7;P08237-2;P08237;P08237-3	Q01813;Q01813-2	21;19;9;5;4;4;3;3;1;1;1;1	21;19;9;5;4;4;3;3;1;1;1;1	19;18;9;5;4;4;3;2;1;0;0;0	6-phosphofructokinase type C	PFKP	>sp|Q01813|PFKAP_HUMAN ATP-dependent 6-phosphofructokinase, platelet type OS=Homo sapiens GN=PFKP PE=1 SV=2;>sp|Q01813-2|PFKAP_HUMAN Isoform 2 of ATP-dependent 6-phosphofructokinase, platelet type OS=Homo sapiens GN=PFKP	12	21	21	19	13	12	21	21	20	18	9	8	13	12	21	21	20	18	9	8	11	10	19	19	18	16	8	7	29.1	29.1	25.5	85.595	784	784;776;240;202;103;118;166;210;113;749;780;851	1	143	0	By MS/MS	By MS/MS	By MS/MS	By MS/MS	By MS/MS
Q15057;H7C3Q8;A0A087X1H5	Q15057;H7C3Q8;A0A087X1H5	2;1;1	2;1;1	2;1;1	Arf-GAP with coiled-coil, ANK repeat and PH domain-containing protein 2	ACAP2	>sp|Q15057|ACAP2_HUMAN Arf-GAP with coiled-coil, ANK repeat and PH domain-containing protein 2 OS=Homo sapiens GN=ACAP2 PE=1 SV=3;>tr|H7C3Q8|H7C3Q8_HUMAN Arf-GAP with coiled-coil, ANK repeat and PH domain-containing protein 2 (Fragment) OS=Homo sapiens GN=	3	2	2	2	2	2	0	1	0	2	2	2	2	2	0	1	0	2	2	2	2	2	0	1	0	2	2	2	2.4	2.4	2.4	88.028	778	778;256;777	1	11	0	By MS/MS	By MS/MS	By matching	By MS/MS	By matching
Q6P1J9	Q6P1J9	3	3	3	Parafibromin	CDC73	>sp|Q6P1J9|CDC73_HUMAN Parafibromin OS=Homo sapiens GN=CDC73 PE=1 SV=1	1	3	3	3	2	1	3	3	2	2	0	0	2	1	3	3	2	2	0	0	2	1	3	3	2	2	0	0	6.6	6.6	6.6	60.576	531	531	1	13	0	By matching	By matching	By MS/MS	By MS/MS	By MS/MS
Q6NZI2;Q6NZI2-2;Q6NZI2-3	Q6NZI2;Q6NZI2-2	4;2;1	4;2;1	4;2;1	Polymerase I and transcript release factor	PTRF	>sp|Q6NZI2|PTRF_HUMAN Polymerase I and transcript release factor OS=Homo sapiens GN=PTRF PE=1 SV=1;>sp|Q6NZI2-2|PTRF_HUMAN Isoform 2 of Polymerase I and transcript release factor OS=Homo sapiens GN=PTRF	3	4	4	4	2	2	4	4	4	3	3	4	2	2	4	4	4	3	3	4	2	2	4	4	4	3	3	4	13.3	13.3	13.3	43.476	390	390;300;198	1	30	0	By matching	By MS/MS	By MS/MS	By MS/MS	By MS/MS
Q8N8S7;Q8N8S7-3;Q8N8S7-2;A0A075B6E5	Q8N8S7;Q8N8S7-3;Q8N8S7-2	10;9;9;1	10;9;9;1	10;9;9;1	Protein enabled homolog	ENAH	>sp|Q8N8S7|ENAH_HUMAN Protein enabled homolog OS=Homo sapiens GN=ENAH PE=1 SV=2;>sp|Q8N8S7-3|ENAH_HUMAN Isoform 3 of Protein enabled homolog OS=Homo sapiens GN=ENAH;>sp|Q8N8S7-2|ENAH_HUMAN Isoform 2 of Protein enabled homolog OS=Homo sapiens GN=ENAH	4	10	10	10	3	4	9	9	7	6	5	2	3	4	9	9	7	6	5	2	3	4	9	9	7	6	5	2	27.4	27.4	27.4	66.509	591	591;533;570;213	1	54	0	By MS/MS	By MS/MS	By MS/MS	By MS/MS	By MS/MS
P49448;P00367;P00367-3;P00367-2	P49448;P00367;P00367-3;P00367-2	4;4;3;2	4;4;3;2	4;4;3;2	Glutamate dehydrogenase 2, mitochondrial;Glutamate dehydrogenase 1, mitochondrial	GLUD2;GLUD1	>sp|P49448|DHE4_HUMAN Glutamate dehydrogenase 2, mitochondrial OS=Homo sapiens GN=GLUD2 PE=1 SV=2;>sp|P00367|DHE3_HUMAN Glutamate dehydrogenase 1, mitochondrial OS=Homo sapiens GN=GLUD1 PE=1 SV=2;>sp|P00367-3|DHE3_HUMAN Isoform 3 of Glutamate dehydrogenase	4	4	4	4	0	0	4	3	2	2	0	0	0	0	4	3	2	2	0	0	0	0	4	3	2	2	0	0	8.6	8.6	8.6	61.433	558	558;558;425;391	1	11	0	By matching	By matching	By MS/MS	By MS/MS	By matching
E7ERL0;P22392;P15531;P15531-2;J3KPD9;P22392-2;Q32Q12;C9K028;F6XY72;E5RHP0;O60361	E7ERL0;P22392;P15531;P15531-2;J3KPD9;P22392-2;Q32Q12;C9K028;F6XY72;E5RHP0;O60361	2;2;2;2;2;2;2;1;1;1;1	2;2;2;2;2;2;2;1;1;1;1	2;2;2;2;2;2;2;1;1;1;1	Nucleoside diphosphate kinase B;Nucleoside diphosphate kinase A;Nucleoside diphosphate kinase;Putative nucleoside diphosphate kinase	NME1;NME2;NME1-NME2;NME2P1	>tr|E7ERL0|E7ERL0_HUMAN Nucleoside diphosphate kinase A OS=Homo sapiens GN=NME1 PE=1 SV=1;>sp|P22392|NDKB_HUMAN Nucleoside diphosphate kinase B OS=Homo sapiens GN=NME2 PE=1 SV=1;>sp|P15531|NDKA_HUMAN Nucleoside diphosphate kinase A OS=Homo sapiens GN=NME1	11	2	2	2	1	2	1	2	2	2	1	1	1	2	1	2	2	2	1	1	1	2	1	2	2	2	1	1	20.9	20.9	20.9	15.261	139	139;152;152;177;197;267;292;60;82;82;137	1	12	0.0027045	By MS/MS	By matching	By MS/MS	By MS/MS	By matching
F1T0I1;J3KNL6;O15027-2;O15027-4;O15027-3;O15027;O15027-5;X6RGP5;A0A0C4DH09;Q8N9G1	F1T0I1;J3KNL6;O15027-2;O15027-4;O15027-3;O15027;O15027-5;X6RGP5	12;12;11;11;11;11;11;7;5;1	12;12;11;11;11;11;11;7;5;1	12;12;11;11;11;11;11;7;5;1	Protein transport protein Sec16A	SEC16A	>tr|F1T0I1|F1T0I1_HUMAN Protein transport protein Sec16A OS=Homo sapiens GN=SEC16A PE=1 SV=1;>tr|J3KNL6|J3KNL6_HUMAN Protein transport protein Sec16A OS=Homo sapiens GN=SEC16A PE=1 SV=1;>sp|O15027-2|SC16A_HUMAN Isoform 2 of Protein transport protein Sec16A	10	12	12	12	2	1	11	11	6	5	1	2	2	1	11	11	6	5	1	2	2	1	11	11	6	5	1	2	8.5	8.5	8.5	249.48	2334	2334;2357;2134;2154;2159;2179;2201;1059;751;385	1	39	0	By matching	By matching	By MS/MS	By MS/MS	By MS/MS
B7Z683;Q12979-4;Q12979-2;Q12979;Q12979-3;I3NI05;I3L379;I3L1U8;I3L2P5;H0Y554;P11274-2;P11274	B7Z683;Q12979-4;Q12979-2;Q12979;Q12979-3	5;5;5;5;3;2;1;1;1;1;1;1	5;5;5;5;3;2;1;1;1;1;1;1	5;5;5;5;3;2;1;1;1;1;1;1	Active breakpoint cluster region-related protein	ABR	>tr|B7Z683|B7Z683_HUMAN Active breakpoint cluster region-related protein OS=Homo sapiens GN=ABR PE=1 SV=1;>sp|Q12979-4|ABR_HUMAN Isoform 4 of Active breakpoint cluster region-related protein OS=Homo sapiens GN=ABR;>sp|Q12979-2|ABR_HUMAN Isoform Short of Ac	12	5	5	5	1	0	5	5	5	3	0	1	1	0	5	5	5	3	0	1	1	0	5	5	5	3	0	1	10.5	10.5	10.5	73.516	641	641;813;822;859;310;191;117;165;168;257;1227;1271	1	20	0	By matching	By matching	By MS/MS	By MS/MS	By MS/MS
Q52LJ0-2;Q52LJ0;H0YNA1	Q52LJ0-2;Q52LJ0	10;9;4	10;9;4	7;7;4	Protein FAM98B	FAM98B	>sp|Q52LJ0-2|FA98B_HUMAN Isoform 2 of Protein FAM98B OS=Homo sapiens GN=FAM98B;>sp|Q52LJ0|FA98B_HUMAN Protein FAM98B OS=Homo sapiens GN=FAM98B PE=1 SV=1	3	10	10	7	6	4	9	10	10	10	7	7	6	4	9	10	10	10	7	7	3	3	6	7	7	7	4	4	29.8	29.8	22.2	45.547	433	433;330;101	1	69	0	By MS/MS	By MS/MS	By MS/MS	By MS/MS	By MS/MS
O00116;B8ZZ81	O00116;B8ZZ81	2;1	2;1	2;1	Alkyldihydroxyacetonephosphate synthase, peroxisomal	AGPS	>sp|O00116|ADAS_HUMAN Alkyldihydroxyacetonephosphate synthase, peroxisomal OS=Homo sapiens GN=AGPS PE=1 SV=1;>tr|B8ZZ81|B8ZZ81_HUMAN Alkyldihydroxyacetonephosphate synthase, peroxisomal OS=Homo sapiens GN=AGPS PE=1 SV=1	2	2	2	2	0	0	2	2	1	2	0	0	0	0	2	2	1	2	0	0	0	0	2	2	1	2	0	0	5.8	5.8	5.8	72.911	658	658;189	1	7	0.0021307	By matching	By matching	By MS/MS	By MS/MS	By matching
A0A087WZ13;E9PAU2;Q8IY67-2;Q8IY67;K7EQG2;Q8IY67-3;K7EKR9	A0A087WZ13;E9PAU2;Q8IY67-2;Q8IY67	14;13;12;7;3;1;1	14;13;12;7;3;1;1	14;13;12;7;3;1;1	Ribonucleoprotein PTB-binding 1	RAVER1	>tr|A0A087WZ13|A0A087WZ13_HUMAN Ribonucleoprotein PTB-binding 1 OS=Homo sapiens GN=RAVER1 PE=1 SV=1;>tr|E9PAU2|E9PAU2_HUMAN Ribonucleoprotein PTB-binding 1 OS=Homo sapiens GN=RAVER1 PE=1 SV=1;>sp|Q8IY67-2|RAVR1_HUMAN Isoform 2 of Ribonucleoprotein PTB-bind	7	14	14	14	6	6	13	14	12	12	10	10	6	6	13	14	12	12	10	10	6	6	13	14	12	12	10	10	36.9	36.9	36.9	77.843	739	739;756;739;606;157;75;96	1	90	0	By matching	By MS/MS	By MS/MS	By MS/MS	By MS/MS
Q9UDY2-6;Q9UDY2-3;Q9UDY2;Q9UDY2-7;Q9UDY2-4;Q9UDY2-2	Q9UDY2-6;Q9UDY2-3;Q9UDY2;Q9UDY2-7;Q9UDY2-4;Q9UDY2-2	2;2;2;2;1;1	2;2;2;2;1;1	2;2;2;2;1;1	Tight junction protein ZO-2	TJP2	>sp|Q9UDY2-6|ZO2_HUMAN Isoform 6 of Tight junction protein ZO-2 OS=Homo sapiens GN=TJP2;>sp|Q9UDY2-3|ZO2_HUMAN Isoform C1 of Tight junction protein ZO-2 OS=Homo sapiens GN=TJP2;>sp|Q9UDY2|ZO2_HUMAN Tight junction protein ZO-2 OS=Homo sapiens GN=TJP2 PE=1 S	6	2	2	2	1	1	2	1	2	2	2	0	1	1	2	1	2	2	2	0	1	1	2	1	2	2	2	0	3.3	3.3	3.3	130.44	1157	1157;1167;1190;1221;1020;1043	1	11	0	By matching	By matching	By MS/MS	By MS/MS	By matching
O43809;H3BND3;H3BV41	O43809;H3BND3	8;4;2	8;4;2	8;4;2	Cleavage and polyadenylation specificity factor subunit 5	NUDT21	>sp|O43809|CPSF5_HUMAN Cleavage and polyadenylation specificity factor subunit 5 OS=Homo sapiens GN=NUDT21 PE=1 SV=1;>tr|H3BND3|H3BND3_HUMAN Cleavage and polyadenylation-specificity factor subunit 5 (Fragment) OS=Homo sapiens GN=NUDT21 PE=1 SV=5	3	8	8	8	3	4	8	8	7	6	4	6	3	4	8	8	7	6	4	6	3	4	8	8	7	6	4	6	48.9	48.9	48.9	26.227	227	227;150;71	1	46	0	By MS/MS	By MS/MS	By MS/MS	By MS/MS	By MS/MS
P33176;J3KNA1;O60282;Q12840;O60282-2	P33176	10;2;2;2;1	10;2;2;2;1	10;2;2;2;1	Kinesin-1 heavy chain	KIF5B	>sp|P33176|KINH_HUMAN Kinesin-1 heavy chain OS=Homo sapiens GN=KIF5B PE=1 SV=1	5	10	10	10	8	8	10	9	8	8	4	5	8	8	10	9	8	8	4	5	8	8	10	9	8	8	4	5	13.5	13.5	13.5	109.68	963	963;943;957;1032;725	1	68	0	By MS/MS	By MS/MS	By MS/MS	By MS/MS	By MS/MS
O43148;O43148-2;K7EP06;K7ERH6	O43148;O43148-2;K7EP06	10;10;7;2	10;10;7;2	10;10;7;2	mRNA cap guanine-N7 methyltransferase	RNMT	>sp|O43148|MCES_HUMAN mRNA cap guanine-N7 methyltransferase OS=Homo sapiens GN=RNMT PE=1 SV=1;>sp|O43148-2|MCES_HUMAN Isoform 2 of mRNA cap guanine-N7 methyltransferase OS=Homo sapiens GN=RNMT;>tr|K7EP06|K7EP06_HUMAN mRNA cap guanine-N7 methyltransferase O	4	10	10	10	8	8	9	10	9	9	5	7	8	8	9	10	9	9	5	7	8	8	9	10	9	9	5	7	27.1	27.1	27.1	54.843	476	476;504;298;114	1	65	0	By MS/MS	By MS/MS	By MS/MS	By MS/MS	By MS/MS
H0YLU2;Q06323-3;Q06323;Q06323-2;H0YKK6	H0YLU2;Q06323-3;Q06323;Q06323-2;H0YKK6	2;2;2;2;1	2;2;2;2;1	2;2;2;2;1	Proteasome activator complex subunit 1	PSME1	>tr|H0YLU2|H0YLU2_HUMAN Proteasome activator complex subunit 1 (Fragment) OS=Homo sapiens GN=PSME1 PE=1 SV=1;>sp|Q06323-3|PSME1_HUMAN Isoform 3 of Proteasome activator complex subunit 1 OS=Homo sapiens GN=PSME1;>sp|Q06323|PSME1_HUMAN Proteasome activator c	5	2	2	2	2	2	2	1	1	2	2	2	2	2	2	1	1	2	2	2	2	2	2	1	1	2	2	2	14.9	14.9	14.9	12.883	114	114;233;249;250;90	1	14	0.0070468	By matching	By MS/MS	By matching	By matching	By matching
Q9UQE7	Q9UQE7	3	3	3	Structural maintenance of chromosomes protein 3	SMC3	>sp|Q9UQE7|SMC3_HUMAN Structural maintenance of chromosomes protein 3 OS=Homo sapiens GN=SMC3 PE=1 SV=2	1	3	3	3	0	0	3	2	2	0	1	0	0	0	3	2	2	0	1	0	0	0	3	2	2	0	1	0	3.9	3.9	3.9	141.54	1217	1217	1	8	0	By matching	By matching	By MS/MS	By MS/MS	By MS/MS
P25705;P25705-2;P25705-3;K7ERX7;K7EK77;K7EJP1;K7EQH4;K7ENJ4;K7ESA0	P25705;P25705-2;P25705-3;K7ERX7;K7EK77;K7EJP1	18;17;15;11;11;9;6;6;1	18;17;15;11;11;9;6;6;1	18;17;15;11;11;9;6;6;1	ATP synthase subunit alpha, mitochondrial	ATP5A1	>sp|P25705|ATPA_HUMAN ATP synthase subunit alpha, mitochondrial OS=Homo sapiens GN=ATP5A1 PE=1 SV=1;>sp|P25705-2|ATPA_HUMAN Isoform 2 of ATP synthase subunit alpha, mitochondrial OS=Homo sapiens GN=ATP5A1;>sp|P25705-3|ATPA_HUMAN Isoform 3 of ATP synthase s	9	18	18	18	11	11	18	17	17	17	8	8	11	11	18	17	17	17	8	8	11	11	18	17	17	17	8	8	42.5	42.5	42.5	59.75	553	553;503;531;205;207;145;111;199;77	1	123	0	By MS/MS	By MS/MS	By MS/MS	By MS/MS	By MS/MS
Q86W92-3;Q86W92-4;Q86W92-2;Q86W92;H0YFE4;F5GZP6	Q86W92-3;Q86W92-4;Q86W92-2;Q86W92;H0YFE4;F5GZP6	2;2;2;2;1;1	2;2;2;2;1;1	2;2;2;2;1;1	Liprin-beta-1	PPFIBP1	>sp|Q86W92-3|LIPB1_HUMAN Isoform 3 of Liprin-beta-1 OS=Homo sapiens GN=PPFIBP1;>sp|Q86W92-4|LIPB1_HUMAN Isoform 4 of Liprin-beta-1 OS=Homo sapiens GN=PPFIBP1;>sp|Q86W92-2|LIPB1_HUMAN Isoform 2 of Liprin-beta-1 OS=Homo sapiens GN=PPFIBP1;>sp|Q86W92|LIPB1_HU	6	2	2	2	1	0	1	2	2	1	1	2	1	0	1	2	2	1	1	2	1	0	1	2	2	1	1	2	4.3	4.3	4.3	96.964	858	858;980;1005;1011;242;744	1	10	0	By matching	By matching	By MS/MS	By MS/MS	By MS/MS
P0CG05;A0A075B6L0;A0A075B6K9;P0CG06;P0CF74	P0CG05;A0A075B6L0;A0A075B6K9;P0CG06;P0CF74	8;8;8;6;4	4;4;4;2;1	3;3;3;1;0	Ig lambda-2 chain C regions;Ig lambda-3 chain C regions;Ig lambda-6 chain C region	IGLC2;IGLC3;IGLC6	>sp|P0CG05|LAC2_HUMAN Ig lambda-2 chain C regions OS=Homo sapiens GN=IGLC2 PE=1 SV=1;>tr|A0A075B6L0|A0A075B6L0_HUMAN Ig lambda-3 chain C regions (Fragment) OS=Homo sapiens GN=IGLC3 PE=1 SV=2;>tr|A0A075B6K9|A0A075B6K9_HUMAN Ig lambda-2 chain C regions (Frag	5	8	4	3	8	8	3	3	6	4	6	6	4	4	1	1	2	1	3	3	3	3	1	1	1	1	2	2	85.8	38.7	20.8	11.293	106	106;106;106;106;106	1	31	0	By MS/MS	By MS/MS	By MS/MS	By matching	By MS/MS
H0YCR9;H0YEU0;E9PI47;O95967;E9PRU1	H0YCR9;H0YEU0;E9PI47;O95967;E9PRU1	2;2;2;2;1	2;2;2;2;1	1;1;1;1;0	EGF-containing fibulin-like extracellular matrix protein 2	EFEMP2	>tr|H0YCR9|H0YCR9_HUMAN EGF-containing fibulin-like extracellular matrix protein 2 (Fragment) OS=Homo sapiens GN=EFEMP2 PE=1 SV=1;>tr|H0YEU0|H0YEU0_HUMAN EGF-containing fibulin-like extracellular matrix protein 2 (Fragment) OS=Homo sapiens GN=EFEMP2 PE=1 S	5	2	2	1	2	2	2	1	2	2	2	1	2	2	2	1	2	2	2	1	1	1	1	0	1	1	1	1	43.5	43.5	27.5	7.6798	69	69;74;76;443;436	1	14	0	By MS/MS	By MS/MS	By MS/MS	By matching	By MS/MS
Q92616	Q92616	2	2	2	Translational activator GCN1	GCN1L1	>sp|Q92616|GCN1L_HUMAN Translational activator GCN1 OS=Homo sapiens GN=GCN1L1 PE=1 SV=6	1	2	2	2	0	0	2	2	2	2	0	0	0	0	2	2	2	2	0	0	0	0	2	2	2	2	0	0	0.9	0.9	0.9	292.75	2671	2671	1	8	0	By matching	By matching	By MS/MS	By MS/MS	By MS/MS
Q09472	Q09472	2	2	2	Histone acetyltransferase p300	EP300	>sp|Q09472|EP300_HUMAN Histone acetyltransferase p300 OS=Homo sapiens GN=EP300 PE=1 SV=2	1	2	2	2	1	1	2	2	1	1	1	1	1	1	2	2	1	1	1	1	1	1	2	2	1	1	1	1	1	1	1	264.16	2414	2414	1	16	0.0020979	By matching	By matching	By MS/MS	By MS/MS	By MS/MS
Q8IXB1;Q8IXB1-2;E7EP04;Q8IXB1-3;A0A087WXH7;H7C1G0	Q8IXB1;Q8IXB1-2	10;9;4;4;2;1	10;9;4;4;2;1	10;9;4;4;2;1	DnaJ homolog subfamily C member 10	DNAJC10	>sp|Q8IXB1|DJC10_HUMAN DnaJ homolog subfamily C member 10 OS=Homo sapiens GN=DNAJC10 PE=1 SV=2;>sp|Q8IXB1-2|DJC10_HUMAN Isoform 2 of DnaJ homolog subfamily C member 10 OS=Homo sapiens GN=DNAJC10	6	10	10	10	3	3	8	10	6	7	2	3	3	3	8	10	6	7	2	3	3	3	8	10	6	7	2	3	15.8	15.8	15.8	91.079	793	793;747;275;332;177;121	1	44	0	By MS/MS	By MS/MS	By MS/MS	By MS/MS	By MS/MS
Q8N183	Q8N183	4	4	4	Mimitin, mitochondrial	NDUFAF2	>sp|Q8N183|MIMIT_HUMAN Mimitin, mitochondrial OS=Homo sapiens GN=NDUFAF2 PE=1 SV=1	1	4	4	4	0	1	4	4	3	4	1	0	0	1	4	4	3	4	1	0	0	1	4	4	3	4	1	0	33.1	33.1	33.1	19.856	169	169	1	21	0	By matching	By MS/MS	By MS/MS	By MS/MS	By MS/MS
Q9BSJ2;Q9BSJ2-4;F2Z2B9;R4GMM4;Q9BSJ2-3;B3KTU7	Q9BSJ2;Q9BSJ2-4;F2Z2B9	8;8;7;3;3;1	8;8;7;3;3;1	8;8;7;3;3;1	Gamma-tubulin complex component 2	TUBGCP2	>sp|Q9BSJ2|GCP2_HUMAN Gamma-tubulin complex component 2 OS=Homo sapiens GN=TUBGCP2 PE=1 SV=2;>sp|Q9BSJ2-4|GCP2_HUMAN Isoform 3 of Gamma-tubulin complex component 2 OS=Homo sapiens GN=TUBGCP2;>tr|F2Z2B9|F2Z2B9_HUMAN Gamma-tubulin complex component 2 OS=Homo	6	8	8	8	0	0	8	8	6	5	0	0	0	0	8	8	6	5	0	0	0	0	8	8	6	5	0	0	10.2	10.2	10.2	102.53	902	902;930;721;78;772;495	1	29	0	By matching	By matching	By MS/MS	By MS/MS	By matching
O14949	O14949	1	1	1	Cytochrome b-c1 complex subunit 8	UQCRQ	>sp|O14949|QCR8_HUMAN Cytochrome b-c1 complex subunit 8 OS=Homo sapiens GN=UQCRQ PE=1 SV=4	1	1	1	1	1	1	1	1	1	1	1	0	1	1	1	1	1	1	1	0	1	1	1	1	1	1	1	0	15.9	15.9	15.9	9.9062	82	82	1	10	0	By matching	By matching	By MS/MS	By MS/MS	By matching
P46940;H0YLE8;H0YKA5;A0A087X225;A0A087WWP1	P46940;H0YLE8	28;22;1;1;1	28;22;1;1;1	26;20;1;1;1	Ras GTPase-activating-like protein IQGAP1	IQGAP1	>sp|P46940|IQGA1_HUMAN Ras GTPase-activating-like protein IQGAP1 OS=Homo sapiens GN=IQGAP1 PE=1 SV=1;>tr|H0YLE8|H0YLE8_HUMAN Ras GTPase-activating-like protein IQGAP1 OS=Homo sapiens GN=IQGAP1 PE=1 SV=1	5	28	28	26	13	15	24	24	24	23	13	16	13	15	24	24	24	23	13	16	12	13	22	22	22	21	11	14	20.3	20.3	19.3	189.25	1657	1657;1085;43;48;107	1	164	0	By MS/MS	By MS/MS	By MS/MS	By MS/MS	By MS/MS
Q99880;Q99879;Q99877;Q93079;Q8N257;Q5QNW6;Q16778;P62807;P58876;P57053;P33778;P23527;P06899;O60814;Q5QNW6-2;U3KQK0;Q96A08	Q99880;Q99879;Q99877;Q93079;Q8N257;Q5QNW6;Q16778;P62807;P58876;P57053;P33778;P23527;P06899;O60814;Q5QNW6-2;U3KQK0;Q96A08	2;2;2;2;2;2;2;2;2;2;2;2;2;2;2;2;1	2;2;2;2;2;2;2;2;2;2;2;2;2;2;2;2;1	2;2;2;2;2;2;2;2;2;2;2;2;2;2;2;2;1	Histone H2B type 1-L;Histone H2B type 1-M;Histone H2B type 1-N;Histone H2B type 1-H;Histone H2B type 3-B;Histone H2B type 2-F;Histone H2B type 2-E;Histone H2B type 1-C/E/F/G/I;Histone H2B type 1-D;Histone H2B type F-S;Histone H2B type 1-B;Histone H2B type 1-O;Histone H2B type 1-J;Histone H2B type 1-K;Histone H2B type 1-A	HIST1H2BL;HIST1H2BM;HIST1H2BN;HIST1H2BH;HIST3H2BB;HIST2H2BF;HIST2H2BE;HIST1H2BC;HIST1H2BD;H2BFS;HIST1H2BB;HIST1H2BO;HIST1H2BJ;HIST1H2BK;HIST1H2BA	>sp|Q99880|H2B1L_HUMAN Histone H2B type 1-L OS=Homo sapiens GN=HIST1H2BL PE=1 SV=3;>sp|Q99879|H2B1M_HUMAN Histone H2B type 1-M OS=Homo sapiens GN=HIST1H2BM PE=1 SV=3;>sp|Q99877|H2B1N_HUMAN Histone H2B type 1-N OS=Homo sapiens GN=HIST1H2BN PE=1 SV=3;>sp|Q93	17	2	2	2	2	2	2	2	2	2	2	2	2	2	2	2	2	2	2	2	2	2	2	2	2	2	2	2	19	19	19	13.952	126	126;126;126;126;126;126;126;126;126;126;126;126;126;126;134;166;127	1	36	0	By MS/MS	By MS/MS	By MS/MS	By MS/MS	By MS/MS
C9K0U8;E7EUY5;Q04837	C9K0U8;E7EUY5;Q04837	2;2;2	2;2;2	2;2;2	Single-stranded DNA-binding protein, mitochondrial	SSBP1	>tr|C9K0U8|C9K0U8_HUMAN Single-stranded DNA-binding protein, mitochondrial (Fragment) OS=Homo sapiens GN=SSBP1 PE=1 SV=1;>tr|E7EUY5|E7EUY5_HUMAN Single-stranded DNA-binding protein, mitochondrial (Fragment) OS=Homo sapiens GN=SSBP1 PE=1 SV=1;>sp|Q04837|SSB	3	2	2	2	1	1	2	1	2	2	1	1	1	1	2	1	2	2	1	1	1	1	2	1	2	2	1	1	24.8	24.8	24.8	14.131	121	121;135;148	1	11	0	By matching	By MS/MS	By MS/MS	By MS/MS	By MS/MS
Q7Z6Z7-2;Q7Z6Z7-3;Q7Z6Z7;H0Y659;A0A087X146	Q7Z6Z7-2;Q7Z6Z7-3;Q7Z6Z7	11;11;11;3;1	11;11;11;3;1	11;11;11;3;1	E3 ubiquitin-protein ligase HUWE1	HUWE1	>sp|Q7Z6Z7-2|HUWE1_HUMAN Isoform 2 of E3 ubiquitin-protein ligase HUWE1 OS=Homo sapiens GN=HUWE1;>sp|Q7Z6Z7-3|HUWE1_HUMAN Isoform 3 of E3 ubiquitin-protein ligase HUWE1 OS=Homo sapiens GN=HUWE1;>sp|Q7Z6Z7|HUWE1_HUMAN E3 ubiquitin-protein ligase HUWE1 OS=Ho	5	11	11	11	0	1	10	7	9	6	4	4	0	1	10	7	9	6	4	4	0	1	10	7	9	6	4	4	4.3	4.3	4.3	480.19	4358	4358;4365;4374;1197;191	1	41	0	By matching	By matching	By MS/MS	By MS/MS	By MS/MS
Q92625	Q92625	2	2	2	Ankyrin repeat and SAM domain-containing protein 1A	ANKS1A	>sp|Q92625|ANS1A_HUMAN Ankyrin repeat and SAM domain-containing protein 1A OS=Homo sapiens GN=ANKS1A PE=1 SV=4	1	2	2	2	0	1	2	2	2	1	0	0	0	1	2	2	2	1	0	0	0	1	2	2	2	1	0	0	2.3	2.3	2.3	123.11	1134	1134	1	8	0.0021097	By matching	By matching	By matching	By MS/MS	By MS/MS
Q02978;I3L1P8;Q02978-2	Q02978;I3L1P8;Q02978-2	4;3;2	4;3;2	4;3;2	Mitochondrial 2-oxoglutarate/malate carrier protein	SLC25A11	>sp|Q02978|M2OM_HUMAN Mitochondrial 2-oxoglutarate/malate carrier protein OS=Homo sapiens GN=SLC25A11 PE=1 SV=3;>tr|I3L1P8|I3L1P8_HUMAN Mitochondrial 2-oxoglutarate/malate carrier protein (Fragment) OS=Homo sapiens GN=SLC25A11 PE=1 SV=1;>sp|Q02978-2|M2OM_H	3	4	4	4	2	3	3	3	4	3	3	2	2	3	3	3	4	3	3	2	2	3	3	3	4	3	3	2	19.7	19.7	19.7	34.061	314	314;296;263	1	23	0	By MS/MS	By MS/MS	By MS/MS	By MS/MS	By MS/MS
O94906-2;O94906	O94906-2;O94906	2;2	2;2	2;2	Pre-mRNA-processing factor 6	PRPF6	>sp|O94906-2|PRP6_HUMAN Isoform 2 of Pre-mRNA-processing factor 6 OS=Homo sapiens GN=PRPF6;>sp|O94906|PRP6_HUMAN Pre-mRNA-processing factor 6 OS=Homo sapiens GN=PRPF6 PE=1 SV=1	2	2	2	2	1	1	2	2	2	2	2	2	1	1	2	2	2	2	2	2	1	1	2	2	2	2	2	2	2.8	2.8	2.8	102.43	901	901;941	1	14	0	By matching	By matching	By MS/MS	By MS/MS	By MS/MS
Q13557-8;Q13557-12;Q13557-10;D6R938;Q13557;E9PBG7;Q13557-6;Q13557-11;E9PF82;Q13557-9;Q13557-5;Q13557-3;Q13557-4;H0Y9J2;Q9UQM7;Q9UQM7-2;H0Y9C2;D6RHX9;D6RFJ0;E7EQE4	Q13557-8;Q13557-12;Q13557-10;D6R938;Q13557;E9PBG7;Q13557-6;Q13557-11;E9PF82;Q13557-9;Q13557-5;Q13557-3;Q13557-4;H0Y9J2	10;10;10;10;10;10;10;10;10;8;8;8;8;6;4;4;3;1;1;1	10;10;10;10;10;10;10;10;10;8;8;8;8;6;4;4;3;1;1;1	6;6;6;6;6;6;6;6;6;4;4;4;4;5;0;0;1;0;0;0	Calcium/calmodulin-dependent protein kinase type II subunit delta	CAMK2D	>sp|Q13557-8|KCC2D_HUMAN Isoform Delta 6 of Calcium/calmodulin-dependent protein kinase type II subunit delta OS=Homo sapiens GN=CAMK2D;>sp|Q13557-12|KCC2D_HUMAN Isoform Delta 12 of Calcium/calmodulin-dependent protein kinase type II subunit delta OS=Homo	20	10	10	6	4	5	10	10	9	8	5	5	4	5	10	10	9	8	5	5	2	4	6	6	6	5	3	3	25.5	25.5	14.9	54.127	478	478;478;492;498;499;512;513;524;533;489;498;510;519;182;478;489;194;24;91;173	1	60	0	By MS/MS	By MS/MS	By MS/MS	By MS/MS	By MS/MS
A0A087WZH7;P29966	A0A087WZH7;P29966	3;3	3;3	3;3	Myristoylated alanine-rich C-kinase substrate	MARCKS	>tr|A0A087WZH7|A0A087WZH7_HUMAN Myristoylated alanine-rich C-kinase substrate OS=Homo sapiens GN=MARCKS PE=1 SV=1;>sp|P29966|MARCS_HUMAN Myristoylated alanine-rich C-kinase substrate OS=Homo sapiens GN=MARCKS PE=1 SV=4	2	3	3	3	3	3	3	3	3	3	3	3	3	3	3	3	3	3	3	3	3	3	3	3	3	3	3	3	11.5	11.5	11.5	31.595	330	330;332	1	34	0	By MS/MS	By MS/MS	By MS/MS	By MS/MS	By MS/MS
Q7KZ85;Q7KZ85-3	Q7KZ85;Q7KZ85-3	2;1	2;1	2;1	Transcription elongation factor SPT6	SUPT6H	>sp|Q7KZ85|SPT6H_HUMAN Transcription elongation factor SPT6 OS=Homo sapiens GN=SUPT6H PE=1 SV=2;>sp|Q7KZ85-3|SPT6H_HUMAN Isoform 3 of Transcription elongation factor SPT6 OS=Homo sapiens GN=SUPT6H	2	2	2	2	0	0	2	2	2	1	1	1	0	0	2	2	2	1	1	1	0	0	2	2	2	1	1	1	2.3	2.3	2.3	199.07	1726	1726;726	1	9	0	By matching	By matching	By MS/MS	By MS/MS	By matching
H0Y720;Q9UPQ9-1;Q9UPQ9;Q9UPQ9-2	H0Y720;Q9UPQ9-1;Q9UPQ9;Q9UPQ9-2	2;2;2;1	2;2;2;1	2;2;2;1	Trinucleotide repeat-containing gene 6B protein	TNRC6B	>tr|H0Y720|H0Y720_HUMAN Trinucleotide repeat-containing gene 6B protein (Fragment) OS=Homo sapiens GN=TNRC6B PE=1 SV=1;>sp|Q9UPQ9-1|TNR6B_HUMAN Isoform 2 of Trinucleotide repeat-containing gene 6B protein OS=Homo sapiens GN=TNRC6B;>sp|Q9UPQ9|TNR6B_HUMAN Tr	4	2	2	2	2	2	2	2	2	2	2	1	2	2	2	2	2	2	2	1	2	2	2	2	2	2	2	1	2.7	2.7	2.7	148.57	1391	1391;1723;1833;1029	1	15	0	By matching	By matching	By MS/MS	By MS/MS	By matching
E7EQL5;Q13409-6;Q13409-3;Q13409-7;Q13409-2;Q13409-5;Q13409;E9PGG1;E7EUM4;E7ERR6;E7ERH4;E7ET01;E7ETL8;E7EQU2;E7ESD3;E7EMU4;E7EV09;E7EU01	E7EQL5;Q13409-6;Q13409-3;Q13409-7;Q13409-2;Q13409-5;Q13409;E9PGG1;E7EUM4;E7ERR6;E7ERH4;E7ET01;E7ETL8;E7EQU2;E7ESD3;E7EMU4;E7EV09;E7EU01	4;4;4;4;4;4;4;3;3;3;3;3;3;3;3;3;3;2	4;4;4;4;4;4;4;3;3;3;3;3;3;3;3;3;3;2	4;4;4;4;4;4;4;3;3;3;3;3;3;3;3;3;3;2	Cytoplasmic dynein 1 intermediate chain 2	DYNC1I2	>tr|E7EQL5|E7EQL5_HUMAN Cytoplasmic dynein 1 intermediate chain 2 (Fragment) OS=Homo sapiens GN=DYNC1I2 PE=1 SV=1;>sp|Q13409-6|DC1I2_HUMAN Isoform 2F of Cytoplasmic dynein 1 intermediate chain 2 OS=Homo sapiens GN=DYNC1I2;>sp|Q13409-3|DC1I2_HUMAN Isoform 2	18	4	4	4	0	0	4	4	3	3	1	0	0	0	4	4	3	3	1	0	0	0	4	4	3	3	1	0	20	20	20	34.913	305	305;611;612;630;632;637;638;110;137;139;151;173;184;185;187;214;251;121	1	15	0	By matching	By matching	By MS/MS	By MS/MS	By MS/MS
Q9Y230;Q9Y230-2;M0R0Y3;X6R2L4;M0QXI6;M0R0Z0;M0QXZ7	Q9Y230;Q9Y230-2;M0R0Y3	24;21;16;10;6;2;1	24;21;16;10;6;2;1	24;21;16;10;6;2;1	RuvB-like 2	RUVBL2	>sp|Q9Y230|RUVB2_HUMAN RuvB-like 2 OS=Homo sapiens GN=RUVBL2 PE=1 SV=3;>sp|Q9Y230-2|RUVB2_HUMAN Isoform 2 of RuvB-like 2 OS=Homo sapiens GN=RUVBL2;>tr|M0R0Y3|M0R0Y3_HUMAN RuvB-like 2 OS=Homo sapiens GN=RUVBL2 PE=1 SV=1	7	24	24	24	18	15	22	22	22	22	11	17	18	15	22	22	22	22	11	17	18	15	22	22	22	22	11	17	64.4	64.4	64.4	51.156	463	463;418;354;259;109;50;39	1	175	0	By MS/MS	By MS/MS	By MS/MS	By MS/MS	By MS/MS
Q9NSK0-5;Q9NSK0;Q9NSK0-3	Q9NSK0-5;Q9NSK0;Q9NSK0-3	2;2;2	2;2;2	2;2;2	Kinesin light chain 4	KLC4	>sp|Q9NSK0-5|KLC4_HUMAN Isoform 5 of Kinesin light chain 4 OS=Homo sapiens GN=KLC4;>sp|Q9NSK0|KLC4_HUMAN Kinesin light chain 4 OS=Homo sapiens GN=KLC4 PE=1 SV=3;>sp|Q9NSK0-3|KLC4_HUMAN Isoform 3 of Kinesin light chain 4 OS=Homo sapiens GN=KLC4	3	2	2	2	0	0	2	2	1	2	0	0	0	0	2	2	1	2	0	0	0	0	2	2	1	2	0	0	4.2	4.2	4.2	59.64	542	542;619;637	1	7	0.00075643	By matching	By matching	By matching	By MS/MS	By matching
P55735;E7ERC8;A8MXL6;P55735-2;A0A0C4DFR6;P55735-3	P55735;E7ERC8;A8MXL6;P55735-2;A0A0C4DFR6;P55735-3	2;1;1;1;1;1	2;1;1;1;1;1	2;1;1;1;1;1	Protein SEC13 homolog	SEC13	>sp|P55735|SEC13_HUMAN Protein SEC13 homolog OS=Homo sapiens GN=SEC13 PE=1 SV=3;>tr|E7ERC8|E7ERC8_HUMAN Protein SEC13 homolog (Fragment) OS=Homo sapiens GN=SEC13 PE=1 SV=1;>tr|A8MXL6|A8MXL6_HUMAN Protein SEC13 homolog OS=Homo sapiens GN=SEC13 PE=1 SV=1;>sp	6	2	2	2	1	1	2	2	2	2	2	2	1	1	2	2	2	2	2	2	1	1	2	2	2	2	2	2	11.5	11.5	11.5	35.54	322	322;86;284;308;325;368	1	14	0	By MS/MS	By MS/MS	By MS/MS	By MS/MS	By MS/MS
P59998;F8WCF6;F8WDW3;F8WE39;R4GN08;P59998-4;F8WDD7;H7C0A3;P59998-3;P59998-2;A0A0A6YYG9	P59998;F8WCF6;F8WDW3;F8WE39;R4GN08;P59998-4;F8WDD7;H7C0A3;P59998-3;P59998-2;A0A0A6YYG9	2;2;1;1;1;1;1;1;1;1;1	2;2;1;1;1;1;1;1;1;1;1	2;2;1;1;1;1;1;1;1;1;1	Actin-related protein 2/3 complex subunit 4	ARPC4;ARPC4-TTLL3	>sp|P59998|ARPC4_HUMAN Actin-related protein 2/3 complex subunit 4 OS=Homo sapiens GN=ARPC4 PE=1 SV=3;>tr|F8WCF6|F8WCF6_HUMAN Protein ARPC4-TTLL3 OS=Homo sapiens GN=ARPC4-TTLL3 PE=1 SV=1;>tr|F8WDW3|F8WDW3_HUMAN Actin-related protein 2/3 complex subunit 4 O	11	2	2	2	2	2	2	2	2	2	2	2	2	2	2	2	2	2	2	2	2	2	2	2	2	2	2	2	11.9	11.9	11.9	19.667	168	168;181;44;47;77;78;113;167;187;625;625	1	16	0.00074963	By MS/MS	By MS/MS	By MS/MS	By matching	By MS/MS
Q9ULX6;Q9ULX6-2;V9GZ50;M0R1Y5;M0QYT7;M0R010	Q9ULX6;Q9ULX6-2;V9GZ50	6;5;4;2;2;1	6;5;4;2;2;1	6;5;4;2;2;1	A-kinase anchor protein 8-like	AKAP8L	>sp|Q9ULX6|AKP8L_HUMAN A-kinase anchor protein 8-like OS=Homo sapiens GN=AKAP8L PE=1 SV=3;>sp|Q9ULX6-2|AKP8L_HUMAN Isoform 2 of A-kinase anchor protein 8-like OS=Homo sapiens GN=AKAP8L;>tr|V9GZ50|V9GZ50_HUMAN A kinase (PRKA) anchor protein 8-like, isoform	6	6	6	6	0	0	6	6	4	4	1	1	0	0	6	6	4	4	1	1	0	0	6	6	4	4	1	1	15	15	15	71.648	646	646;585;431;109;162;161	1	22	0	By matching	By matching	By MS/MS	By MS/MS	By matching
Q8N1F7;H3BRI8;H3BM93;H3BVG0;H3BV11;Q8N1F7-2;H3BNG7;H3BV15;H3BMX0;H3BNN5;H3BP95	Q8N1F7;H3BRI8;H3BM93;H3BVG0;H3BV11;Q8N1F7-2	4;3;3;3;2;2;1;1;1;1;1	4;3;3;3;2;2;1;1;1;1;1	4;3;3;3;2;2;1;1;1;1;1	Nuclear pore complex protein Nup93	NUP93	>sp|Q8N1F7|NUP93_HUMAN Nuclear pore complex protein Nup93 OS=Homo sapiens GN=NUP93 PE=1 SV=2;>tr|H3BRI8|H3BRI8_HUMAN Nuclear pore complex protein Nup93 (Fragment) OS=Homo sapiens GN=NUP93 PE=1 SV=1;>tr|H3BM93|H3BM93_HUMAN Nuclear pore complex protein Nup93	11	4	4	4	3	1	4	4	4	3	1	0	3	1	4	4	4	3	1	0	3	1	4	4	4	3	1	0	7.9	7.9	7.9	93.487	819	819;151;178;880;136;696;40;84;125;132;156	1	20	0	By matching	By matching	By MS/MS	By MS/MS	By MS/MS
P22061;P22061-2;F6S8N6;A0A0A0MRJ6;H7BY58;F8WDT3;F8WAV5;F8WAX2;H7C4X2;C9J0F2	P22061;P22061-2;F6S8N6;A0A0A0MRJ6;H7BY58	11;11;11;11;11;3;3;3;1;1	11;11;11;11;11;3;3;3;1;1	11;11;11;11;11;3;3;3;1;1	Protein-L-isoaspartate(D-aspartate) O-methyltransferase;Protein-L-isoaspartate O-methyltransferase	PCMT1	>sp|P22061|PIMT_HUMAN Protein-L-isoaspartate(D-aspartate) O-methyltransferase OS=Homo sapiens GN=PCMT1 PE=1 SV=4;>sp|P22061-2|PIMT_HUMAN Isoform 2 of Protein-L-isoaspartate(D-aspartate) O-methyltransferase OS=Homo sapiens GN=PCMT1;>tr|F6S8N6|F6S8N6_HUMAN P	10	11	11	11	7	7	11	10	9	9	5	4	7	7	11	10	9	9	5	4	7	7	11	10	9	9	5	4	58.6	58.6	58.6	24.636	227	227;228;250;285;286;120;124;130;67;96	1	116	0	By MS/MS	By MS/MS	By MS/MS	By MS/MS	By MS/MS
Q9Y305-3;Q9Y305-2;Q9Y305;Q9Y305-4;H7C5Q2	Q9Y305-3;Q9Y305-2;Q9Y305;Q9Y305-4	3;3;3;3;1	3;3;3;3;1	3;3;3;3;1	Acyl-coenzyme A thioesterase 9, mitochondrial	ACOT9	>sp|Q9Y305-3|ACOT9_HUMAN Isoform 3 of Acyl-coenzyme A thioesterase 9, mitochondrial OS=Homo sapiens GN=ACOT9;>sp|Q9Y305-2|ACOT9_HUMAN Isoform 2 of Acyl-coenzyme A thioesterase 9, mitochondrial OS=Homo sapiens GN=ACOT9;>sp|Q9Y305|ACOT9_HUMAN Acyl-coenzyme A	5	3	3	3	1	2	3	3	3	2	0	2	1	2	3	3	3	2	0	2	1	2	3	3	3	2	0	2	9.5	9.5	9.5	43.206	379	379;406;439;448;264	1	16	0	By matching	By matching	By MS/MS	By MS/MS	By matching
K7ELV2;Q96EE3;Q96EE3-1;K7EPZ5;K7EP88	K7ELV2;Q96EE3;Q96EE3-1;K7EPZ5;K7EP88	2;2;2;1;1	2;2;2;1;1	2;2;2;1;1	Nucleoporin SEH1	SEH1L	>tr|K7ELV2|K7ELV2_HUMAN Nucleoporin SEH1 (Fragment) OS=Homo sapiens GN=SEH1L PE=1 SV=1;>sp|Q96EE3|SEH1_HUMAN Nucleoporin SEH1 OS=Homo sapiens GN=SEH1L PE=1 SV=3;>sp|Q96EE3-1|SEH1_HUMAN Isoform B of Nucleoporin SEH1 OS=Homo sapiens GN=SEH1L;>tr|K7EPZ5|K7EPZ	5	2	2	2	0	0	2	2	2	2	0	1	0	0	2	2	2	2	0	1	0	0	2	2	2	2	0	1	14.8	14.8	14.8	29.541	263	263;360;421;77;189	1	9	0	By matching	By matching	By MS/MS	By matching	By MS/MS
Q9UHX1-4;Q9UHX1-6;Q9UHX1-3;Q9UHX1-5;Q9UHX1-2;Q9UHX1;E9PQ56;H0YEM1;E9PMU7;E9PN18;E9PL19;H0YCP8	Q9UHX1-4;Q9UHX1-6;Q9UHX1-3;Q9UHX1-5;Q9UHX1-2;Q9UHX1;E9PQ56;H0YEM1;E9PMU7;E9PN18	7;7;7;7;7;7;6;6;4;4;3;2	7;7;7;7;7;7;6;6;4;4;3;2	7;7;7;7;7;7;6;6;4;4;3;2	Poly(U)-binding-splicing factor PUF60	PUF60	>sp|Q9UHX1-4|PUF60_HUMAN Isoform 4 of Poly(U)-binding-splicing factor PUF60 OS=Homo sapiens GN=PUF60;>sp|Q9UHX1-6|PUF60_HUMAN Isoform 6 of Poly(U)-binding-splicing factor PUF60 OS=Homo sapiens GN=PUF60;>sp|Q9UHX1-3|PUF60_HUMAN Isoform 3 of Poly(U)-binding-	12	7	7	7	1	3	7	7	4	3	2	0	1	3	7	7	4	3	2	0	1	3	7	7	4	3	2	0	22.4	22.4	22.4	54.024	499	499;513;516;530;542;559;323;336;247;263;228;273	1	27	0	By MS/MS	By MS/MS	By MS/MS	By MS/MS	By MS/MS
P20719	P20719	3	3	3	Homeobox protein Hox-A5	HOXA5	>sp|P20719|HXA5_HUMAN Homeobox protein Hox-A5 OS=Homo sapiens GN=HOXA5 PE=1 SV=2	1	3	3	3	2	1	3	3	2	2	2	1	2	1	3	3	2	2	2	1	2	1	3	3	2	2	2	1	18.1	18.1	18.1	29.345	270	270	1	16	0	By matching	By matching	By MS/MS	By MS/MS	By MS/MS
H9KV28;O60610-2;O60610-3;O60610;H7C2W8	H9KV28;O60610-2;O60610-3;O60610	4;4;4;4;1	4;4;4;4;1	4;4;4;4;1	Protein diaphanous homolog 1	DIAPH1	>tr|H9KV28|H9KV28_HUMAN Protein diaphanous homolog 1 OS=Homo sapiens GN=DIAPH1 PE=1 SV=2;>sp|O60610-2|DIAP1_HUMAN Isoform 2 of Protein diaphanous homolog 1 OS=Homo sapiens GN=DIAPH1;>sp|O60610-3|DIAP1_HUMAN Isoform 3 of Protein diaphanous homolog 1 OS=Homo	5	4	4	4	2	0	3	3	4	3	0	0	2	0	3	3	4	3	0	0	2	0	3	3	4	3	0	0	5.7	5.7	5.7	136.85	1228	1228;1248;1263;1272;96	1	15	0	By matching	By matching	By MS/MS	By MS/MS	By MS/MS
Q13554-7;Q13554-4;Q13554-3;Q13554-8;Q13554-5;Q13554-2;Q13554;Q13554-6;H7BXS4;E9PBE8;H7BZC6;H7C394;E7ERS6;E7ETC9	Q13554-7;Q13554-4;Q13554-3;Q13554-8;Q13554-5;Q13554-2;Q13554;Q13554-6;H7BXS4	7;7;7;7;7;7;7;6;4;2;2;2;1;1	4;4;4;4;4;4;4;3;2;1;1;2;1;1	2;2;2;2;2;2;2;1;1;1;0;1;1;1	Calcium/calmodulin-dependent protein kinase type II subunit beta	CAMK2B	>sp|Q13554-7|KCC2B_HUMAN Isoform 7 of Calcium/calmodulin-dependent protein kinase type II subunit beta OS=Homo sapiens GN=CAMK2B;>sp|Q13554-4|KCC2B_HUMAN Isoform 3 of Calcium/calmodulin-dependent protein kinase type II subunit beta OS=Homo sapiens GN=CAMK2	14	7	4	2	2	1	7	6	6	6	3	4	1	1	4	3	3	3	1	2	0	0	2	1	1	1	0	1	19.8	10.5	4.9	50.955	449	449;479;503;517;518;542;666;492;362;168;184;184;112;180	1	22	0	By matching	By MS/MS	By MS/MS	By MS/MS	By MS/MS
Q96N67-4;Q96N67-3;Q96N67-5;Q96N67-2;Q96N67-6;Q96N67;A0A0C4DGY6;Q96N67-7;H0Y7L2;K7ESB7;Q96HP0	Q96N67-4;Q96N67-3;Q96N67-5;Q96N67-2;Q96N67-6;Q96N67;A0A0C4DGY6	15;15;15;15;15;15;9;6;6;1;1	15;15;15;15;15;15;9;6;6;1;1	15;15;15;15;15;15;9;6;6;1;1	Dedicator of cytokinesis protein 7	DOCK7	>sp|Q96N67-4|DOCK7_HUMAN Isoform 4 of Dedicator of cytokinesis protein 7 OS=Homo sapiens GN=DOCK7;>sp|Q96N67-3|DOCK7_HUMAN Isoform 3 of Dedicator of cytokinesis protein 7 OS=Homo sapiens GN=DOCK7;>sp|Q96N67-5|DOCK7_HUMAN Isoform 5 of Dedicator of cytokines	11	15	15	15	3	2	13	14	11	10	2	3	3	2	13	14	11	10	2	3	3	2	13	14	11	10	2	3	10.6	10.6	10.6	238.27	2098	2098;2100;2109;2129;2131;2140;803;632;1303;1336;2047	1	60	0	By matching	By MS/MS	By MS/MS	By MS/MS	By MS/MS
P15170;P15170-2;P15170-3;H3BR35;H3BSV8;Q8IYD1	P15170;P15170-2;P15170-3;H3BR35;H3BSV8;Q8IYD1	4;4;4;3;2;2	4;4;4;3;2;2	4;4;4;3;2;2	Eukaryotic peptide chain release factor GTP-binding subunit ERF3A;Eukaryotic peptide chain release factor GTP-binding subunit ERF3B	GSPT1;GSPT2	>sp|P15170|ERF3A_HUMAN Eukaryotic peptide chain release factor GTP-binding subunit ERF3A OS=Homo sapiens GN=GSPT1 PE=1 SV=1;>sp|P15170-2|ERF3A_HUMAN Isoform 2 of Eukaryotic peptide chain release factor GTP-binding subunit ERF3A OS=Homo sapiens GN=GSPT1;>sp	6	4	4	4	4	4	4	4	2	3	3	3	4	4	4	4	2	3	3	3	4	4	4	4	2	3	3	3	9.6	9.6	9.6	55.755	499	499;636;637;475;199;628	1	27	0	By MS/MS	By MS/MS	By MS/MS	By MS/MS	By MS/MS
P08240-2;P08240	P08240-2;P08240	6;6	6;6	6;6	Signal recognition particle receptor subunit alpha	SRPR	>sp|P08240-2|SRPR_HUMAN Isoform 2 of Signal recognition particle receptor subunit alpha OS=Homo sapiens GN=SRPR;>sp|P08240|SRPR_HUMAN Signal recognition particle receptor subunit alpha OS=Homo sapiens GN=SRPR PE=1 SV=2	2	6	6	6	4	3	6	5	4	5	5	4	4	3	6	5	4	5	5	4	4	3	6	5	4	5	5	4	15.9	15.9	15.9	66.558	610	610;638	1	36	0	By matching	By matching	By MS/MS	By MS/MS	By MS/MS
G3V279;P84090	G3V279;P84090	2;2	2;2	2;2	Enhancer of rudimentary homolog	ERH	>tr|G3V279|G3V279_HUMAN Enhancer of rudimentary homolog OS=Homo sapiens GN=ERH PE=1 SV=1;>sp|P84090|ERH_HUMAN Enhancer of rudimentary homolog OS=Homo sapiens GN=ERH PE=1 SV=1	2	2	2	2	2	2	2	2	2	2	2	2	2	2	2	2	2	2	2	2	2	2	2	2	2	2	2	2	22.5	22.5	22.5	8.2033	71	71;104	1	21	0	By MS/MS	By matching	By MS/MS	By MS/MS	By MS/MS
P50552;K7EM16	P50552	3;1	3;1	3;1	Vasodilator-stimulated phosphoprotein	VASP	>sp|P50552|VASP_HUMAN Vasodilator-stimulated phosphoprotein OS=Homo sapiens GN=VASP PE=1 SV=3	2	3	3	3	2	1	3	3	2	3	1	1	2	1	3	3	2	3	1	1	2	1	3	3	2	3	1	1	10.3	10.3	10.3	39.829	380	380;183	1	16	0	By matching	By matching	By matching	By MS/MS	By MS/MS
P36542-2;P36542	P36542-2;P36542	7;7	7;7	7;7	ATP synthase subunit gamma, mitochondrial	ATP5C1	>sp|P36542-2|ATPG_HUMAN Isoform Heart of ATP synthase subunit gamma, mitochondrial OS=Homo sapiens GN=ATP5C1;>sp|P36542|ATPG_HUMAN ATP synthase subunit gamma, mitochondrial OS=Homo sapiens GN=ATP5C1 PE=1 SV=1	2	7	7	7	5	4	7	7	7	7	5	6	5	4	7	7	7	7	5	6	5	4	7	7	7	7	5	6	34.3	34.3	34.3	32.881	297	297;298	1	56	0	By MS/MS	By MS/MS	By MS/MS	By MS/MS	By MS/MS
P10155-3;P10155-5;P10155-4;P10155	P10155-3;P10155-5;P10155-4;P10155	2;2;2;2	2;2;2;2	2;2;2;2	60 kDa SS-A/Ro ribonucleoprotein	TROVE2	>sp|P10155-3|RO60_HUMAN Isoform 3 of 60 kDa SS-A/Ro ribonucleoprotein OS=Homo sapiens GN=TROVE2;>sp|P10155-5|RO60_HUMAN Isoform 5 of 60 kDa SS-A/Ro ribonucleoprotein OS=Homo sapiens GN=TROVE2;>sp|P10155-4|RO60_HUMAN Isoform 4 of 60 kDa SS-A/Ro ribonucleopr	4	2	2	2	2	2	2	2	2	2	2	1	2	2	2	2	2	2	2	1	2	2	2	2	2	2	2	1	6	6	6	58.482	518	518;525;534;538	1	15	0.0026918	By MS/MS	By MS/MS	By MS/MS	By MS/MS	By matching
O75880;J3QL56	O75880;J3QL56	4;3	4;3	4;3	Protein SCO1 homolog, mitochondrial	SCO1	>sp|O75880|SCO1_HUMAN Protein SCO1 homolog, mitochondrial OS=Homo sapiens GN=SCO1 PE=1 SV=1;>tr|J3QL56|J3QL56_HUMAN Protein SCO1 homolog, mitochondrial OS=Homo sapiens GN=SCO1 PE=1 SV=1	2	4	4	4	2	3	4	4	4	4	3	3	2	3	4	4	4	4	3	3	2	3	4	4	4	4	3	3	27.6	27.6	27.6	33.814	301	301;270	1	36	0	By matching	By MS/MS	By MS/MS	By MS/MS	By MS/MS
Q9BWW4-2;A0A087WVT6;Q9BWW4-3;Q9BWW4;D6RAC5;P81877-2;P81877-4;P81877-5;P81877-3;P81877;A0A087X159;U3KQ46;Q9NW25;Q9BWG4-2;Q9BWG4	Q9BWW4-2;A0A087WVT6;Q9BWW4-3;Q9BWW4;D6RAC5;P81877-2;P81877-4;P81877-5;P81877-3;P81877;A0A087X159	3;3;3;3;2;2;2;2;2;2;2;1;1;1;1	3;3;3;3;2;2;2;2;2;2;2;1;1;1;1	3;3;3;3;2;2;2;2;2;2;2;1;1;1;1	Single-stranded DNA-binding protein 3;Single-stranded DNA-binding protein 2	SSBP3;SSBP2	>sp|Q9BWW4-2|SSBP3_HUMAN Isoform 2 of Single-stranded DNA-binding protein 3 OS=Homo sapiens GN=SSBP3;>tr|A0A087WVT6|A0A087WVT6_HUMAN Single-stranded DNA-binding protein 3 OS=Homo sapiens GN=SSBP3 PE=1 SV=1;>sp|Q9BWW4-3|SSBP3_HUMAN Isoform 3 of Single-stran	15	3	3	3	0	0	3	3	2	1	0	0	0	0	3	3	2	1	0	0	0	0	3	3	2	1	0	0	11.9	11.9	11.9	37.697	361	361;361;368;388;208;298;331;339;341;361;369;234;278;363;385	1	9	0	By matching	By matching	By MS/MS	By MS/MS	By MS/MS
P12532;P12532-2;F8WCN3;C9JSQ1;C9J995;C9J8F6;C9J6W7;C9JT96;P17540	P12532;P12532-2;F8WCN3	8;8;5;3;1;1;1;1;1	8;8;5;3;1;1;1;1;1	8;8;5;3;1;1;1;1;1	Creatine kinase U-type, mitochondrial	CKMT1A;CKMT1B	>sp|P12532|KCRU_HUMAN Creatine kinase U-type, mitochondrial OS=Homo sapiens GN=CKMT1A PE=1 SV=1;>sp|P12532-2|KCRU_HUMAN Isoform 2 of Creatine kinase U-type, mitochondrial OS=Homo sapiens GN=CKMT1A;>tr|F8WCN3|F8WCN3_HUMAN Creatine kinase U-type, mitochondri	9	8	8	8	2	1	8	7	6	7	1	0	2	1	8	7	6	7	1	0	2	1	8	7	6	7	1	0	30.7	30.7	30.7	47.036	417	417;448;298;241;129;148;203;222;419	1	44	0	By matching	By matching	By MS/MS	By MS/MS	By MS/MS
Q92793-2;Q92793;I3L466;I3L3I5	Q92793-2;Q92793;I3L466;I3L3I5	4;4;3;2	4;4;3;2	4;4;3;2	CREB-binding protein	CREBBP	>sp|Q92793-2|CBP_HUMAN Isoform 2 of CREB-binding protein OS=Homo sapiens GN=CREBBP;>sp|Q92793|CBP_HUMAN CREB-binding protein OS=Homo sapiens GN=CREBBP PE=1 SV=3;>tr|I3L466|I3L466_HUMAN CREB-binding protein (Fragment) OS=Homo sapiens GN=CREBBP PE=1 SV=1;>tr	4	4	4	4	2	2	3	3	4	3	2	2	2	2	3	3	4	3	2	2	2	2	3	3	4	3	2	2	3.1	3.1	3.1	260.99	2404	2404;2442;288;195	1	21	0	By matching	By matching	By MS/MS	By MS/MS	By MS/MS
M0QY97;Q9UPT8	M0QY97;Q9UPT8	2;2	2;2	2;2	Zinc finger CCCH domain-containing protein 4	ZC3H4	>tr|M0QY97|M0QY97_HUMAN Zinc finger CCCH domain-containing protein 4 (Fragment) OS=Homo sapiens GN=ZC3H4 PE=1 SV=1;>sp|Q9UPT8|ZC3H4_HUMAN Zinc finger CCCH domain-containing protein 4 OS=Homo sapiens GN=ZC3H4 PE=1 SV=3	2	2	2	2	2	2	2	2	2	2	2	2	2	2	2	2	2	2	2	2	2	2	2	2	2	2	2	2	4.4	4.4	4.4	95.425	910	910;1303	1	16	0	By MS/MS	By MS/MS	By MS/MS	By MS/MS	By MS/MS
F5H5N1;O75251-2;O75251;F5GXJ1;A0A087WXF6;A0A087WTI3	F5H5N1;O75251-2;O75251;F5GXJ1;A0A087WXF6;A0A087WTI3	3;3;3;3;2;2	3;3;3;3;2;2	3;3;3;3;2;2	NADH dehydrogenase [ubiquinone] iron-sulfur protein 7, mitochondrial	NDUFS7	>tr|F5H5N1|F5H5N1_HUMAN NADH dehydrogenase [ubiquinone] iron-sulfur protein 7, mitochondrial OS=Homo sapiens GN=NDUFS7 PE=1 SV=1;>sp|O75251-2|NDUS7_HUMAN Isoform 2 of NADH dehydrogenase [ubiquinone] iron-sulfur protein 7, mitochondrial OS=Homo sapiens GN=N	6	3	3	3	0	0	2	3	1	2	0	1	0	0	2	3	1	2	0	1	0	0	2	3	1	2	0	1	17.6	17.6	17.6	19.77	182	182;206;213;236;214;214	1	9	0	By matching	By matching	By MS/MS	By MS/MS	By MS/MS
Q8N684-2;Q8N684;Q8N684-3;F5H669;J3QT54;F5H6M0;F5H047	Q8N684-2;Q8N684;Q8N684-3;F5H669;J3QT54;F5H6M0;F5H047	4;4;4;3;2;2;2	4;4;4;3;2;2;2	4;4;4;3;2;2;2	Cleavage and polyadenylation specificity factor subunit 7	CPSF7	>sp|Q8N684-2|CPSF7_HUMAN Isoform 2 of Cleavage and polyadenylation specificity factor subunit 7 OS=Homo sapiens GN=CPSF7;>sp|Q8N684|CPSF7_HUMAN Cleavage and polyadenylation specificity factor subunit 7 OS=Homo sapiens GN=CPSF7 PE=1 SV=1;>sp|Q8N684-3|CPSF7_	7	4	4	4	2	3	3	4	2	3	4	2	2	3	3	4	2	3	4	2	2	3	3	4	2	3	4	2	13.4	13.4	13.4	51.095	462	462;471;514;374;205;219;288	1	23	0	By matching	By matching	By MS/MS	By MS/MS	By MS/MS
J3KPX7;Q99623;F5GY37;Q99623-2;F5H3X6;F5GWA7;F5H0C5;F5H2D2	J3KPX7;Q99623;F5GY37;Q99623-2;F5H3X6;F5GWA7	13;13;12;11;8;8;4;3	13;13;12;11;8;8;4;3	13;13;12;11;8;8;4;3	Prohibitin-2	PHB2	>tr|J3KPX7|J3KPX7_HUMAN Prohibitin-2 OS=Homo sapiens GN=PHB2 PE=1 SV=2;>sp|Q99623|PHB2_HUMAN Prohibitin-2 OS=Homo sapiens GN=PHB2 PE=1 SV=2;>tr|F5GY37|F5GY37_HUMAN Prohibitin-2 OS=Homo sapiens GN=PHB2 PE=1 SV=1;>sp|Q99623-2|PHB2_HUMAN Isoform 2 of Prohibit	8	13	13	13	11	9	12	12	13	11	8	8	11	9	12	12	13	11	8	8	11	9	12	12	13	11	8	8	50.3	50.3	50.3	33.239	298	298;299;267;261;213;261;112;87	1	93	0	By MS/MS	By MS/MS	By MS/MS	By MS/MS	By MS/MS
Q96DU7	Q96DU7	2	2	2	Inositol-trisphosphate 3-kinase C	ITPKC	>sp|Q96DU7|IP3KC_HUMAN Inositol-trisphosphate 3-kinase C OS=Homo sapiens GN=ITPKC PE=1 SV=1	1	2	2	2	1	0	2	2	2	1	0	0	1	0	2	2	2	1	0	0	1	0	2	2	2	1	0	0	5.7	5.7	5.7	75.207	683	683	1	8	0.0027473	By matching	By matching	By MS/MS	By MS/MS	By MS/MS
P41250	P41250	2	2	2	Glycine--tRNA ligase	GARS	>sp|P41250|SYG_HUMAN Glycine--tRNA ligase OS=Homo sapiens GN=GARS PE=1 SV=3	1	2	2	2	2	2	2	2	2	2	2	2	2	2	2	2	2	2	2	2	2	2	2	2	2	2	2	2	3.5	3.5	3.5	83.165	739	739	1	16	0.0021112	By MS/MS	By matching	By MS/MS	By matching	By matching
Q13748;Q13748-2;Q6PEY2	Q13748;Q13748-2;Q6PEY2	16;11;11	1;1;1	1;1;1	Tubulin alpha-3C/D chain;Tubulin alpha-3E chain	TUBA3C;TUBA3E	>sp|Q13748|TBA3C_HUMAN Tubulin alpha-3C/D chain OS=Homo sapiens GN=TUBA3C PE=1 SV=3;>sp|Q13748-2|TBA3C_HUMAN Isoform 2 of Tubulin alpha-3C/D chain OS=Homo sapiens GN=TUBA3C;>sp|Q6PEY2|TBA3E_HUMAN Tubulin alpha-3E chain OS=Homo sapiens GN=TUBA3E PE=1 SV=2	3	16	1	1	12	11	16	16	13	15	12	11	1	1	1	1	1	1	1	1	1	1	1	1	1	1	1	1	40.4	3.3	3.3	49.959	450	450;418;450	1	14	0	By MS/MS	By MS/MS	By MS/MS	By MS/MS	By MS/MS
A6NLN1;P26599;P26599-2;P26599-3;K7ELW5;K7ES59;A0A0D9SF20;K7EKJ7	A6NLN1;P26599;P26599-2;P26599-3;K7ELW5;K7ES59;A0A0D9SF20;K7EKJ7	2;2;2;2;1;1;1;1	2;2;2;2;1;1;1;1	2;2;2;2;1;1;1;1	Polypyrimidine tract-binding protein 1	PTBP1	>tr|A6NLN1|A6NLN1_HUMAN Polypyrimidine tract binding protein 1, isoform CRA_b OS=Homo sapiens GN=PTBP1 PE=1 SV=4;>sp|P26599|PTBP1_HUMAN Polypyrimidine tract-binding protein 1 OS=Homo sapiens GN=PTBP1 PE=1 SV=1;>sp|P26599-2|PTBP1_HUMAN Isoform 2 of Polypyri	8	2	2	2	0	0	2	2	1	2	2	2	0	0	2	2	1	2	2	2	0	0	2	2	1	2	2	2	5.9	5.9	5.9	56.51	527	527;531;550;557;105;149;197;238	1	11	0	By matching	By matching	By MS/MS	By MS/MS	By MS/MS
P37235;E9PC71;P84074;P61601;H7BZC1;E5RGA9;C9JW46;E5RK89;E5RFL9;E5RJT1;E5RJJ6;E5RGZ0;E5RI95;E5RHE8;E5RI78;E5RHC8;E5RIG4;E5RIZ1;E5RIA5	P37235;E9PC71;P84074;P61601	6;5;4;3;2;2;1;1;1;1;1;1;1;1;1;1;1;1;1	6;5;4;3;2;2;1;1;1;1;1;1;1;1;1;1;1;1;1	6;5;4;3;2;2;1;1;1;1;1;1;1;1;1;1;1;1;1	Hippocalcin-like protein 1;Neuron-specific calcium-binding protein hippocalcin;Neurocalcin-delta	HPCAL1;HPCA;NCALD	>sp|P37235|HPCL1_HUMAN Hippocalcin-like protein 1 OS=Homo sapiens GN=HPCAL1 PE=1 SV=3;>tr|E9PC71|E9PC71_HUMAN Hippocalcin-like protein 1 OS=Homo sapiens GN=HPCAL1 PE=1 SV=1;>sp|P84074|HPCA_HUMAN Neuron-specific calcium-binding protein hippocalcin OS=Homo s	19	6	6	6	6	6	6	5	4	4	4	4	6	6	6	5	4	4	4	4	6	6	6	5	4	4	4	4	35.2	35.2	35.2	22.313	193	193;175;193;193;103;194;30;74;78;81;85;87;105;112;116;120;122;136;152	1	50	0	By MS/MS	By MS/MS	By MS/MS	By MS/MS	By MS/MS
P12236	P12236	11	11	5	ADP/ATP translocase 3	SLC25A6	>sp|P12236|ADT3_HUMAN ADP/ATP translocase 3 OS=Homo sapiens GN=SLC25A6 PE=1 SV=4	1	11	11	5	6	7	10	9	8	8	7	8	6	7	10	9	8	8	7	8	2	3	4	4	4	5	5	4	29.2	29.2	12.8	32.866	298	298	1	70	0	By MS/MS	By MS/MS	By MS/MS	By MS/MS	By MS/MS
Q99470	Q99470	2	2	2	Stromal cell-derived factor 2	SDF2	>sp|Q99470|SDF2_HUMAN Stromal cell-derived factor 2 OS=Homo sapiens GN=SDF2 PE=1 SV=2	1	2	2	2	2	1	2	2	2	2	0	1	2	1	2	2	2	2	0	1	2	1	2	2	2	2	0	1	13.7	13.7	13.7	23.026	211	211	1	12	0.0032938	By MS/MS	By matching	By MS/MS	By MS/MS	By matching
F8VSC5;Q6P3W7	F8VSC5;Q6P3W7	2;2	2;2	2;2	SCY1-like protein 2	SCYL2	>tr|F8VSC5|F8VSC5_HUMAN SCY1-like protein 2 (Fragment) OS=Homo sapiens GN=SCYL2 PE=1 SV=1;>sp|Q6P3W7|SCYL2_HUMAN SCY1-like protein 2 OS=Homo sapiens GN=SCYL2 PE=1 SV=1	2	2	2	2	2	1	2	2	2	2	1	1	2	1	2	2	2	2	1	1	2	1	2	2	2	2	1	1	5	5	5	77.053	681	681;929	1	13	0	By matching	By matching	By MS/MS	By MS/MS	By matching
A0A075B6I0	A0A075B6I0	1	1	1			>tr|A0A075B6I0|A0A075B6I0_HUMAN Protein IGLV8-61 (Fragment) OS=Homo sapiens GN=IGLV8-61 PE=1 SV=4	1	1	1	1	1	1	0	0	0	0	1	0	1	1	0	0	0	0	1	0	1	1	0	0	0	0	1	0	7.3	7.3	7.3	12.901	123	123	1	3	0.0091855	By MS/MS	By MS/MS	By matching	By matching	By matching
A0A075B6K0;A0A075B6J4;A0A075B6J3	A0A075B6K0;A0A075B6J4;A0A075B6J3	1;1;1	1;1;1	1;1;1			>tr|A0A075B6K0|A0A075B6K0_HUMAN HCG2041221 (Fragment) OS=Homo sapiens GN=IGLV3-16 PE=1 SV=1;>tr|A0A075B6J4|A0A075B6J4_HUMAN Protein IGLV3-25 (Fragment) OS=Homo sapiens GN=IGLV3-25 PE=1 SV=2;>tr|A0A075B6J3|A0A075B6J3_HUMAN Protein IGLV3-27 (Fragment) OS=Hom	3	1	1	1	1	1	0	0	1	0	1	1	1	1	0	0	1	0	1	1	1	1	0	0	1	0	1	1	9.8	9.8	9.8	12.145	112	112;112;113	1	5	0.0092194	By MS/MS	By MS/MS	By matching	By matching	By matching
H0Y7U2;Q9NRI5-11;Q9NRI5-10;Q9NRI5-4;C4P092;C4P0A0;C4P093;Q9NRI5-7;Q9NRI5-6;C4P0B0;C4P0B1;Q9NRI5-9;Q9NRI5-3;Q9NRI5-8;A0A087WYX6;Q9NRI5-5;Q9NRI5-2;Q5T409;Q9NRI5;A0A075B6Q7	H0Y7U2;Q9NRI5-11;Q9NRI5-10;Q9NRI5-4;C4P092;C4P0A0;C4P093;Q9NRI5-7;Q9NRI5-6;C4P0B0;C4P0B1;Q9NRI5-9;Q9NRI5-3;Q9NRI5-8;A0A087WYX6;Q9NRI5-5;Q9NRI5-2;Q5T409;Q9NRI5;A0A075B6Q7	1;1;1;1;1;1;1;1;1;1;1;1;1;1;1;1;1;1;1;1	1;1;1;1;1;1;1;1;1;1;1;1;1;1;1;1;1;1;1;1	1;1;1;1;1;1;1;1;1;1;1;1;1;1;1;1;1;1;1;1	Disrupted in schizophrenia 1 protein	DISC1	>tr|H0Y7U2|H0Y7U2_HUMAN Disrupted in schizophrenia 1 protein OS=Homo sapiens GN=DISC1 PE=1 SV=2;>sp|Q9NRI5-11|DISC1_HUMAN Isoform 11 of Disrupted in schizophrenia 1 protein OS=Homo sapiens GN=DISC1;>sp|Q9NRI5-10|DISC1_HUMAN Isoform 10 of Disrupted in schiz	20	1	1	1	0	0	1	1	1	1	1	1	0	0	1	1	1	1	1	1	0	0	1	1	1	1	1	1	45.5	45.5	45.5	4.0824	44	44;201;356;369;382;442;547;559;579;609;622;662;678;695;732;755;832;832;854;854	1	6	0	By matching	By matching	By MS/MS	By matching	By matching
A0A0C4DH68;A0A075B6R9	A0A0C4DH68;A0A075B6R9	1;1	1;1	1;1			>tr|A0A0C4DH68|A0A0C4DH68_HUMAN Protein IGKV2-24 (Fragment) OS=Homo sapiens GN=IGKV2-24 PE=1 SV=1;>tr|A0A075B6R9|A0A075B6R9_HUMAN Protein IGKV2D-24 (Fragment) OS=Homo sapiens GN=IGKV2D-24 PE=4 SV=1	2	1	1	1	1	1	0	0	1	1	1	1	1	1	0	0	1	1	1	1	1	1	0	0	1	1	1	1	10.8	10.8	10.8	13.079	120	120;120	1	6	0	By MS/MS	By MS/MS	By matching	By matching	By matching
H0YE34;A0A075B6T1;Q9C0C7-4;Q9C0C7-2;Q9C0C7-3;Q9C0C7;Q9C0C7-5	H0YE34;A0A075B6T1;Q9C0C7-4;Q9C0C7-2;Q9C0C7-3;Q9C0C7;Q9C0C7-5	1;1;1;1;1;1;1	1;1;1;1;1;1;1	1;1;1;1;1;1;1	Activating molecule in BECN1-regulated autophagy protein 1	AMBRA1	>tr|H0YE34|H0YE34_HUMAN Activating molecule in BECN1-regulated autophagy protein 1 (Fragment) OS=Homo sapiens GN=AMBRA1 PE=1 SV=1;>tr|A0A075B6T1|A0A075B6T1_HUMAN Activating molecule in BECN1-regulated autophagy protein 1 OS=Homo sapiens GN=AMBRA1 PE=1 SV=1	7	1	1	1	1	1	1	1	1	1	1	1	1	1	1	1	1	1	1	1	1	1	1	1	1	1	1	1	8.6	8.6	8.6	26.758	256	256;1179;1208;1238;1269;1298;1301	1	8	0.0014925	By MS/MS	By MS/MS	By MS/MS	By MS/MS	By MS/MS
A0A075B784;Q9P275;Q9P275-2	A0A075B784;Q9P275;Q9P275-2	2;2;2	2;2;2	2;2;2	Ubiquitin carboxyl-terminal hydrolase 36	USP36	>tr|A0A075B784|A0A075B784_HUMAN Ubiquitin carboxyl-terminal hydrolase OS=Homo sapiens GN=USP36 PE=1 SV=1;>sp|Q9P275|UBP36_HUMAN Ubiquitin carboxyl-terminal hydrolase 36 OS=Homo sapiens GN=USP36 PE=1 SV=3;>sp|Q9P275-2|UBP36_HUMAN Isoform 2 of Ubiquitin carb	3	2	2	2	0	0	1	1	1	1	2	2	0	0	1	1	1	1	2	2	0	0	1	1	1	1	2	2	3.9	3.9	3.9	104.39	961	961;1121;1123	1	8	0.0014959	By matching	By matching	By matching	By matching	By MS/MS
A0A0B4J1X5;A0A075B7E8;A0A075B7B8	A0A0B4J1X5;A0A075B7E8;A0A075B7B8	2;2;1	1;1;0	1;1;0			>tr|A0A0B4J1X5|A0A0B4J1X5_HUMAN Protein IGHV3-74 (Fragment) OS=Homo sapiens GN=IGHV3-74 PE=1 SV=1;>tr|A0A075B7E8|A0A075B7E8_HUMAN Protein IGHV3OR16-13 (Fragment) OS=Homo sapiens GN=IGHV3OR16-13 PE=4 SV=1;>tr|A0A075B7B8|A0A075B7B8_HUMAN Protein IGHV3OR16-12	3	2	1	1	2	2	2	2	2	2	2	2	1	1	1	1	1	1	1	1	1	1	1	1	1	1	1	1	15.4	6	6	12.839	117	117;117;117	1	8	1	By matching	By MS/MS	By matching	By matching	By matching
A0A075B7G8;O00213-2;O00213;J3KPL8	A0A075B7G8;O00213-2;O00213;J3KPL8	1;1;1;1	1;1;1;1	1;1;1;1	Amyloid beta A4 precursor protein-binding family B member 1	APBB1	>tr|A0A075B7G8|A0A075B7G8_HUMAN Amyloid beta A4 precursor protein-binding family B member 1 OS=Homo sapiens GN=APBB1 PE=1 SV=4;>sp|O00213-2|APBB1_HUMAN Isoform 2 of Amyloid beta A4 precursor protein-binding family B member 1 OS=Homo sapiens GN=APBB1;>sp|O0	4	1	1	1	0	0	1	1	0	0	0	0	0	0	1	1	0	0	0	0	0	0	1	1	0	0	0	0	2.4	2.4	2.4	76.78	707	707;708;710;710	1	2	0	By matching	By matching	By matching	By MS/MS	By matching
K7ERP4;P36969-2;A0A087X2I2;P36969;A0A087WT12	K7ERP4;P36969-2;A0A087X2I2;P36969;A0A087WT12	1;1;1;1;1	1;1;1;1;1	1;1;1;1;1	Glutathione peroxidase;Phospholipid hydroperoxide glutathione peroxidase, mitochondrial	GPX4	>tr|K7ERP4|K7ERP4_HUMAN Glutathione peroxidase (Fragment) OS=Homo sapiens GN=GPX4 PE=1 SV=1;>sp|P36969-2|GPX4_HUMAN Isoform Cytoplasmic of Phospholipid hydroperoxide glutathione peroxidase, mitochondrial OS=Homo sapiens GN=GPX4;>tr|A0A087X2I2|A0A087X2I2_HU	5	1	1	1	1	1	1	1	1	1	1	1	1	1	1	1	1	1	1	1	1	1	1	1	1	1	1	1	7.7	7.7	7.7	17.629	155	155;170;196;197;233	1	8	0	By MS/MS	By MS/MS	By MS/MS	By MS/MS	By MS/MS
A0A087WT18;Q96A73-2;Q96A73	A0A087WT18;Q96A73-2;Q96A73	1;1;1	1;1;1	1;1;1	Putative monooxygenase p33MONOX	KIAA1191	>tr|A0A087WT18|A0A087WT18_HUMAN Putative monooxygenase p33MONOX OS=Homo sapiens GN=KIAA1191 PE=1 SV=1;>sp|Q96A73-2|P33MX_HUMAN Isoform 2 of Putative monooxygenase p33MONOX OS=Homo sapiens GN=KIAA1191;>sp|Q96A73|P33MX_HUMAN Putative monooxygenase p33MONOX O	3	1	1	1	1	1	1	0	1	0	1	1	1	1	1	0	1	0	1	1	1	1	1	0	1	0	1	1	8	8	8	24.51	224	224;286;305	1	6	0.0026738	By MS/MS	By MS/MS	By MS/MS	By matching	By MS/MS
A0A087WU91;A0A0A0MS15	A0A087WU91;A0A0A0MS15	2;2	2;2	2;2			>tr|A0A087WU91|A0A087WU91_HUMAN Protein IGHV3-49 OS=Homo sapiens GN=IGHV3-49 PE=1 SV=1;>tr|A0A0A0MS15|A0A0A0MS15_HUMAN Protein IGHV3-49 (Fragment) OS=Homo sapiens GN=IGHV3-49 PE=1 SV=1	2	2	2	2	2	2	0	0	0	0	1	1	2	2	0	0	0	0	1	1	2	2	0	0	0	0	1	1	19.3	19.3	19.3	12.332	114	114;119	1	6	0	By MS/MS	By MS/MS	By matching	By matching	By matching
Q99417;A0A087WV05	Q99417;A0A087WV05	1;1	1;1	1;1	C-Myc-binding protein	MYCBP	>sp|Q99417|MYCBP_HUMAN C-Myc-binding protein OS=Homo sapiens GN=MYCBP PE=1 SV=3;>tr|A0A087WV05|A0A087WV05_HUMAN Uncharacterized protein OS=Homo sapiens PE=4 SV=1	2	1	1	1	1	0	1	1	1	1	1	0	1	0	1	1	1	1	1	0	1	0	1	1	1	1	1	0	19.4	19.4	19.4	11.967	103	103;110	1	7	0.0014717	By matching	By matching	By MS/MS	By MS/MS	By MS/MS
A0A087WV25;O95684-2;O95684;Q8N103-3	A0A087WV25;O95684-2;O95684;Q8N103-3	1;1;1;1	1;1;1;1	1;1;1;1	FGFR1 oncogene partner	FGFR1OP	>tr|A0A087WV25|A0A087WV25_HUMAN FGFR1 oncogene partner OS=Homo sapiens GN=FGFR1OP PE=1 SV=1;>sp|O95684-2|FR1OP_HUMAN Isoform 2 of FGFR1 oncogene partner OS=Homo sapiens GN=FGFR1OP;>sp|O95684|FR1OP_HUMAN FGFR1 oncogene partner OS=Homo sapiens GN=FGFR1OP PE=	4	1	1	1	1	1	1	1	1	1	1	1	1	1	1	1	1	1	1	1	1	1	1	1	1	1	1	1	8.8	8.8	8.8	38.099	351	351;379;399;522	1	8	0	By matching	By matching	By MS/MS	By MS/MS	By MS/MS
P46087-2;P46087;P46087-4;A0A087WV73	P46087-2;P46087;P46087-4;A0A087WV73	1;1;1;1	1;1;1;1	1;1;1;1	Putative ribosomal RNA methyltransferase NOP2	NOP2	>sp|P46087-2|NOP2_HUMAN Isoform 2 of Probable 28S rRNA (cytosine(4447)-C(5))-methyltransferase OS=Homo sapiens GN=NOP2;>sp|P46087|NOP2_HUMAN Probable 28S rRNA (cytosine(4447)-C(5))-methyltransferase OS=Homo sapiens GN=NOP2 PE=1 SV=2;>sp|P46087-4|NOP2_HUMAN	4	1	1	1	0	0	1	0	1	0	1	0	0	0	1	0	1	0	1	0	0	0	1	0	1	0	1	0	2	2	2	88.972	808	808;812;845;855	1	3	0	By matching	By matching	By matching	By matching	By MS/MS
A0A087WVC1;Q9BQ39	A0A087WVC1;Q9BQ39	2;2	1;1	1;1	ATP-dependent RNA helicase DDX50	DDX50	>tr|A0A087WVC1|A0A087WVC1_HUMAN ATP-dependent RNA helicase DDX50 OS=Homo sapiens GN=DDX50 PE=1 SV=1;>sp|Q9BQ39|DDX50_HUMAN ATP-dependent RNA helicase DDX50 OS=Homo sapiens GN=DDX50 PE=1 SV=1	2	2	1	1	0	0	0	0	2	2	2	2	0	0	0	0	1	1	1	1	0	0	0	0	1	1	1	1	5.1	3	3	82.226	730	730;737	1	4	0.0027155	By matching	By matching	By matching	By matching	By matching
A0A087WVV2;Q9P2E9-3;Q9P2E9-2;Q9P2E9;A0A0A0MRV0;V9GY78;F8W7S5	A0A087WVV2;Q9P2E9-3;Q9P2E9-2;Q9P2E9;A0A0A0MRV0;V9GY78;F8W7S5	2;2;2;2;2;1;1	2;2;2;2;2;1;1	2;2;2;2;2;1;1	Ribosome-binding protein 1	RRBP1	>tr|A0A087WVV2|A0A087WVV2_HUMAN Ribosome-binding protein 1 OS=Homo sapiens GN=RRBP1 PE=1 SV=1;>sp|Q9P2E9-3|RRBP1_HUMAN Isoform 2 of Ribosome-binding protein 1 OS=Homo sapiens GN=RRBP1;>sp|Q9P2E9-2|RRBP1_HUMAN Isoform 1 of Ribosome-binding protein 1 OS=Homo	7	2	2	2	0	0	1	1	1	2	1	2	0	0	1	1	1	2	1	2	0	0	1	1	1	2	1	2	3.3	3.3	3.3	102.77	934	934;977;1407;1410;1410;229;751	1	8	0	By matching	By matching	By matching	By matching	By matching
A0A087WW76;Q5T5U3	A0A087WW76;Q5T5U3	1;1	1;1	1;1	Rho GTPase-activating protein 21	ARHGAP21	>tr|A0A087WW76|A0A087WW76_HUMAN Rho GTPase-activating protein 21 OS=Homo sapiens GN=ARHGAP21 PE=1 SV=1;>sp|Q5T5U3|RHG21_HUMAN Rho GTPase-activating protein 21 OS=Homo sapiens GN=ARHGAP21 PE=1 SV=1	2	1	1	1	0	0	0	1	0	0	0	0	0	0	0	1	0	0	0	0	0	0	0	1	0	0	0	0	1.3	1.3	1.3	155.98	1406	1406;1957	1	1	0	By matching	By matching	By matching	By MS/MS	By matching
A0A087WW77;Q15334	A0A087WW77;Q15334	1;1	1;1	1;1	Lethal(2) giant larvae protein homolog 1	LLGL1	>tr|A0A087WW77|A0A087WW77_HUMAN Lethal(2) giant larvae protein homolog 1 OS=Homo sapiens GN=LLGL1 PE=1 SV=1;>sp|Q15334|L2GL1_HUMAN Lethal(2) giant larvae protein homolog 1 OS=Homo sapiens GN=LLGL1 PE=1 SV=3	2	1	1	1	0	0	1	1	1	1	0	0	0	0	1	1	1	1	0	0	0	0	1	1	1	1	0	0	1.1	1.1	1.1	114.43	1056	1056;1064	1	4	0.0026649	By matching	By matching	By matching	By matching	By matching
A0A087WWA5;P22105	A0A087WWA5;P22105	1;1	1;1	1;1	Tenascin-X	TNXB	>tr|A0A087WWA5|A0A087WWA5_HUMAN Tenascin-X OS=Homo sapiens GN=TNXB PE=1 SV=1;>sp|P22105|TENX_HUMAN Tenascin-X OS=Homo sapiens GN=TNXB PE=1 SV=3	2	1	1	1	0	0	1	1	1	0	0	0	0	0	1	1	1	0	0	0	0	0	1	1	1	0	0	0	0.5	0.5	0.5	165.54	1545	1545;4289	1	3	0	By matching	By matching	By MS/MS	By MS/MS	By MS/MS
A0A087WYL9;A0A087WWV8;A0A087X1V9;A0A087WTX5;P01834;A0A075B6H6;A0A0C4DH67;A0A0C4DH69;A0A075B6S5	A0A087WYL9;A0A087WWV8;A0A087X1V9;A0A087WTX5;P01834;A0A075B6H6	11;11;10;10;9;8;1;1;1	1;1;0;0;0;0;1;1;1	1;1;0;0;0;0;1;1;1	Ig kappa chain C region	IGKC	>tr|A0A087WYL9|A0A087WYL9_HUMAN Ig kappa chain C region OS=Homo sapiens GN=IGKC PE=1 SV=1;>tr|A0A087WWV8|A0A087WWV8_HUMAN Protein IGKV1-8 OS=Homo sapiens GN=IGKV1-8 PE=4 SV=1;>tr|A0A087X1V9|A0A087X1V9_HUMAN Ig kappa chain C region OS=Homo sapiens GN=IGKC P	9	11	1	1	11	11	6	6	8	7	8	10	1	1	0	0	1	0	1	1	1	1	0	0	1	0	1	1	47.4	6.8	6.8	25.631	234	234;234;132;236;106;107;115;117;117	1	5	0.0064683	By MS/MS	By MS/MS	By matching	By matching	By matching
A0A087WX59;Q16186	A0A087WX59;Q16186	1;1	1;1	1;1	Proteasomal ubiquitin receptor ADRM1	ADRM1	>tr|A0A087WX59|A0A087WX59_HUMAN Proteasomal ubiquitin receptor ADRM1 OS=Homo sapiens GN=ADRM1 PE=1 SV=1;>sp|Q16186|ADRM1_HUMAN Proteasomal ubiquitin receptor ADRM1 OS=Homo sapiens GN=ADRM1 PE=1 SV=2	2	1	1	1	1	1	1	0	1	0	1	1	1	1	1	0	1	0	1	1	1	1	1	0	1	0	1	1	4.3	4.3	4.3	37.504	368	368;407	1	6	0	By MS/MS	By MS/MS	By MS/MS	By matching	By MS/MS
A0A087WXY2;B8QGS9;Q99959-2;Q99959	A0A087WXY2;B8QGS9;Q99959-2;Q99959	1;1;1;1	1;1;1;1	1;1;1;1	Plakophilin-2	PKP2	>tr|A0A087WXY2|A0A087WXY2_HUMAN Plakophilin-2 (Fragment) OS=Homo sapiens GN=PKP2 PE=1 SV=1;>tr|B8QGS9|B8QGS9_HUMAN Plakophilin-2 OS=Homo sapiens GN=PKP2 PE=1 SV=1;>sp|Q99959-2|PKP2_HUMAN Isoform 1 of Plakophilin-2 OS=Homo sapiens GN=PKP2;>sp|Q99959|PKP2_HU	4	1	1	1	0	1	1	1	0	1	1	1	0	1	1	1	0	1	1	1	0	1	1	1	0	1	1	1	30.6	30.6	30.6	3.7202	36	36;824;837;881	1	6	0.0021171	By matching	By matching	By matching	By MS/MS	By matching
Q5T280;A0A087WYA7	Q5T280;A0A087WYA7	1;1	1;1	1;1	Uncharacterized protein C9orf114	C9orf114	>sp|Q5T280|CI114_HUMAN Putative methyltransferase C9orf114 OS=Homo sapiens GN=C9orf114 PE=1 SV=3;>tr|A0A087WYA7|A0A087WYA7_HUMAN Putative methyltransferase C9orf114 OS=Homo sapiens GN=C9orf114 PE=1 SV=1	2	1	1	1	1	1	1	1	1	1	1	1	1	1	1	1	1	1	1	1	1	1	1	1	1	1	1	1	3.7	3.7	3.7	42.008	376	376;388	1	8	0	By matching	By MS/MS	By MS/MS	By MS/MS	By MS/MS
A0A087WZH9;A0A0B4J1U0	A0A087WZH9;A0A0B4J1U0	2;1	1;1	0;0			>tr|A0A087WZH9|A0A087WZH9_HUMAN Protein IGKV1-33 OS=Homo sapiens GN=IGKV1D-33 PE=4 SV=1;>tr|A0A0B4J1U0|A0A0B4J1U0_HUMAN Protein IGKV1-33 (Fragment) OS=Homo sapiens GN=IGKV1D-33 PE=4 SV=1	2	2	1	0	2	2	1	1	0	1	2	2	1	1	0	0	0	0	1	1	0	0	0	0	0	0	0	0	31.5	14.8	0	11.842	108	108;117	1	4	0.0014738	By MS/MS	By MS/MS	By matching	By matching	By matching
A0A0D9SG66;O43837-3;A0A087X2E5;O43837-2;O43837;A0A087WZN1	A0A0D9SG66;O43837-3;A0A087X2E5;O43837-2;O43837;A0A087WZN1	1;1;1;1;1;1	1;1;1;1;1;1	1;1;1;1;1;1	Isocitrate dehydrogenase [NAD] subunit beta, mitochondrial	IDH3B	>tr|A0A0D9SG66|A0A0D9SG66_HUMAN Isocitrate dehydrogenase [NAD] subunit beta, mitochondrial (Fragment) OS=Homo sapiens GN=IDH3B PE=4 SV=1;>sp|O43837-3|IDH3B_HUMAN Isoform C of Isocitrate dehydrogenase [NAD] subunit beta, mitochondrial OS=Homo sapiens GN=IDH	6	1	1	1	0	0	1	1	1	1	0	0	0	0	1	1	1	1	0	0	0	0	1	1	1	1	0	0	11.7	11.7	11.7	15.625	145	145;233;376;383;385;387	1	4	0	By matching	By matching	By matching	By matching	By MS/MS
A0A087X1A9;O75396	A0A087X1A9;O75396	1;1	1;1	1;1	Vesicle-trafficking protein SEC22b	SEC22B	>tr|A0A087X1A9|A0A087X1A9_HUMAN Vesicle-trafficking protein SEC22b (Fragment) OS=Homo sapiens GN=SEC22B PE=1 SV=1;>sp|O75396|SC22B_HUMAN Vesicle-trafficking protein SEC22b OS=Homo sapiens GN=SEC22B PE=1 SV=4	2	1	1	1	0	0	1	1	0	0	0	0	0	0	1	1	0	0	0	0	0	0	1	1	0	0	0	0	17.7	17.7	17.7	8.7819	79	79;215	1	2	0	By matching	By matching	By matching	By MS/MS	By matching
A0A087X1B7;Q9Y3Y2-4;X6R700;Q9Y3Y2;Q9Y3Y2-3	A0A087X1B7;Q9Y3Y2-4;X6R700;Q9Y3Y2;Q9Y3Y2-3	1;1;1;1;1	1;1;1;1;1	1;1;1;1;1	Chromatin target of PRMT1 protein	CHTOP	>tr|A0A087X1B7|A0A087X1B7_HUMAN Chromatin target of PRMT1 protein OS=Homo sapiens GN=CHTOP PE=1 SV=1;>sp|Q9Y3Y2-4|CHTOP_HUMAN Isoform 3 of Chromatin target of PRMT1 protein OS=Homo sapiens GN=CHTOP;>tr|X6R700|X6R700_HUMAN Chromatin target of PRMT1 protein	5	1	1	1	1	1	1	1	1	1	1	1	1	1	1	1	1	1	1	1	1	1	1	1	1	1	1	1	17.1	17.1	17.1	8.5199	76	76;202;223;248;249	1	8	0	By matching	By matching	By matching	By matching	By matching
O60613;A0A087X1G7;A0A0B4J1S4	O60613;A0A087X1G7;A0A0B4J1S4	1;1;1	1;1;1	1;1;1	15 kDa selenoprotein	42993	>sp|O60613|SEP15_HUMAN 15 kDa selenoprotein OS=Homo sapiens GN=SEP15 PE=1 SV=3;>tr|A0A087X1G7|A0A087X1G7_HUMAN 15 kDa selenoprotein OS=Homo sapiens GN=SEP15 PE=1 SV=1;>tr|A0A0B4J1S4|A0A0B4J1S4_HUMAN 15 kDa selenoprotein OS=Homo sapiens GN=SEP15 PE=1 SV=1	3	1	1	1	1	1	1	1	1	1	1	1	1	1	1	1	1	1	1	1	1	1	1	1	1	1	1	1	9.9	9.9	9.9	17.79	162	162;164;165	1	8	0.0026828	By MS/MS	By MS/MS	By MS/MS	By MS/MS	By matching
H0Y8X1;P31040-3;A0A087X1I3;D6RFM5;P31040-2;P31040	H0Y8X1;P31040-3;A0A087X1I3;D6RFM5;P31040-2;P31040	1;1;1;1;1;1	1;1;1;1;1;1	1;1;1;1;1;1	Succinate dehydrogenase [ubiquinone] flavoprotein subunit, mitochondrial	SDHA	>tr|H0Y8X1|H0Y8X1_HUMAN Succinate dehydrogenase [ubiquinone] flavoprotein subunit, mitochondrial (Fragment) OS=Homo sapiens GN=SDHA PE=1 SV=1;>sp|P31040-3|SDHA_HUMAN Isoform 3 of Succinate dehydrogenase [ubiquinone] flavoprotein subunit, mitochondrial OS=H	6	1	1	1	1	1	1	1	1	1	1	1	1	1	1	1	1	1	1	1	1	1	1	1	1	1	1	1	11.1	11.1	11.1	13.525	126	126;519;519;583;616;664	1	8	0	By matching	By matching	By MS/MS	By matching	By MS/MS
C9J535;H7BZA2;H7C3U7;H7BZY2;Q7Z3E5-2;Q7Z3E5;A0A087X1I8	C9J535;H7BZA2;H7C3U7;H7BZY2;Q7Z3E5-2;Q7Z3E5;A0A087X1I8	2;2;2;2;2;2;2	2;2;2;2;2;2;2	2;2;2;2;2;2;2	LisH domain-containing protein ARMC9	ARMC9	>tr|C9J535|C9J535_HUMAN LisH domain-containing protein ARMC9 (Fragment) OS=Homo sapiens GN=ARMC9 PE=1 SV=1;>tr|H7BZA2|H7BZA2_HUMAN LisH domain-containing protein ARMC9 (Fragment) OS=Homo sapiens GN=ARMC9 PE=1 SV=1;>tr|H7C3U7|H7C3U7_HUMAN LisH domain-contai	7	2	2	2	1	1	1	2	1	1	1	1	1	1	1	2	1	1	1	1	1	1	1	2	1	1	1	1	13.3	13.3	13.3	17.696	158	158;172;194;209;665;817;818	1	9	0.0014577	By MS/MS	By MS/MS	By matching	By MS/MS	By matching
E9PM17;B3KNX7;Q13177;A0A087X294;O75914-2;Q13153;Q13153-2;O75914;O75914-4;O75914-3;B1AKS5;H7C1X3;H0YCG5	E9PM17;B3KNX7;Q13177;A0A087X294;O75914-2;Q13153;Q13153-2;O75914;O75914-4;O75914-3;B1AKS5;H7C1X3;H0YCG5	2;2;2;2;2;2;2;2;2;2;1;1;1	2;2;2;2;2;2;2;2;2;2;1;1;1	2;2;2;2;2;2;2;2;2;2;1;1;1	Serine/threonine-protein kinase PAK 2;PAK-2p27;PAK-2p34;Serine/threonine-protein kinase PAK 3;Serine/threonine-protein kinase PAK 1	PAK1;PAK2;PAK3	>tr|E9PM17|E9PM17_HUMAN Non-specific serine/threonine protein kinase OS=Homo sapiens GN=PAK1 PE=1 SV=1;>tr|B3KNX7|B3KNX7_HUMAN Non-specific serine/threonine protein kinase OS=Homo sapiens GN=PAK1 PE=1 SV=1;>sp|Q13177|PAK2_HUMAN Serine/threonine-protein kin	13	2	2	2	1	1	1	2	1	0	0	1	1	1	1	2	1	0	0	1	1	1	1	2	1	0	0	1	5.7	5.7	5.7	50.876	455	455;522;524;543;544;545;553;559;565;580;181;221;244	1	7	0	By MS/MS	By MS/MS	By MS/MS	By matching	By matching
Q8N2M8-3;Q8N2M8-4;F5H0Q6;Q8N2M8;A0A0A0MQS2	Q8N2M8-3;Q8N2M8-4;F5H0Q6;Q8N2M8;A0A0A0MQS2	1;1;1;1;1	1;1;1;1;1	1;1;1;1;1	CLK4-associating serine/arginine rich protein	CLASRP	>sp|Q8N2M8-3|CLASR_HUMAN Isoform 2 of CLK4-associating serine/arginine rich protein OS=Homo sapiens GN=CLASRP;>sp|Q8N2M8-4|CLASR_HUMAN Isoform 3 of CLK4-associating serine/arginine rich protein OS=Homo sapiens GN=CLASRP;>tr|F5H0Q6|F5H0Q6_HUMAN CLK4-associa	5	1	1	1	1	1	1	1	0	1	0	0	1	1	1	1	0	1	0	0	1	1	1	1	0	1	0	0	2.2	2.2	2.2	66.354	594	594;612;655;674;674	1	5	0.0007622	By MS/MS	By MS/MS	By MS/MS	By MS/MS	By matching
P98175-4;P98175-3;P98175-2;P98175;A0A0A0MR66	P98175-4;P98175-3;P98175-2;P98175;A0A0A0MR66	1;1;1;1;1	1;1;1;1;1	1;1;1;1;1	RNA-binding protein 10	RBM10	>sp|P98175-4|RBM10_HUMAN Isoform 4 of RNA-binding protein 10 OS=Homo sapiens GN=RBM10;>sp|P98175-3|RBM10_HUMAN Isoform 3 of RNA-binding protein 10 OS=Homo sapiens GN=RBM10;>sp|P98175-2|RBM10_HUMAN Isoform 2 of RNA-binding protein 10 OS=Homo sapiens GN=RBM1	5	1	1	1	0	0	1	1	1	1	1	1	0	0	1	1	1	1	1	1	0	0	1	1	1	1	1	1	1.8	1.8	1.8	94.369	852	852;853;929;930;995	1	6	0.001497	By matching	By matching	By matching	By matching	By matching
Q9P219-3;A0A0A0MR69;Q9P219-2;Q9P219	Q9P219-3;A0A0A0MR69;Q9P219-2;Q9P219	1;1;1;1	1;1;1;1	1;1;1;1	Protein Daple	CCDC88C	>sp|Q9P219-3|DAPLE_HUMAN Isoform 3 of Protein Daple OS=Homo sapiens GN=CCDC88C;>tr|A0A0A0MR69|A0A0A0MR69_HUMAN Protein Daple OS=Homo sapiens GN=CCDC88C PE=1 SV=1;>sp|Q9P219-2|DAPLE_HUMAN Isoform 2 of Protein Daple OS=Homo sapiens GN=CCDC88C;>sp|Q9P219|DAPL	4	1	1	1	0	0	1	1	1	1	0	0	0	0	1	1	1	1	0	0	0	0	1	1	1	1	0	0	3.8	3.8	3.8	49.252	478	478;506;552;2028	1	4	0.006435	By matching	By matching	By matching	By matching	By MS/MS
Q8WZ42-3;Q8WZ42-10;Q8WZ42-9;A0A0A0MRA3;Q8WZ42-5;Q8WZ42-11;Q8WZ42-4;Q8WZ42-7;Q8WZ42-2;Q8WZ42;Q8WZ42-8;Q8WZ42-13;Q8WZ42-12;A0A0A0MTS7	Q8WZ42-3;Q8WZ42-10;Q8WZ42-9;A0A0A0MRA3;Q8WZ42-5;Q8WZ42-11;Q8WZ42-4;Q8WZ42-7;Q8WZ42-2;Q8WZ42;Q8WZ42-8;Q8WZ42-13;Q8WZ42-12;A0A0A0MTS7	3;3;3;3;3;3;3;3;3;3;3;3;3;3	3;3;3;3;3;3;3;3;3;3;3;3;3;3	3;3;3;3;3;3;3;3;3;3;3;3;3;3	Titin	TTN	>sp|Q8WZ42-3|TITIN_HUMAN Isoform 3 of Titin OS=Homo sapiens GN=TTN;>sp|Q8WZ42-10|TITIN_HUMAN Isoform 10 of Titin OS=Homo sapiens GN=TTN;>sp|Q8WZ42-9|TITIN_HUMAN Isoform 9 of Titin OS=Homo sapiens GN=TTN;>tr|A0A0A0MRA3|A0A0A0MRA3_HUMAN Titin OS=Homo sapiens	14	3	3	3	1	1	2	1	2	2	2	3	1	1	2	1	2	2	2	3	1	1	2	1	2	2	2	3	0.1	0.1	0.1	2992.9	26926	26926;27051;27118;27118;32900;33423;33445;33615;34258;34350;34475;34484;35991;35991	1	14	0.0014793	By MS/MS	By matching	By MS/MS	By matching	By MS/MS
Q9Y2J2-4;A0A0A0MRA8;Q9Y2J2;Q9Y2J2-2	Q9Y2J2-4;A0A0A0MRA8;Q9Y2J2;Q9Y2J2-2	3;3;3;2	3;3;3;2	3;3;3;2	Band 4.1-like protein 3;Band 4.1-like protein 3, N-terminally processed	EPB41L3	>sp|Q9Y2J2-4|E41L3_HUMAN Isoform 4 of Band 4.1-like protein 3 OS=Homo sapiens GN=EPB41L3;>tr|A0A0A0MRA8|A0A0A0MRA8_HUMAN Band 4.1-like protein 3 OS=Homo sapiens GN=EPB41L3 PE=1 SV=1;>sp|Q9Y2J2|E41L3_HUMAN Band 4.1-like protein 3 OS=Homo sapiens GN=EPB41L3	4	3	3	3	1	2	0	2	0	1	0	1	1	2	0	2	0	1	0	1	1	2	0	2	0	1	0	1	4.2	4.2	4.2	98.46	883	883;918;1087;865	1	7	0	By MS/MS	By MS/MS	By matching	By MS/MS	By matching
P09234;A0A0A0MRR7	P09234;A0A0A0MRR7	1;1	1;1	1;1	U1 small nuclear ribonucleoprotein C	SNRPC	>sp|P09234|RU1C_HUMAN U1 small nuclear ribonucleoprotein C OS=Homo sapiens GN=SNRPC PE=1 SV=1;>tr|A0A0A0MRR7|A0A0A0MRR7_HUMAN U1 small nuclear ribonucleoprotein C OS=Homo sapiens GN=SNRPC PE=1 SV=1	2	1	1	1	1	1	1	1	0	0	1	1	1	1	1	1	0	0	1	1	1	1	1	1	0	0	1	1	13.2	13.2	13.2	17.394	159	159;180	1	6	0.0014892	By matching	By matching	By matching	By matching	By matching
A0A0A0MSR2;H0Y9H2;P35611-5;P35612-2;P35612-8;P35612-9;P35612-4;P35611-2;E7EV99;P35612-3;P35611-6;P35611-4;E7ENY0;P35612;P35611;P35611-3	A0A0A0MSR2;H0Y9H2;P35611-5;P35612-2;P35612-8;P35612-9;P35612-4;P35611-2;E7EV99;P35612-3;P35611-6;P35611-4;E7ENY0;P35612;P35611;P35611-3	1;1;1;1;1;1;1;1;1;1;1;1;1;1;1;1	1;1;1;1;1;1;1;1;1;1;1;1;1;1;1;1	1;1;1;1;1;1;1;1;1;1;1;1;1;1;1;1	Alpha-adducin;Beta-adducin	ADD1;ADD2	>tr|A0A0A0MSR2|A0A0A0MSR2_HUMAN Alpha-adducin OS=Homo sapiens GN=ADD1 PE=1 SV=1;>tr|H0Y9H2|H0Y9H2_HUMAN Alpha-adducin (Fragment) OS=Homo sapiens GN=ADD1 PE=1 SV=1;>sp|P35611-5|ADDA_HUMAN Isoform 5 of Alpha-adducin OS=Homo sapiens GN=ADD1;>sp|P35612-2|ADDB_	16	1	1	1	1	1	1	1	0	0	0	0	1	1	1	1	0	0	0	0	1	1	1	1	0	0	0	0	2	2	2	43.99	400	400;444;511;559;574;575;587;631;632;643;662;662;663;726;737;768	1	4	0.0086741	By MS/MS	By matching	By MS/MS	By matching	By matching
Q9Y6C2-2;A0A0A0MT20;Q9Y6C2;A0A0C4DFX3	Q9Y6C2-2;A0A0A0MT20;Q9Y6C2;A0A0C4DFX3	1;1;1;1	1;1;1;1	1;1;1;1	EMILIN-1	EMILIN1	>sp|Q9Y6C2-2|EMIL1_HUMAN Isoform 2 of EMILIN-1 OS=Homo sapiens GN=EMILIN1;>tr|A0A0A0MT20|A0A0A0MT20_HUMAN EMILIN-1 (Fragment) OS=Homo sapiens GN=EMILIN1 PE=1 SV=1;>sp|Q9Y6C2|EMIL1_HUMAN EMILIN-1 OS=Homo sapiens GN=EMILIN1 PE=1 SV=2;>tr|A0A0C4DFX3|A0A0C4DFX	4	1	1	1	1	1	1	0	1	0	1	1	1	1	1	0	1	0	1	1	1	1	1	0	1	0	1	1	4.3	4.3	4.3	35.928	347	347;347;1016;1016	1	6	0.0021413	By MS/MS	By matching	By MS/MS	By matching	By MS/MS
A0A0A0MT36;A0A0C4DH26	A0A0A0MT36;A0A0C4DH26	1;1	1;1	1;1			>tr|A0A0A0MT36|A0A0A0MT36_HUMAN Protein IGKV6D-21 (Fragment) OS=Homo sapiens GN=IGKV6D-21 PE=4 SV=1;>tr|A0A0C4DH26|A0A0C4DH26_HUMAN Protein IGKV6D-41 (Fragment) OS=Homo sapiens GN=IGKV6D-41 PE=4 SV=1	2	1	1	1	1	1	0	0	0	0	0	1	1	1	0	0	0	0	0	1	1	1	0	0	0	0	0	1	10.5	10.5	10.5	12.34	114	114;115	1	5	0	By MS/MS	By MS/MS	By matching	By matching	By matching
A0A0A0MTB8;Q8NI36	A0A0A0MTB8;Q8NI36	1;1	1;1	1;1	WD repeat-containing protein 36	WDR36	>tr|A0A0A0MTB8|A0A0A0MTB8_HUMAN WD repeat-containing protein 36 OS=Homo sapiens GN=WDR36 PE=1 SV=1;>sp|Q8NI36|WDR36_HUMAN WD repeat-containing protein 36 OS=Homo sapiens GN=WDR36 PE=1 SV=1	2	1	1	1	0	0	0	0	1	0	1	1	0	0	0	0	1	0	1	1	0	0	0	0	1	0	1	1	1.6	1.6	1.6	99.365	895	895;951	1	3	0	By matching	By matching	By matching	By matching	By MS/MS
E5RJ67;H0YBY0;G5EA18;Q9NUL3-4;E5RJN7;Q9NUL3-6;A0A0A0MTC4;Q9NUL3-8;A0A0A0MTD1;Q9NUL3-3;F8VPI7;E7EPX0;Q9NUL3-7;A0A0A0MTC6;E7EVJ4;Q9NUL3-2;E9PH62;Q9NUL3;A0A0A0MTC5	E5RJ67;H0YBY0;G5EA18;Q9NUL3-4;E5RJN7;Q9NUL3-6;A0A0A0MTC4;Q9NUL3-8;A0A0A0MTD1;Q9NUL3-3;F8VPI7;E7EPX0;Q9NUL3-7;A0A0A0MTC6;E7EVJ4;Q9NUL3-2;E9PH62;Q9NUL3;A0A0A0MTC5	1;1;1;1;1;1;1;1;1;1;1;1;1;1;1;1;1;1;1	1;1;1;1;1;1;1;1;1;1;1;1;1;1;1;1;1;1;1	1;1;1;1;1;1;1;1;1;1;1;1;1;1;1;1;1;1;1	Double-stranded RNA-binding protein Staufen homolog 2	STAU2	>tr|E5RJ67|E5RJ67_HUMAN Double-stranded RNA-binding protein Staufen homolog 2 (Fragment) OS=Homo sapiens GN=STAU2 PE=1 SV=1;>tr|H0YBY0|H0YBY0_HUMAN Double-stranded RNA-binding protein Staufen homolog 2 (Fragment) OS=Homo sapiens GN=STAU2 PE=1 SV=1;>tr|G5EA	19	1	1	1	0	0	0	0	1	1	1	1	0	0	0	0	1	1	1	1	0	0	0	0	1	1	1	1	12.6	12.6	12.6	14.504	135	135;162;291;314;320;398;398;473;473;479;479;491;504;504;511;538;538;570;570	1	4	0	By matching	By matching	By matching	By matching	By matching
Q96JP5-2;A0A0A6YYC7;Q96JP5	Q96JP5-2;A0A0A6YYC7;Q96JP5	1;1;1	1;1;1	1;1;1	E3 ubiquitin-protein ligase ZFP91	ZFP91	>sp|Q96JP5-2|ZFP91_HUMAN Isoform 2 of E3 ubiquitin-protein ligase ZFP91 OS=Homo sapiens GN=ZFP91;>tr|A0A0A6YYC7|A0A0A6YYC7_HUMAN HCG2042749, isoform CRA_d OS=Homo sapiens GN=ZFP91-CNTF PE=1 SV=1;>sp|Q96JP5|ZFP91_HUMAN E3 ubiquitin-protein ligase ZFP91 OS=H	3	1	1	1	0	0	1	1	1	1	1	1	0	0	1	1	1	1	1	1	0	0	1	1	1	1	1	1	4.2	4.2	4.2	59.57	529	529;529;570	1	6	0	By matching	By matching	By MS/MS	By MS/MS	By MS/MS
Q9Y3D7;I3L1U7;I3L0X9;I3L3T0;P57737-3;A0A0A6YYL4	Q9Y3D7;I3L1U7;I3L0X9;I3L3T0;P57737-3;A0A0A6YYL4	1;1;1;1;1;1	1;1;1;1;1;1	1;1;1;1;1;1	Mitochondrial import inner membrane translocase subunit TIM16	PAM16	>sp|Q9Y3D7|TIM16_HUMAN Mitochondrial import inner membrane translocase subunit TIM16 OS=Homo sapiens GN=PAM16 PE=1 SV=2;>tr|I3L1U7|I3L1U7_HUMAN Mitochondrial import inner membrane translocase subunit TIM16 OS=Homo sapiens GN=PAM16 PE=4 SV=1;>tr|I3L0X9|I3L0	6	1	1	1	0	0	1	1	1	1	1	0	0	0	1	1	1	1	1	0	0	0	1	1	1	1	1	0	18.4	18.4	18.4	13.825	125	125;129;137;145;1048;1048	1	5	0.0026596	By matching	By matching	By MS/MS	By matching	By matching
K4DIB4;E9PJY0;A0A0A6YYN8;A0A0D9SFA8;K4DIB0;K4DIA2;A0A0D9SG84;E9PI74;E9PQ36;K4DIB6;K4DIB3;K4DIB8;K4DIA8;E9PS95;A0A0D9SEI9;A0A0D9SFE1;E9PJH7;Q9H936	K4DIB4;E9PJY0;A0A0A6YYN8;A0A0D9SFA8;K4DIB0;K4DIA2;A0A0D9SG84;E9PI74;E9PQ36;K4DIB6;K4DIB3;K4DIB8;K4DIA8;E9PS95;A0A0D9SEI9;A0A0D9SFE1;E9PJH7;Q9H936	1;1;1;1;1;1;1;1;1;1;1;1;1;1;1;1;1;1	1;1;1;1;1;1;1;1;1;1;1;1;1;1;1;1;1;1	1;1;1;1;1;1;1;1;1;1;1;1;1;1;1;1;1;1	Mitochondrial glutamate carrier 1	SLC25A22	>tr|K4DIB4|K4DIB4_HUMAN Mitochondrial glutamate carrier 1 (Fragment) OS=Homo sapiens GN=SLC25A22 PE=1 SV=2;>tr|E9PJY0|E9PJY0_HUMAN Mitochondrial glutamate carrier 1 OS=Homo sapiens GN=SLC25A22 PE=1 SV=1;>tr|A0A0A6YYN8|A0A0A6YYN8_HUMAN Mitochondrial glutama	18	1	1	1	0	0	1	1	0	0	0	0	0	0	1	1	0	0	0	0	0	0	1	1	0	0	0	0	15.4	15.4	15.4	7.0622	65	65;72;78;97;103;115;118;127;134;156;161;177;190;196;197;247;313;323	1	2	0.0026684	By matching	By matching	By MS/MS	By MS/MS	By matching
P01743;A0A0B4J1V4	P01743;A0A0B4J1V4	1;1	1;1	1;1	Ig heavy chain V-I region HG3		>sp|P01743|HV102_HUMAN Ig heavy chain V-I region HG3 OS=Homo sapiens PE=3 SV=1;>tr|A0A0B4J1V4|A0A0B4J1V4_HUMAN Protein IGHV1-46 (Fragment) OS=Homo sapiens GN=IGHV1-46 PE=4 SV=1	2	1	1	1	1	1	0	0	0	0	1	0	1	1	0	0	0	0	1	0	1	1	0	0	0	0	1	0	12.8	12.8	12.8	12.946	117	117;117	1	3	0	By MS/MS	By MS/MS	By matching	By matching	By matching
A0A0C4DFS8;P43490	A0A0C4DFS8;P43490	1;1	1;1	1;1	Nicotinamide phosphoribosyltransferase	NAMPT	>tr|A0A0C4DFS8|A0A0C4DFS8_HUMAN Nicotinamide phosphoribosyltransferase OS=Homo sapiens GN=NAMPT PE=1 SV=1;>sp|P43490|NAMPT_HUMAN Nicotinamide phosphoribosyltransferase OS=Homo sapiens GN=NAMPT PE=1 SV=1	2	1	1	1	0	0	1	0	1	0	1	0	0	0	1	0	1	0	1	0	0	0	1	0	1	0	1	0	4.1	4.1	4.1	41.864	368	368;491	1	3	0	By matching	By matching	By MS/MS	By matching	By matching
A0A0C4DG51;Q9NP80-3;Q9NP80-2;Q9NP80	A0A0C4DG51;Q9NP80-3;Q9NP80-2;Q9NP80	1;1;1;1	1;1;1;1	1;1;1;1	Calcium-independent phospholipase A2-gamma	PNPLA8	>tr|A0A0C4DG51|A0A0C4DG51_HUMAN Calcium-independent phospholipase A2-gamma (Fragment) OS=Homo sapiens GN=PNPLA8 PE=1 SV=1;>sp|Q9NP80-3|PLPL8_HUMAN Isoform 3 of Calcium-independent phospholipase A2-gamma OS=Homo sapiens GN=PNPLA8;>sp|Q9NP80-2|PLPL8_HUMAN Is	4	1	1	1	1	0	1	0	1	0	1	1	1	0	1	0	1	0	1	1	1	0	1	0	1	0	1	1	2.8	2.8	2.8	71.877	639	639;682;720;782	1	5	0.0081916	By matching	By matching	By MS/MS	By matching	By matching
R4GN43;A0A0C4DGS0;P56556	R4GN43;A0A0C4DGS0;P56556	2;2;2	2;2;2	2;2;2	NADH dehydrogenase [ubiquinone] 1 alpha subcomplex subunit 6	NDUFA6	>tr|R4GN43|R4GN43_HUMAN NADH dehydrogenase [ubiquinone] 1 alpha subcomplex subunit 6 OS=Homo sapiens GN=NDUFA6 PE=1 SV=1;>tr|A0A0C4DGS0|A0A0C4DGS0_HUMAN NADH dehydrogenase [ubiquinone] 1 alpha subcomplex subunit 6 OS=Homo sapiens GN=NDUFA6 PE=1 SV=1;>sp|P5	3	2	2	2	1	1	1	2	1	1	1	1	1	1	1	2	1	1	1	1	1	1	1	2	1	1	1	1	26.8	26.8	26.8	8.5099	71	71;128;154	1	9	0.001476	By matching	By matching	By MS/MS	By MS/MS	By MS/MS
Q08379-2;A0A0C4DGS5;Q08379;A0A087WYC0	Q08379-2;A0A0C4DGS5;Q08379;A0A087WYC0	2;2;2;1	1;1;1;0	1;1;1;0	Golgin subfamily A member 2	GOLGA2	>sp|Q08379-2|GOGA2_HUMAN Isoform 2 of Golgin subfamily A member 2 OS=Homo sapiens GN=GOLGA2;>tr|A0A0C4DGS5|A0A0C4DGS5_HUMAN Golgi autoantigen, golgin subfamily a, 2, isoform CRA_a OS=Homo sapiens GN=GOLGA2 PE=1 SV=1;>sp|Q08379|GOGA2_HUMAN Golgin subfamily	4	2	1	1	0	0	2	2	2	2	2	2	0	0	1	1	1	1	1	1	0	0	1	1	1	1	1	1	3.5	1.9	1.9	70.472	620	620;990;1002;286	1	6	0	By matching	By matching	By MS/MS	By MS/MS	By matching
A0A0C4DGW6;A6NDU8	A0A0C4DGW6;A6NDU8	1;1	1;1	1;1	UPF0600 protein C5orf51	C5orf51	>tr|A0A0C4DGW6|A0A0C4DGW6_HUMAN UPF0600 protein C5orf51 OS=Homo sapiens GN=C5orf51 PE=1 SV=1;>sp|A6NDU8|CE051_HUMAN UPF0600 protein C5orf51 OS=Homo sapiens GN=C5orf51 PE=1 SV=1	2	1	1	1	1	1	1	1	1	1	1	1	1	1	1	1	1	1	1	1	1	1	1	1	1	1	1	1	19.1	19.1	19.1	16.961	152	152;294	1	8	0	By MS/MS	By matching	By MS/MS	By MS/MS	By MS/MS
A0A0C4DH24	A0A0C4DH24	1	1	1			>tr|A0A0C4DH24|A0A0C4DH24_HUMAN Protein IGKV6-21 (Fragment) OS=Homo sapiens GN=IGKV6-21 PE=1 SV=1	1	1	1	1	1	1	0	0	0	0	1	1	1	1	0	0	0	0	1	1	1	1	0	0	0	0	1	1	10.5	10.5	10.5	12.43	114	114	1	4	0	By MS/MS	By MS/MS	By matching	By matching	By matching
A0A0C4DH25	A0A0C4DH25	3	1	1			>tr|A0A0C4DH25|A0A0C4DH25_HUMAN Protein IGKV3D-20 (Fragment) OS=Homo sapiens GN=IGKV3D-20 PE=1 SV=1	1	3	1	1	3	3	2	2	2	2	3	3	1	1	1	1	1	1	1	1	1	1	1	1	1	1	1	1	27.6	7.8	7.8	12.515	116	116	1	8	0.0080946	By MS/MS	By MS/MS	By matching	By matching	By matching
A0A0C4DH31	A0A0C4DH31	1	1	1			>tr|A0A0C4DH31|A0A0C4DH31_HUMAN Protein IGHV1-18 (Fragment) OS=Homo sapiens GN=IGHV1-18 PE=1 SV=1	1	1	1	1	1	1	0	0	0	1	1	1	1	1	0	0	0	1	1	1	1	1	0	0	0	1	1	1	14.5	14.5	14.5	12.82	117	117	1	5	0	By MS/MS	By MS/MS	By matching	By matching	By matching
A0A0C4DH36	A0A0C4DH36	1	1	1			>tr|A0A0C4DH36|A0A0C4DH36_HUMAN Protein IGHV3-38 (Fragment) OS=Homo sapiens GN=IGHV3-38 PE=1 SV=1	1	1	1	1	1	1	0	0	0	0	0	0	1	1	0	0	0	0	0	0	1	1	0	0	0	0	0	0	9.5	9.5	9.5	12.758	116	116	1	2	0	By MS/MS	By MS/MS	By matching	By matching	By matching
A0A0C4DH43;P01814;P04438	A0A0C4DH43;P01814;P04438	1;1;1	1;1;1	1;1;1	Ig heavy chain V-II region OU;Ig heavy chain V-II region SESS		>tr|A0A0C4DH43|A0A0C4DH43_HUMAN Uncharacterized protein (Fragment) OS=Homo sapiens PE=4 SV=1;>sp|P01814|HV201_HUMAN Ig heavy chain V-II region OU OS=Homo sapiens PE=1 SV=1;>sp|P04438|HV208_HUMAN Ig heavy chain V-II region SESS OS=Homo sapiens PE=2 SV=1	3	1	1	1	1	1	1	0	0	0	1	1	1	1	1	0	0	0	1	1	1	1	1	0	0	0	1	1	5.9	5.9	5.9	13.312	119	119;126;147	1	5	0.0064641	By MS/MS	By MS/MS	By matching	By matching	By matching
A0A0D9SEM9	A0A0D9SEM9	3	1	1			>tr|A0A0D9SEM9|A0A0D9SEM9_HUMAN ATP-dependent RNA helicase DDX39A (Fragment) OS=Homo sapiens GN=DDX39A PE=4 SV=1	1	3	1	1	2	1	3	3	1	3	2	2	0	0	1	1	0	1	0	0	0	0	1	1	0	1	0	0	30.2	10.4	10.4	10.925	96	96	1	3	1	By matching	By matching	By MS/MS	By matching	By matching
C9JLJ1;C9JCK0;C9JBN1;A0A0D9SF25;F8W9D8;C9IYU9;A0A0D9SF63;Q9BZK7	C9JLJ1;C9JCK0;C9JBN1;A0A0D9SF25;F8W9D8;C9IYU9;A0A0D9SF63;Q9BZK7	2;2;2;2;2;2;2;2	2;2;2;2;2;2;2;2	2;2;2;2;2;2;2;2	F-box-like/WD repeat-containing protein TBL1XR1	TBL1XR1	>tr|C9JLJ1|C9JLJ1_HUMAN F-box-like/WD repeat-containing protein TBL1XR1 (Fragment) OS=Homo sapiens GN=TBL1XR1 PE=1 SV=1;>tr|C9JCK0|C9JCK0_HUMAN F-box-like/WD repeat-containing protein TBL1XR1 (Fragment) OS=Homo sapiens GN=TBL1XR1 PE=1 SV=1;>tr|C9JBN1|C9JBN	8	2	2	2	0	0	2	1	0	0	0	0	0	0	2	1	0	0	0	0	0	0	2	1	0	0	0	0	45.5	45.5	45.5	5.5529	55	55;73;76;122;144;145;474;514	1	3	0	By matching	By matching	By MS/MS	By MS/MS	By matching
Q99569-2;Q99569;A0A0D9SF60	Q99569-2;Q99569;A0A0D9SF60	1;1;1	1;1;1	1;1;1	Plakophilin-4	PKP4	>sp|Q99569-2|PKP4_HUMAN Isoform 2 of Plakophilin-4 OS=Homo sapiens GN=PKP4;>sp|Q99569|PKP4_HUMAN Plakophilin-4 OS=Homo sapiens GN=PKP4 PE=1 SV=2;>tr|A0A0D9SF60|A0A0D9SF60_HUMAN Plakophilin-4 OS=Homo sapiens GN=PKP4 PE=4 SV=1	3	1	1	1	0	0	1	0	1	0	1	0	0	0	1	0	1	0	1	0	0	0	1	0	1	0	1	0	1.3	1.3	1.3	127.14	1149	1149;1192;1208	1	3	0.0075853	By matching	By matching	By MS/MS	By matching	By matching
Q9Y312;A2A2Q9	Q9Y312;A2A2Q9	1;1	1;1	1;1	Protein AAR2 homolog	AAR2	>sp|Q9Y312|AAR2_HUMAN Protein AAR2 homolog OS=Homo sapiens GN=AAR2 PE=1 SV=2;>tr|A2A2Q9|A2A2Q9_HUMAN Protein AAR2 homolog OS=Homo sapiens GN=AAR2 PE=1 SV=1	2	1	1	1	0	0	1	1	1	0	0	0	0	0	1	1	1	0	0	0	0	0	1	1	1	0	0	0	4.2	4.2	4.2	43.472	384	384;398	1	3	0	By matching	By matching	By MS/MS	By matching	By matching
A2AB05;Q14676-4;Q14676-3;Q14676-2;Q14676	A2AB05;Q14676-4;Q14676-3;Q14676-2;Q14676	1;1;1;1;1	1;1;1;1;1	1;1;1;1;1	Mediator of DNA damage checkpoint protein 1	MDC1	>tr|A2AB05|A2AB05_HUMAN Mediator of DNA damage checkpoint protein 1 (Fragment) OS=Homo sapiens GN=MDC1 PE=1 SV=1;>sp|Q14676-4|MDC1_HUMAN Isoform 4 of Mediator of DNA damage checkpoint protein 1 OS=Homo sapiens GN=MDC1;>sp|Q14676-3|MDC1_HUMAN Isoform 3 of M	5	1	1	1	1	1	1	1	1	1	1	1	1	1	1	1	1	1	1	1	1	1	1	1	1	1	1	1	6.2	6.2	6.2	18.182	162	162;1066;1802;1825;2089	1	8	0.0027285	By MS/MS	By matching	By MS/MS	By MS/MS	By MS/MS
A3KN83-4;Q9Y2G9-3;K7ES28;Q9Y2G9;A3KN83-3;A3KN83-2;A3KN83	A3KN83-4;Q9Y2G9-3;K7ES28;Q9Y2G9;A3KN83-3;A3KN83-2;A3KN83	1;1;1;1;1;1;1	1;1;1;1;1;1;1	1;1;1;1;1;1;1	Protein strawberry notch homolog 1;Protein strawberry notch homolog 2	SBNO1;SBNO2	>sp|A3KN83-4|SBNO1_HUMAN Isoform 4 of Protein strawberry notch homolog 1 OS=Homo sapiens GN=SBNO1;>sp|Q9Y2G9-3|SBNO2_HUMAN Isoform 2 of Protein strawberry notch homolog 2 OS=Homo sapiens GN=SBNO2;>tr|K7ES28|K7ES28_HUMAN Protein strawberry notch homolog 2 O	7	1	1	1	1	1	1	1	1	1	0	1	1	1	1	1	1	1	0	1	1	1	1	1	1	1	0	1	1.8	1.8	1.8	80.851	732	732;1309;1356;1366;1391;1392;1393	1	7	0.0014937	By MS/MS	By matching	By matching	By MS/MS	By matching
A6NHZ5	A6NHZ5	1	1	1	Leucine-rich repeat-containing protein 14B	LRRC14B	>sp|A6NHZ5|LR14B_HUMAN Leucine-rich repeat-containing protein 14B OS=Homo sapiens GN=LRRC14B PE=3 SV=3	1	1	1	1	1	1	1	1	1	1	1	1	1	1	1	1	1	1	1	1	1	1	1	1	1	1	1	1	2.7	2.7	2.7	56.757	514	514	1	22	0.0014749	By MS/MS	By MS/MS	By MS/MS	By MS/MS	By MS/MS
F5H823;B7ZB78;F5GZG1;P61224-2;P61224-4;P61224-3;P62834;P61224;A6NIZ1	F5H823;B7ZB78;F5GZG1;P61224-2;P61224-4;P61224-3;P62834;P61224;A6NIZ1	1;1;1;1;1;1;1;1;1	1;1;1;1;1;1;1;1;1	1;1;1;1;1;1;1;1;1	Ras-related protein Rap-1b;Ras-related protein Rap-1A;Ras-related protein Rap-1b-like protein	RAP1B;RAP1A	>tr|F5H823|F5H823_HUMAN Ras-related protein Rap-1b (Fragment) OS=Homo sapiens GN=RAP1B PE=1 SV=1;>tr|B7ZB78|B7ZB78_HUMAN Ras-related protein Rap-1b OS=Homo sapiens GN=RAP1B PE=1 SV=1;>tr|F5GZG1|F5GZG1_HUMAN Ras-related protein Rap-1b (Fragment) OS=Homo sap	9	1	1	1	0	1	1	1	1	1	0	0	0	1	1	1	1	1	0	0	0	1	1	1	1	1	0	0	13.6	13.6	13.6	11.916	103	103;118;122;137;142;165;184;184;184	1	5	0.0026954	By matching	By matching	By MS/MS	By matching	By matching
H7C2P7;Q16540;A6NJD9;A8MVT4;A8MYK1	H7C2P7;Q16540;A6NJD9;A8MVT4;A8MYK1	1;1;1;1;1	1;1;1;1;1	1;1;1;1;1	39S ribosomal protein L23, mitochondrial	MRPL23	>tr|H7C2P7|H7C2P7_HUMAN 39S ribosomal protein L23, mitochondrial (Fragment) OS=Homo sapiens GN=MRPL23 PE=1 SV=1;>sp|Q16540|RM23_HUMAN 39S ribosomal protein L23, mitochondrial OS=Homo sapiens GN=MRPL23 PE=1 SV=1;>tr|A6NJD9|A6NJD9_HUMAN 39S ribosomal protein	5	1	1	1	0	0	1	1	1	1	1	1	0	0	1	1	1	1	1	1	0	0	1	1	1	1	1	1	12.7	12.7	12.7	13.669	118	118;153;163;166;191	1	6	0	By matching	By matching	By matching	By matching	By MS/MS
H7C1A7;P51606-2;A6NKZ2;P51606	H7C1A7;P51606-2;A6NKZ2;P51606	1;1;1;1	1;1;1;1	1;1;1;1	N-acylglucosamine 2-epimerase	RENBP	>tr|H7C1A7|H7C1A7_HUMAN N-acylglucosamine 2-epimerase (Fragment) OS=Homo sapiens GN=RENBP PE=1 SV=1;>sp|P51606-2|RENBP_HUMAN Isoform 2 of N-acylglucosamine 2-epimerase OS=Homo sapiens GN=RENBP;>tr|A6NKZ2|A6NKZ2_HUMAN N-acylglucosamine 2-epimerase OS=Homo s	4	1	1	1	1	1	1	1	1	1	1	1	1	1	1	1	1	1	1	1	1	1	1	1	1	1	1	1	5	5	5	17.721	159	159;254;413;427	1	8	0.0058708	By matching	By matching	By matching	By matching	By matching
P61956-2;Q6EEV6;P61956;P55854;A8MUA9;P55854-2;A8MU27	P61956-2;Q6EEV6;P61956;P55854;A8MUA9;P55854-2;A8MU27	1;1;1;1;1;1;1	1;1;1;1;1;1;1	1;1;1;1;1;1;1	Small ubiquitin-related modifier 2;Small ubiquitin-related modifier 4;Small ubiquitin-related modifier 3	SUMO2;SUMO4;SUMO3	>sp|P61956-2|SUMO2_HUMAN Isoform 2 of Small ubiquitin-related modifier 2 OS=Homo sapiens GN=SUMO2;>sp|Q6EEV6|SUMO4_HUMAN Small ubiquitin-related modifier 4 OS=Homo sapiens GN=SUMO4 PE=1 SV=2;>sp|P61956|SUMO2_HUMAN Small ubiquitin-related modifier 2 OS=Homo	7	1	1	1	1	1	1	1	1	1	1	1	1	1	1	1	1	1	1	1	1	1	1	1	1	1	1	1	16.9	16.9	16.9	8.1111	71	71;95;95;103;135;141;147	1	8	0.0014588	By MS/MS	By MS/MS	By MS/MS	By MS/MS	By matching
A8MYT4;Q8NEB9	A8MYT4;Q8NEB9	1;1	1;1	1;1	Phosphatidylinositol 3-kinase catalytic subunit type 3	PIK3C3	>tr|A8MYT4|A8MYT4_HUMAN Phosphatidylinositol 3-kinase OS=Homo sapiens GN=PIK3C3 PE=1 SV=2;>sp|Q8NEB9|PK3C3_HUMAN Phosphatidylinositol 3-kinase catalytic subunit type 3 OS=Homo sapiens GN=PIK3C3 PE=1 SV=1	2	1	1	1	0	0	1	0	0	0	0	0	0	0	1	0	0	0	0	0	0	0	1	0	0	0	0	0	1.8	1.8	1.8	94.399	824	824;887	1	1	0.0070288	By matching	By matching	By MS/MS	By matching	By matching
O00488;A9J4F5	O00488;A9J4F5	1;1	1;1	1;1	Zinc finger protein 593	ZNF593	>sp|O00488|ZN593_HUMAN Zinc finger protein 593 OS=Homo sapiens GN=ZNF593 PE=1 SV=2;>tr|A9J4F5|A9J4F5_HUMAN Zinc finger protein 593 OS=Homo sapiens GN=ZNF593 PE=1 SV=1	2	1	1	1	0	0	0	0	0	0	0	1	0	0	0	0	0	0	0	1	0	0	0	0	0	0	0	1	21.6	21.6	21.6	15.199	134	134;156	1	1	0.0021444	By matching	By matching	By matching	By matching	By matching
B0QXZ6;O95503	B0QXZ6;O95503	2;2	2;2	2;2	Chromobox protein homolog 6	CBX6	>tr|B0QXZ6|B0QXZ6_HUMAN Chromobox protein homolog 6 OS=Homo sapiens GN=CBX6 PE=1 SV=1;>sp|O95503|CBX6_HUMAN Chromobox protein homolog 6 OS=Homo sapiens GN=CBX6 PE=1 SV=1	2	2	2	2	1	1	1	1	2	2	2	2	1	1	1	1	2	2	2	2	1	1	1	1	2	2	2	2	9.6	9.6	9.6	41.918	394	394;412	1	12	0.0045962	By MS/MS	By matching	By matching	By matching	By matching
B0QY01;O60784;O60784-2;F8WB30;F8WAW7;F8WE29;F8WBB0;H7BYN7;V9GYF4;B0QY02;Q6UW50;O60784-3;O60784-4	B0QY01;O60784;O60784-2;F8WB30;F8WAW7;F8WE29;F8WBB0;H7BYN7;V9GYF4;B0QY02;Q6UW50;O60784-3;O60784-4	2;2;2;1;1;1;1;1;1;1;1;1;1	2;2;2;1;1;1;1;1;1;1;1;1;1	2;2;2;1;1;1;1;1;1;1;1;1;1	Target of Myb protein 1	TOM1;UNQ1844	>tr|B0QY01|B0QY01_HUMAN Target of Myb protein 1 (Fragment) OS=Homo sapiens GN=TOM1 PE=1 SV=5;>sp|O60784|TOM1_HUMAN Target of Myb protein 1 OS=Homo sapiens GN=TOM1 PE=1 SV=2;>sp|O60784-2|TOM1_HUMAN Isoform 2 of Target of Myb protein 1 OS=Homo sapiens GN=TOM	13	2	2	2	1	1	1	1	1	2	1	0	1	1	1	1	1	2	1	0	1	1	1	1	1	2	1	0	10.7	10.7	10.7	37.022	335	335;492;493;25;69;83;97;133;134;151;209;447;460	1	8	0	By MS/MS	By MS/MS	By matching	By matching	By MS/MS
B1ALB4;Q92540-2;Q92540;Q92540-5;E9PD50;Q92540-4	B1ALB4;Q92540-2;Q92540;Q92540-5;E9PD50;Q92540-4	1;1;1;1;1;1	1;1;1;1;1;1	1;1;1;1;1;1	Protein SMG7	SMG7	>tr|B1ALB4|B1ALB4_HUMAN Protein SMG7 (Fragment) OS=Homo sapiens GN=SMG7 PE=1 SV=5;>sp|Q92540-2|SMG7_HUMAN Isoform 2 of Protein SMG7 OS=Homo sapiens GN=SMG7;>sp|Q92540|SMG7_HUMAN Protein SMG7 OS=Homo sapiens GN=SMG7 PE=1 SV=2;>sp|Q92540-5|SMG7_HUMAN Isoform	6	1	1	1	0	0	1	1	0	0	0	0	0	0	1	1	0	0	0	0	0	0	1	1	0	0	0	0	2.4	2.4	2.4	84.942	757	757;1091;1137;1145;1170;1178	1	2	0.0021038	By matching	By matching	By matching	By MS/MS	By matching
E7EUY6;E9PDQ5;Q14155-6;Q14155-1;B1ALK7;Q14155-5;Q14155-2;Q14155-3;Q14155	E7EUY6;E9PDQ5;Q14155-6;Q14155-1;B1ALK7;Q14155-5;Q14155-2;Q14155-3;Q14155	1;1;1;1;1;1;1;1;1	1;1;1;1;1;1;1;1;1	1;1;1;1;1;1;1;1;1	Rho guanine nucleotide exchange factor 7	ARHGEF7	>tr|E7EUY6|E7EUY6_HUMAN Rho guanine nucleotide exchange factor 7 (Fragment) OS=Homo sapiens GN=ARHGEF7 PE=1 SV=1;>tr|E9PDQ5|E9PDQ5_HUMAN Rho guanine nucleotide exchange factor 7 OS=Homo sapiens GN=ARHGEF7 PE=1 SV=1;>sp|Q14155-6|ARHG7_HUMAN Isoform 6 of Rho	9	1	1	1	0	0	1	0	1	0	0	1	0	0	1	0	1	0	0	1	0	0	1	0	1	0	0	1	3.1	3.1	3.1	50.493	447	447;547;625;646;705;731;753;782;803	1	4	0.0058556	By matching	By matching	By MS/MS	By matching	By matching
B2ZWH1;Q9HB71-2;Q9HB71	B2ZWH1;Q9HB71-2;Q9HB71	1;1;1	1;1;1	1;1;1	Calcyclin-binding protein	CACYBP	>tr|B2ZWH1|B2ZWH1_HUMAN Calcyclin-binding protein (Fragment) OS=Homo sapiens GN=CACYBP PE=1 SV=1;>sp|Q9HB71-2|CYBP_HUMAN Isoform 2 of Calcyclin-binding protein OS=Homo sapiens GN=CACYBP;>sp|Q9HB71|CYBP_HUMAN Calcyclin-binding protein OS=Homo sapiens GN=CAC	3	1	1	1	0	0	1	0	0	0	0	0	0	0	1	0	0	0	0	0	0	0	1	0	0	0	0	0	26	26	26	5.8587	50	50;80;228	1	1	0	By matching	By matching	By MS/MS	By matching	By matching
B4DDK6;O14925;Q5SRD1	B4DDK6;O14925;Q5SRD1	1;1;1	1;1;1	1;1;1	Mitochondrial import inner membrane translocase subunit Tim23;Putative mitochondrial import inner membrane translocase subunit Tim23B	TIMM23;TIMM23B	>tr|B4DDK6|B4DDK6_HUMAN Putative mitochondrial import inner membrane translocase subunit Tim23B OS=Homo sapiens GN=TIMM23B PE=2 SV=1;>sp|O14925|TIM23_HUMAN Mitochondrial import inner membrane translocase subunit Tim23 OS=Homo sapiens GN=TIMM23 PE=1 SV=1;>s	3	1	1	1	0	0	1	1	1	0	0	0	0	0	1	1	1	0	0	0	0	0	1	1	1	0	0	0	12.1	12.1	12.1	14.6	140	140;209;257	1	3	0	By matching	By matching	By MS/MS	By matching	By matching
H0YJH9;B4DEH8;G3V4T2;Q86U42-2;Q86U42;Q92843-2	H0YJH9;B4DEH8;G3V4T2;Q86U42-2;Q86U42;Q92843-2	1;1;1;1;1;1	1;1;1;1;1;1	1;1;1;1;1;1	Polyadenylate-binding protein 2	PABPN1	>tr|H0YJH9|H0YJH9_HUMAN Polyadenylate-binding protein 2 (Fragment) OS=Homo sapiens GN=PABPN1 PE=1 SV=1;>tr|B4DEH8|B4DEH8_HUMAN Polyadenylate-binding protein 2 OS=Homo sapiens GN=PABPN1 PE=1 SV=1;>tr|G3V4T2|G3V4T2_HUMAN Polyadenylate-binding protein 2 OS=Ho	6	1	1	1	1	1	1	1	1	0	1	1	1	1	1	1	1	0	1	1	1	1	1	1	1	0	1	1	11.5	11.5	11.5	10.971	96	96;168;178;296;306;333	1	7	0.0021023	By MS/MS	By MS/MS	By matching	By matching	By MS/MS
B4DEM9;Q9Y2S7	B4DEM9;Q9Y2S7	1;1	1;1	1;1	Polymerase delta-interacting protein 2	POLDIP2	>tr|B4DEM9|B4DEM9_HUMAN Polymerase delta-interacting protein 2 OS=Homo sapiens GN=POLDIP2 PE=1 SV=1;>sp|Q9Y2S7|PDIP2_HUMAN Polymerase delta-interacting protein 2 OS=Homo sapiens GN=POLDIP2 PE=1 SV=1	2	1	1	1	1	0	1	1	1	1	0	1	1	0	1	1	1	1	0	1	1	0	1	1	1	1	0	1	5.4	5.4	5.4	39.871	350	350;368	1	6	0.0014706	By matching	By matching	By MS/MS	By MS/MS	By MS/MS
B4DGW9;Q9UM19	B4DGW9;Q9UM19	1;1	1;1	1;1	Hippocalcin-like protein 4	HPCAL4	>tr|B4DGW9|B4DGW9_HUMAN Hippocalcin-like protein 4 OS=Homo sapiens GN=HPCAL4 PE=1 SV=1;>sp|Q9UM19|HPCL4_HUMAN Hippocalcin-like protein 4 OS=Homo sapiens GN=HPCAL4 PE=1 SV=3	2	1	1	1	1	1	1	1	1	0	1	1	1	1	1	1	1	0	1	1	1	1	1	1	1	0	1	1	9.2	9.2	9.2	13.854	119	119;191	1	7	0.0026756	By MS/MS	By matching	By MS/MS	By matching	By matching
B4DHR0;Q9H5N1-2;Q9H5N1	B4DHR0;Q9H5N1-2;Q9H5N1	1;1;1	1;1;1	1;1;1	Rab GTPase-binding effector protein 2	RABEP2	>tr|B4DHR0|B4DHR0_HUMAN Rab GTPase-binding effector protein 2 OS=Homo sapiens GN=RABEP2 PE=1 SV=1;>sp|Q9H5N1-2|RABE2_HUMAN Isoform 2 of Rab GTPase-binding effector protein 2 OS=Homo sapiens GN=RABEP2;>sp|Q9H5N1|RABE2_HUMAN Rab GTPase-binding effector prote	3	1	1	1	1	1	1	0	0	0	0	0	1	1	1	0	0	0	0	0	1	1	1	0	0	0	0	0	2.4	2.4	2.4	56.112	498	498;533;569	1	3	0.0027397	By MS/MS	By MS/MS	By MS/MS	By matching	By matching
B4DXW1;P61158;A0A0A0MTI9;H7C4J1;Q9C0K3;C9IZN3;Q9P1U1-2;Q9P1U1-3;Q9P1U1	B4DXW1;P61158;A0A0A0MTI9;H7C4J1;Q9C0K3;C9IZN3;Q9P1U1-2;Q9P1U1-3;Q9P1U1	2;2;1;1;1;1;1;1;1	2;2;1;1;1;1;1;1;1	2;2;1;1;1;1;1;1;1	Actin-related protein 3;Actin-related protein 3C;Actin-related protein 3B	ACTR3;ACTR3C;ACTR3B	>tr|B4DXW1|B4DXW1_HUMAN Actin-related protein 3 OS=Homo sapiens GN=ACTR3 PE=1 SV=1;>sp|P61158|ARP3_HUMAN Actin-related protein 3 OS=Homo sapiens GN=ACTR3 PE=1 SV=3;>tr|A0A0A0MTI9|A0A0A0MTI9_HUMAN Actin-related protein 3C OS=Homo sapiens GN=ACTR3C PE=3 SV=1	9	2	2	2	2	2	2	2	2	2	2	2	2	2	2	2	2	2	2	2	2	2	2	2	2	2	2	2	6.3	6.3	6.3	42.003	367	367;418;189;208;210;222;330;348;418	1	16	0.0021008	By matching	By matching	By MS/MS	By matching	By matching
B4E3S0;Q9ULV4;Q9ULV4-2;Q9ULV4-3	B4E3S0;Q9ULV4;Q9ULV4-2;Q9ULV4-3	1;1;1;1	1;1;1;1	1;1;1;1	Coronin;Coronin-1C	CORO1C	>tr|B4E3S0|B4E3S0_HUMAN Coronin OS=Homo sapiens GN=CORO1C PE=1 SV=1;>sp|Q9ULV4|COR1C_HUMAN Coronin-1C OS=Homo sapiens GN=CORO1C PE=1 SV=1;>sp|Q9ULV4-2|COR1C_HUMAN Isoform 2 of Coronin-1C OS=Homo sapiens GN=CORO1C;>sp|Q9ULV4-3|COR1C_HUMAN Isoform 3 of Coron	4	1	1	1	1	1	1	1	1	1	1	1	1	1	1	1	1	1	1	1	1	1	1	1	1	1	1	1	4.3	4.3	4.3	41.603	369	369;474;480;527	1	8	0	By MS/MS	By MS/MS	By matching	By matching	By matching
B5MC59;P35244	B5MC59;P35244	2;2	2;2	2;2	Replication protein A 14 kDa subunit	RPA3	>tr|B5MC59|B5MC59_HUMAN Replication protein A 14 kDa subunit OS=Homo sapiens GN=RPA3 PE=1 SV=1;>sp|P35244|RFA3_HUMAN Replication protein A 14 kDa subunit OS=Homo sapiens GN=RPA3 PE=1 SV=1	2	2	2	2	0	0	2	2	2	1	0	0	0	0	2	2	2	1	0	0	0	0	2	2	2	1	0	0	32.9	32.9	32.9	9.1703	82	82;121	1	7	0.0092308	By matching	By matching	By MS/MS	By MS/MS	By matching
E9PKN8;B7ZAG4;Q9Y2W6-3;Q5SZR4;Q9Y2W6;F6TB26	E9PKN8;B7ZAG4;Q9Y2W6-3;Q5SZR4;Q9Y2W6;F6TB26	1;1;1;1;1;1	1;1;1;1;1;1	1;1;1;1;1;1	Tudor and KH domain-containing protein	TDRKH	>tr|E9PKN8|E9PKN8_HUMAN Tudor and KH domain-containing protein (Fragment) OS=Homo sapiens GN=TDRKH PE=1 SV=1;>tr|B7ZAG4|B7ZAG4_HUMAN Tudor and KH domain-containing protein OS=Homo sapiens GN=TDRKH PE=1 SV=1;>sp|Q9Y2W6-3|TDRKH_HUMAN Isoform 2 of Tudor and K	6	1	1	1	0	0	1	1	0	1	1	0	0	0	1	1	0	1	1	0	0	0	1	1	0	1	1	0	9.2	9.2	9.2	14.628	131	131;140;516;557;561;605	1	4	0.0026631	By matching	By matching	By matching	By MS/MS	By matching
B7ZBH1;P56537	B7ZBH1;P56537	1;1	1;1	1;1	Eukaryotic translation initiation factor 6	EIF6	>tr|B7ZBH1|B7ZBH1_HUMAN Eukaryotic translation initiation factor 6 (Fragment) OS=Homo sapiens GN=EIF6 PE=1 SV=1;>sp|P56537|IF6_HUMAN Eukaryotic translation initiation factor 6 OS=Homo sapiens GN=EIF6 PE=1 SV=1	2	1	1	1	1	1	1	1	1	1	1	1	1	1	1	1	1	1	1	1	1	1	1	1	1	1	1	1	16.7	16.7	16.7	11.824	108	108;245	1	8	0	By MS/MS	By MS/MS	By MS/MS	By MS/MS	By matching
E5RJM0;B7ZLQ8;Q17RY0-2;Q17RY0;H0Y9D9;Q17RY0-3;E5RFP2;Q7Z5Q1-7;Q7Z5Q1-5;Q7Z5Q1-4;Q7Z5Q1-6;Q7Z5Q1-3;Q7Z5Q1;J3KN18;Q8NE35-2;Q8NE35;Q7Z5Q1-8;Q7Z5Q1-9	E5RJM0;B7ZLQ8;Q17RY0-2;Q17RY0;H0Y9D9;Q17RY0-3;E5RFP2;Q7Z5Q1-7;Q7Z5Q1-5;Q7Z5Q1-4;Q7Z5Q1-6;Q7Z5Q1-3;Q7Z5Q1;J3KN18;Q8NE35-2;Q8NE35;Q7Z5Q1-8;Q7Z5Q1-9	2;2;2;2;1;1;1;1;1;1;1;1;1;1;1;1;1;1	2;2;2;2;1;1;1;1;1;1;1;1;1;1;1;1;1;1	2;2;2;2;1;1;1;1;1;1;1;1;1;1;1;1;1;1	Cytoplasmic polyadenylation element-binding protein 4;Cytoplasmic polyadenylation element-binding protein 2;Cytoplasmic polyadenylation element-binding protein 3	CPEB4;CPEB2;CPEB3	>tr|E5RJM0|E5RJM0_HUMAN Cytoplasmic polyadenylation element-binding protein 4 OS=Homo sapiens GN=CPEB4 PE=1 SV=1;>tr|B7ZLQ8|B7ZLQ8_HUMAN CPEB4 protein OS=Homo sapiens GN=CPEB4 PE=1 SV=1;>sp|Q17RY0-2|CPEB4_HUMAN Isoform 2 of Cytoplasmic polyadenylation elem	18	2	2	2	1	1	2	2	0	0	1	1	1	1	2	2	0	0	1	1	1	1	2	2	0	0	1	1	3.8	3.8	3.8	69.768	639	639;704;712;729;167;322;339;548;559;562;567;575;589;597;684;698;1007;1034	1	8	0.0027304	By matching	By matching	By MS/MS	By MS/MS	By matching
H7C463;C9J406;B9A067;Q16891-3;Q16891-2;Q16891-4;Q16891	H7C463;C9J406;B9A067;Q16891-3;Q16891-2;Q16891-4;Q16891	1;1;1;1;1;1;1	1;1;1;1;1;1;1	1;1;1;1;1;1;1	Mitochondrial inner membrane protein	IMMT	>tr|H7C463|H7C463_HUMAN MICOS complex subunit MIC60 (Fragment) OS=Homo sapiens GN=IMMT PE=1 SV=1;>tr|C9J406|C9J406_HUMAN MICOS complex subunit MIC60 OS=Homo sapiens GN=IMMT PE=1 SV=1;>tr|B9A067|B9A067_HUMAN MICOS complex subunit MIC60 OS=Homo sapiens GN=IM	7	1	1	1	0	0	1	1	1	1	0	0	0	0	1	1	1	1	0	0	0	0	1	1	1	1	0	0	3.1	3.1	3.1	68.064	613	613;659;711;726;747;757;758	1	4	0.0020819	By matching	By matching	By matching	By MS/MS	By matching
O43324-2;D6RBD7;C9J1V9;O43324	O43324-2;D6RBD7;C9J1V9;O43324	1;1;1;1	1;1;1;1	1;1;1;1	Eukaryotic translation elongation factor 1 epsilon-1	EEF1E1;hCG_2043275	>sp|O43324-2|MCA3_HUMAN Isoform 2 of Eukaryotic translation elongation factor 1 epsilon-1 OS=Homo sapiens GN=EEF1E1;>tr|D6RBD7|D6RBD7_HUMAN Eukaryotic translation elongation factor 1 epsilon-1 OS=Homo sapiens GN=EEF1E1 PE=4 SV=1;>tr|C9J1V9|C9J1V9_HUMAN HCG	4	1	1	1	1	1	1	1	0	1	0	1	1	1	1	1	0	1	0	1	1	1	1	1	0	1	0	1	7.9	7.9	7.9	15.548	139	139;150;151;174	1	6	0	By matching	By matching	By MS/MS	By MS/MS	By matching
C9J975;Q96P47-3;Q96P47-6;Q96P47;Q96P47-2;Q96P47-4;C9J8Z2;H7C4F1;A0A087X044;Q9UPQ3-3;E7ESL9;A0A087X1U1;F5GXM9;Q9UPQ3-2;Q9UPQ3;E7EUN2	C9J975;Q96P47-3;Q96P47-6;Q96P47;Q96P47-2;Q96P47-4;C9J8Z2;H7C4F1;A0A087X044;Q9UPQ3-3;E7ESL9;A0A087X1U1;F5GXM9;Q9UPQ3-2;Q9UPQ3;E7EUN2	2;2;2;2;2;2;1;1;1;1;1;1;1;1;1;1	2;2;2;2;2;2;1;1;1;1;1;1;1;1;1;1	2;2;2;2;2;2;1;1;1;1;1;1;1;1;1;1	Arf-GAP with GTPase, ANK repeat and PH domain-containing protein 3;Arf-GAP with GTPase, ANK repeat and PH domain-containing protein 1	AGAP3;AGAP1	>tr|C9J975|C9J975_HUMAN Arf-GAP with GTPase, ANK repeat and PH domain-containing protein 3 OS=Homo sapiens GN=AGAP3 PE=1 SV=1;>sp|Q96P47-3|AGAP3_HUMAN Isoform 3 of Arf-GAP with GTPase, ANK repeat and PH domain-containing protein 3 OS=Homo sapiens GN=AGAP3;	16	2	2	2	0	0	1	2	0	0	0	0	0	0	1	2	0	0	0	0	0	0	1	2	0	0	0	0	7.9	7.9	7.9	36.89	343	343;360;396;875;876;911;117;194;351;405;576;750;803;804;857;1069	1	3	0	By matching	By matching	By MS/MS	By MS/MS	By matching
C9J9N4;P10071	C9J9N4;P10071	1;1	1;1	1;1	Transcriptional activator GLI3;Transcriptional repressor GLI3R	GLI3	>tr|C9J9N4|C9J9N4_HUMAN Transcriptional activator GLI3 (Fragment) OS=Homo sapiens GN=GLI3 PE=1 SV=1;>sp|P10071|GLI3_HUMAN Transcriptional activator GLI3 OS=Homo sapiens GN=GLI3 PE=1 SV=6	2	1	1	1	1	1	1	1	1	1	0	0	1	1	1	1	1	1	0	0	1	1	1	1	1	1	0	0	11.1	11.1	11.1	20.141	180	180;1580	1	6	0.0027211	By matching	By matching	By MS/MS	By MS/MS	By matching
C9J9S3;C9JP48;P62140	C9J9S3;C9JP48;P62140	2;2;2	1;1;1	1;1;1	Serine/threonine-protein phosphatase;Serine/threonine-protein phosphatase PP1-beta catalytic subunit	PPP1CB	>tr|C9J9S3|C9J9S3_HUMAN Serine/threonine-protein phosphatase (Fragment) OS=Homo sapiens GN=PPP1CB PE=1 SV=1;>tr|C9JP48|C9JP48_HUMAN Serine/threonine-protein phosphatase (Fragment) OS=Homo sapiens GN=PPP1CB PE=1 SV=1;>sp|P62140|PP1B_HUMAN Serine/threonine-p	3	2	1	1	1	2	1	1	2	2	0	0	1	1	0	0	1	1	0	0	1	1	0	0	1	1	0	0	16.8	8	8	14.265	125	125;138;327	1	4	0.0058404	By MS/MS	By MS/MS	By matching	By matching	By matching
C9JCK5;P25787	C9JCK5;P25787	1;1	1;1	1;1	Proteasome subunit alpha type-2	PSMA2	>tr|C9JCK5|C9JCK5_HUMAN Proteasome subunit alpha type-2 OS=Homo sapiens GN=PSMA2 PE=1 SV=1;>sp|P25787|PSA2_HUMAN Proteasome subunit alpha type-2 OS=Homo sapiens GN=PSMA2 PE=1 SV=2	2	1	1	1	1	1	0	0	0	0	0	1	1	1	0	0	0	0	0	1	1	1	0	0	0	0	0	1	13.4	13.4	13.4	18.607	164	164;234	1	3	0.0014399	By MS/MS	By matching	By matching	By matching	By matching
I3L2L5;C9JLW8;I3L317;I3L4Q0	I3L2L5;C9JLW8;I3L317;I3L4Q0	1;1;1;1	1;1;1;1	1;1;1;1	Protein FAM195B	FAM195B	>tr|I3L2L5|I3L2L5_HUMAN Protein FAM195B OS=Homo sapiens GN=FAM195B PE=1 SV=1;>sp|C9JLW8|F195B_HUMAN Protein FAM195B OS=Homo sapiens GN=FAM195B PE=1 SV=1;>tr|I3L317|I3L317_HUMAN Protein FAM195B OS=Homo sapiens GN=FAM195B PE=1 SV=1;>tr|I3L4Q0|I3L4Q0_HUMAN HC	4	1	1	1	1	0	0	1	0	0	1	1	1	0	0	1	0	0	1	1	1	0	0	1	0	0	1	1	12	12	12	10.463	92	92;97;117;118	1	4	0.001443	By matching	By matching	By matching	By matching	By matching
Q9Y4F1;Q9Y4F1-2;C9JME2	Q9Y4F1;Q9Y4F1-2;C9JME2	2;2;2	2;2;2	2;2;2	FERM, RhoGEF and pleckstrin domain-containing protein 1	FARP1	>sp|Q9Y4F1|FARP1_HUMAN FERM, RhoGEF and pleckstrin domain-containing protein 1 OS=Homo sapiens GN=FARP1 PE=1 SV=1;>sp|Q9Y4F1-2|FARP1_HUMAN Isoform 2 of FERM, RhoGEF and pleckstrin domain-containing protein 1 OS=Homo sapiens GN=FARP1;>tr|C9JME2|C9JME2_HUMAN	3	2	2	2	1	1	2	2	1	2	2	2	1	1	2	2	1	2	2	2	1	1	2	2	1	2	2	2	2.1	2.1	2.1	118.63	1045	1045;1076;1076	1	13	0.0021216	By matching	By MS/MS	By matching	By MS/MS	By MS/MS
H3BTP4;H3BQ59;C9JTU8;E9PFW9;Q9Y602;Q9Y600;J3KPG9;Q9Y600-3	H3BTP4;H3BQ59;C9JTU8;E9PFW9;Q9Y602;Q9Y600;J3KPG9;Q9Y600-3	1;1;1;1;1;1;1;1	1;1;1;1;1;1;1;1	1;1;1;1;1;1;1;1	Cysteine sulfinic acid decarboxylase	CSAD	>tr|H3BTP4|H3BTP4_HUMAN Cysteine sulfinic acid decarboxylase (Fragment) OS=Homo sapiens GN=CSAD PE=1 SV=1;>tr|H3BQ59|H3BQ59_HUMAN Cysteine sulfinic acid decarboxylase (Fragment) OS=Homo sapiens GN=CSAD PE=1 SV=1;>tr|C9JTU8|C9JTU8_HUMAN Cysteine sulfinic ac	8	1	1	1	1	1	0	0	1	1	1	1	1	1	0	0	1	1	1	1	1	1	0	0	1	1	1	1	13.2	13.2	13.2	14.377	129	129;142;146;163;267;493;519;520	1	6	0.0058366	By matching	By matching	By matching	By matching	By matching
C9JW56;Q9UPU7-2;Q9UPU7	C9JW56;Q9UPU7-2;Q9UPU7	1;1;1	1;1;1	1;1;1	TBC1 domain family member 2B	TBC1D2B	>tr|C9JW56|C9JW56_HUMAN TBC1 domain family member 2B (Fragment) OS=Homo sapiens GN=TBC1D2B PE=1 SV=1;>sp|Q9UPU7-2|TBD2B_HUMAN Isoform 2 of TBC1 domain family member 2B OS=Homo sapiens GN=TBC1D2B;>sp|Q9UPU7|TBD2B_HUMAN TBC1 domain family member 2B OS=Homo s	3	1	1	1	0	0	1	1	1	1	1	0	0	0	1	1	1	1	1	0	0	0	1	1	1	1	1	0	6.9	6.9	6.9	32.949	291	291;914;963	1	5	0.0045932	By matching	By matching	By MS/MS	By MS/MS	By matching
C9JXC3;H7C5Q1	C9JXC3	23;10	1;0	1;0		OARD1	>tr|C9JXC3|C9JXC3_HUMAN O-acetyl-ADP-ribose deacetylase 1 OS=Homo sapiens GN=OARD1 PE=1 SV=1	2	23	1	1	1	1	6	6	22	23	22	23	0	0	0	0	1	1	1	1	0	0	0	0	1	1	1	1	88.5	8.8	8.8	12.782	113	113;77	1	7	0.0058632	By matching	By matching	By matching	By matching	By MS/MS
C9JYM0;O75817	C9JYM0;O75817	1;1	1;1	1;1	Ribonuclease P protein subunit p20	POP7	>tr|C9JYM0|C9JYM0_HUMAN Ribonuclease P protein subunit p20 (Fragment) OS=Homo sapiens GN=POP7 PE=1 SV=1;>sp|O75817|POP7_HUMAN Ribonuclease P protein subunit p20 OS=Homo sapiens GN=POP7 PE=1 SV=2	2	1	1	1	1	1	1	1	1	1	1	1	1	1	1	1	1	1	1	1	1	1	1	1	1	1	1	1	10.9	10.9	10.9	15.324	137	137;140	1	8	0	By matching	By matching	By matching	By matching	By MS/MS
Q86WP2-3;Q86WP2;Q86WP2-2;D4PHA4;Q86WP2-4	Q86WP2-3;Q86WP2;Q86WP2-2;D4PHA4;Q86WP2-4	2;2;2;2;1	2;2;2;2;1	2;2;2;2;1	Vasculin	GPBP1	>sp|Q86WP2-3|GPBP1_HUMAN Isoform 3 of Vasculin OS=Homo sapiens GN=GPBP1;>sp|Q86WP2|GPBP1_HUMAN Vasculin OS=Homo sapiens GN=GPBP1 PE=1 SV=1;>sp|Q86WP2-2|GPBP1_HUMAN Isoform 2 of Vasculin OS=Homo sapiens GN=GPBP1;>tr|D4PHA4|D4PHA4_HUMAN GC-rich promoter bind	5	2	2	2	1	0	1	1	0	2	1	1	1	0	1	1	0	2	1	1	1	0	1	1	0	2	1	1	8.4	8.4	8.4	52.437	465	465;473;480;493;302	1	7	0.0026774	By matching	By matching	By MS/MS	By matching	By matching
D6R917;D6RB13;D6RAY7;Q8TDQ7-3;D6R9P4;Q8TDQ7-2;Q8TDQ7;P46926;D6RFF8	D6R917;D6RB13;D6RAY7;Q8TDQ7-3;D6R9P4;Q8TDQ7-2;Q8TDQ7;P46926;D6RFF8	1;1;1;1;1;1;1;1;1	1;1;1;1;1;1;1;1;1	1;1;1;1;1;1;1;1;1	Glucosamine-6-phosphate isomerase 2;Glucosamine-6-phosphate isomerase 1	GNPDA1;GNPDA2	>tr|D6R917|D6R917_HUMAN Glucosamine-6-phosphate isomerase 1 (Fragment) OS=Homo sapiens GN=GNPDA1 PE=1 SV=1;>tr|D6RB13|D6RB13_HUMAN Glucosamine-6-phosphate isomerase (Fragment) OS=Homo sapiens GN=GNPDA1 PE=1 SV=5;>tr|D6RAY7|D6RAY7_HUMAN Glucosamine-6-phosph	9	1	1	1	1	1	1	1	1	1	1	1	1	1	1	1	1	1	1	1	1	1	1	1	1	1	1	1	8.7	8.7	8.7	15.911	138	138;161;237;259;274;275;276;289;290	1	8	0.0021157	By MS/MS	By matching	By matching	By matching	By MS/MS
D6RA82;P12429	D6RA82;P12429	1;1	1;1	1;1	Annexin;Annexin A3	ANXA3	>tr|D6RA82|D6RA82_HUMAN Annexin OS=Homo sapiens GN=ANXA3 PE=1 SV=1;>sp|P12429|ANXA3_HUMAN Annexin A3 OS=Homo sapiens GN=ANXA3 PE=1 SV=3	2	1	1	1	1	1	1	1	1	1	1	1	1	1	1	1	1	1	1	1	1	1	1	1	1	1	1	1	3.2	3.2	3.2	32.118	284	284;323	1	8	0.0021383	By MS/MS	By MS/MS	By MS/MS	By MS/MS	By matching
D6RHJ3;D6RD16;D6RAQ8;D6RAU8;D6RB85;D6RDP7;H0Y9Q7;P27824;P27824-2	D6RHJ3;D6RD16;D6RAQ8;D6RAU8;D6RB85;D6RDP7;H0Y9Q7;P27824;P27824-2	1;1;1;1;1;1;1;1;1	1;1;1;1;1;1;1;1;1	1;1;1;1;1;1;1;1;1	Calnexin	CANX	>tr|D6RHJ3|D6RHJ3_HUMAN Calnexin (Fragment) OS=Homo sapiens GN=CANX PE=1 SV=5;>tr|D6RD16|D6RD16_HUMAN Calnexin OS=Homo sapiens GN=CANX PE=1 SV=1;>tr|D6RAQ8|D6RAQ8_HUMAN Calnexin (Fragment) OS=Homo sapiens GN=CANX PE=1 SV=1;>tr|D6RAU8|D6RAU8_HUMAN Calnexin	9	1	1	1	0	0	1	1	1	1	0	0	0	0	1	1	1	1	0	0	0	0	1	1	1	1	0	0	20.3	20.3	20.3	8.6364	79	79;96;107;134;144;168;170;592;627	1	4	0.00074906	By matching	By matching	By matching	By MS/MS	By matching
D6RCN7;D6RJB1;F8WDV0;Q9UI26;Q9UI26-2	D6RCN7;D6RJB1;F8WDV0;Q9UI26;Q9UI26-2	1;1;1;1;1	1;1;1;1;1	1;1;1;1;1	Importin-11	IPO11	>tr|D6RCN7|D6RCN7_HUMAN Importin-11 (Fragment) OS=Homo sapiens GN=IPO11 PE=1 SV=5;>tr|D6RJB1|D6RJB1_HUMAN Importin-11 (Fragment) OS=Homo sapiens GN=IPO11 PE=1 SV=1;>tr|F8WDV0|F8WDV0_HUMAN Importin-11 OS=Homo sapiens GN=IPO11 PE=1 SV=1;>sp|Q9UI26|IPO11_HUMA	5	1	1	1	1	0	0	0	1	0	0	1	1	0	0	0	1	0	0	1	1	0	0	0	1	0	0	1	16.1	16.1	16.1	17.069	149	149;162;863;975;1015	1	3	0	By matching	By matching	By matching	By matching	By MS/MS
D6RFW9;D6RDA8;D6RD96;D6RF95;O60488-2;O60488	D6RFW9;D6RDA8;D6RD96;D6RF95;O60488-2;O60488	1;1;1;1;1;1	1;1;1;1;1;1	1;1;1;1;1;1	Long-chain-fatty-acid--CoA ligase 4	ACSL4	>tr|D6RFW9|D6RFW9_HUMAN Long-chain-fatty-acid--CoA ligase 4 (Fragment) OS=Homo sapiens GN=ACSL4 PE=1 SV=1;>tr|D6RDA8|D6RDA8_HUMAN Long-chain-fatty-acid--CoA ligase 4 (Fragment) OS=Homo sapiens GN=ACSL4 PE=1 SV=1;>tr|D6RD96|D6RD96_HUMAN Long-chain-fatty-aci	6	1	1	1	0	0	1	1	0	0	0	0	0	0	1	1	0	0	0	0	0	0	1	1	0	0	0	0	11.1	11.1	11.1	14.29	126	126;128;145;154;670;711	1	2	0	By matching	By matching	By MS/MS	By matching	By matching
D6RF62;E9PBS1;P22234;P22234-2	D6RF62;E9PBS1;P22234;P22234-2	1;1;1;1	1;1;1;1	1;1;1;1	Multifunctional protein ADE2;Phosphoribosylaminoimidazole-succinocarboxamide synthase;Phosphoribosylaminoimidazole carboxylase	PAICS	>tr|D6RF62|D6RF62_HUMAN Multifunctional protein ADE2 OS=Homo sapiens GN=PAICS PE=1 SV=1;>tr|E9PBS1|E9PBS1_HUMAN Multifunctional protein ADE2 (Fragment) OS=Homo sapiens GN=PAICS PE=1 SV=1;>sp|P22234|PUR6_HUMAN Multifunctional protein ADE2 OS=Homo sapiens GN	4	1	1	1	1	1	1	1	1	0	1	1	1	1	1	1	1	0	1	1	1	1	1	1	1	0	1	1	6	6	6	37.111	333	333;413;425;432	1	7	0.0032873	By MS/MS	By MS/MS	By MS/MS	By matching	By matching
D6RGW9;Q96KX1	D6RGW9;Q96KX1	1;1	1;1	1;1	Uncharacterized protein C4orf36	C4orf36	>tr|D6RGW9|D6RGW9_HUMAN Uncharacterized protein C4orf36 (Fragment) OS=Homo sapiens GN=C4orf36 PE=4 SV=1;>sp|Q96KX1|CD036_HUMAN Uncharacterized protein C4orf36 OS=Homo sapiens GN=C4orf36 PE=4 SV=2	2	1	1	1	1	1	1	1	1	1	1	1	1	1	1	1	1	1	1	1	1	1	1	1	1	1	1	1	6.2	6.2	6.2	12.85	113	113;117	1	8	0.0052425	By MS/MS	By MS/MS	By MS/MS	By MS/MS	By matching
D6RHX8;F8W9W2;P43250-3;P43250;P43250-2;P34947	D6RHX8;F8W9W2;P43250-3;P43250;P43250-2;P34947	1;1;1;1;1;1	1;1;1;1;1;1	1;1;1;1;1;1	G protein-coupled receptor kinase 6;G protein-coupled receptor kinase 5	GRK6;GRK5	>tr|D6RHX8|D6RHX8_HUMAN G protein-coupled receptor kinase 6 OS=Homo sapiens GN=GRK6 PE=1 SV=1;>tr|F8W9W2|F8W9W2_HUMAN G protein-coupled receptor kinase 6 OS=Homo sapiens GN=GRK6 PE=1 SV=1;>sp|P43250-3|GRK6_HUMAN Isoform GRK6C of G protein-coupled receptor	6	1	1	1	0	0	1	1	1	1	1	1	0	0	1	1	1	1	1	1	0	0	1	1	1	1	1	1	2.9	2.9	2.9	54.483	475	475;542;560;576;589;590	1	6	0	By matching	By matching	By MS/MS	By matching	By MS/MS
E3W994;J3KR49;O75122;E7ERI8;E7EW49;O75122-3;O75122-2;B3KR06;E7ENG2	E3W994;J3KR49;O75122;E7ERI8;E7EW49;O75122-3;O75122-2;B3KR06;E7ENG2	2;2;2;2;2;2;1;1;1	2;2;2;2;2;2;1;1;1	2;2;2;2;2;2;1;1;1	CLIP-associating protein 2	CLASP2	>tr|E3W994|E3W994_HUMAN CLIP-associating protein 2 OS=Homo sapiens GN=CLASP2 PE=1 SV=2;>tr|J3KR49|J3KR49_HUMAN CLIP-associating protein 2 OS=Homo sapiens GN=CLASP2 PE=1 SV=1;>sp|O75122|CLAP2_HUMAN CLIP-associating protein 2 OS=Homo sapiens GN=CLASP2 PE=1 S	9	2	2	2	1	1	2	0	1	1	1	1	1	1	2	0	1	1	1	1	1	1	2	0	1	1	1	1	2	2	2	138.86	1273	1273;1293;1294;1513;1514;1515;431;454;458	1	8	0	By MS/MS	By matching	By matching	By matching	By MS/MS
E5RGB1;Q86WN1-3;E5RGT6;Q86WN1	E5RGB1;Q86WN1-3;E5RGT6;Q86WN1	1;1;1;1	1;1;1;1	1;1;1;1	FCH and double SH3 domains protein 1	FCHSD1	>tr|E5RGB1|E5RGB1_HUMAN F-BAR and double SH3 domains protein 1 OS=Homo sapiens GN=FCHSD1 PE=1 SV=1;>sp|Q86WN1-3|FCSD1_HUMAN Isoform 3 of F-BAR and double SH3 domains protein 1 OS=Homo sapiens GN=FCHSD1;>tr|E5RGT6|E5RGT6_HUMAN F-BAR and double SH3 domains p	4	1	1	1	1	1	1	0	0	0	0	0	1	1	1	0	0	0	0	0	1	1	1	0	0	0	0	0	3.9	3.9	3.9	28.714	255	255;409;598;690	1	3	0.0027341	By MS/MS	By matching	By matching	By matching	By matching
E5RHF4;Q9P015	E5RHF4;Q9P015	1;1	1;1	1;1	39S ribosomal protein L15, mitochondrial	MRPL15	>tr|E5RHF4|E5RHF4_HUMAN 39S ribosomal protein L15, mitochondrial (Fragment) OS=Homo sapiens GN=MRPL15 PE=1 SV=1;>sp|Q9P015|RM15_HUMAN 39S ribosomal protein L15, mitochondrial OS=Homo sapiens GN=MRPL15 PE=1 SV=1	2	1	1	1	0	0	1	1	1	1	1	1	0	0	1	1	1	1	1	1	0	0	1	1	1	1	1	1	6.6	6.6	6.6	21.943	198	198;296	1	6	0.0014903	By matching	By matching	By matching	By matching	By MS/MS
E5RIH5;Q6NXR4	E5RIH5;Q6NXR4	1;1	1;1	1;1	TELO2-interacting protein 2	TTI2	>tr|E5RIH5|E5RIH5_HUMAN TELO2-interacting protein 2 OS=Homo sapiens GN=TTI2 PE=1 SV=1;>sp|Q6NXR4|TTI2_HUMAN TELO2-interacting protein 2 OS=Homo sapiens GN=TTI2 PE=1 SV=1	2	1	1	1	0	0	1	0	1	0	0	0	0	0	1	0	1	0	0	0	0	0	1	0	1	0	0	0	4.4	4.4	4.4	53.305	477	477;508	1	3	0	By matching	By matching	By MS/MS	By matching	By MS/MS
E7EMB8;Q99952-2;Q99952	E7EMB8;Q99952-2;Q99952	1;1;1	1;1;1	1;1;1	Tyrosine-protein phosphatase non-receptor type 18	PTPN18	>tr|E7EMB8|E7EMB8_HUMAN Tyrosine-protein phosphatase non-receptor type 18 (Fragment) OS=Homo sapiens GN=PTPN18 PE=1 SV=2;>sp|Q99952-2|PTN18_HUMAN Isoform 2 of Tyrosine-protein phosphatase non-receptor type 18 OS=Homo sapiens GN=PTPN18;>sp|Q99952|PTN18_HUMA	3	1	1	1	0	0	1	0	0	0	0	0	0	0	1	0	0	0	0	0	0	0	1	0	0	0	0	0	7.8	7.8	7.8	28.399	269	269;353;460	1	1	0	By matching	By matching	By MS/MS	By matching	By matching
F5H3P4;F5H2C2;F5H5S8;E7EP66;Q8NEB7	F5H3P4;F5H2C2;F5H5S8;E7EP66;Q8NEB7	1;1;1;1;1	1;1;1;1;1	1;1;1;1;1	Acrosin-binding protein	ACRBP	>tr|F5H3P4|F5H3P4_HUMAN Acrosin-binding protein OS=Homo sapiens GN=ACRBP PE=4 SV=1;>tr|F5H2C2|F5H2C2_HUMAN Acrosin-binding protein (Fragment) OS=Homo sapiens GN=ACRBP PE=1 SV=5;>tr|F5H5S8|F5H5S8_HUMAN Acrosin-binding protein OS=Homo sapiens GN=ACRBP PE=1 S	5	1	1	1	1	1	1	1	1	1	1	1	1	1	1	1	1	1	1	1	1	1	1	1	1	1	1	1	10	10	10	10.881	100	100;174;319;510;543	1	8	0.0021459	By MS/MS	By MS/MS	By MS/MS	By MS/MS	By MS/MS
E7EQL8;Q96RT7-2;Q96RT7-3;Q96RT7	E7EQL8;Q96RT7-2;Q96RT7-3;Q96RT7	2;2;2;2	2;2;2;2	2;2;2;2	Gamma-tubulin complex component 6	TUBGCP6	>tr|E7EQL8|E7EQL8_HUMAN Gamma-tubulin complex component 6 OS=Homo sapiens GN=TUBGCP6 PE=1 SV=1;>sp|Q96RT7-2|GCP6_HUMAN Isoform 2 of Gamma-tubulin complex component 6 OS=Homo sapiens GN=TUBGCP6;>sp|Q96RT7-3|GCP6_HUMAN Isoform 3 of Gamma-tubulin complex comp	4	2	2	2	1	0	2	1	1	1	0	0	1	0	2	1	1	1	0	0	1	0	2	1	1	1	0	0	2.7	2.7	2.7	163.91	1493	1493;1785;1802;1819	1	6	0	By matching	By matching	By MS/MS	By MS/MS	By MS/MS
G3V3T3;G3V3B0;Q9UKV3-3;Q9UKV3-2;S4R3H4;E7EQT4;Q9UKV3-5;Q9UKV3	G3V3T3;G3V3B0;Q9UKV3-3;Q9UKV3-2;S4R3H4;E7EQT4;Q9UKV3-5;Q9UKV3	1;1;1;1;1;1;1;1	1;1;1;1;1;1;1;1	1;1;1;1;1;1;1;1	Apoptotic chromatin condensation inducer in the nucleus	ACIN1	>tr|G3V3T3|G3V3T3_HUMAN Apoptotic chromatin condensation inducer in the nucleus (Fragment) OS=Homo sapiens GN=ACIN1 PE=1 SV=1;>tr|G3V3B0|G3V3B0_HUMAN Apoptotic chromatin condensation inducer in the nucleus OS=Homo sapiens GN=ACIN1 PE=1 SV=1;>sp|Q9UKV3-3|AC	8	1	1	1	1	0	1	0	0	0	0	0	1	0	1	0	0	0	0	0	1	0	1	0	0	0	0	0	8.2	8.2	8.2	21.126	194	194;582;583;614;1283;1301;1328;1341	1	2	0.0021201	By MS/MS	By matching	By matching	By matching	By matching
E7ETZ0	E7ETZ0	18	1	1		CALM1	>tr|E7ETZ0|E7ETZ0_HUMAN Calmodulin OS=Homo sapiens GN=CALM1 PE=1 SV=1	1	18	1	1	15	16	15	16	16	16	16	16	1	1	0	1	1	1	1	1	1	1	0	1	1	1	1	1	99.3	9.3	9.3	16.966	150	150	1	10	1	By matching	By matching	By matching	By MS/MS	By matching
E7EUT5;P04406-2;P04406	E7EUT5;P04406-2;P04406	1;1;1	1;1;1	1;1;1	Glyceraldehyde-3-phosphate dehydrogenase	GAPDH	>tr|E7EUT5|E7EUT5_HUMAN Glyceraldehyde-3-phosphate dehydrogenase OS=Homo sapiens GN=GAPDH PE=1 SV=1;>sp|P04406-2|G3P_HUMAN Isoform 2 of Glyceraldehyde-3-phosphate dehydrogenase OS=Homo sapiens GN=GAPDH;>sp|P04406|G3P_HUMAN Glyceraldehyde-3-phosphate dehydr	3	1	1	1	1	1	1	1	1	1	1	1	1	1	1	1	1	1	1	1	1	1	1	1	1	1	1	1	5.4	5.4	5.4	27.87	260	260;293;335	1	8	0	By matching	By MS/MS	By MS/MS	By MS/MS	By matching
K7ERH7;M0R021;Q9Y4J8-8;Q9Y4J8-12;M0QZ28;Q9Y4J8-6;Q9Y4J8-10;Q9Y4J8-11;Q9Y4J8-16;Q9Y4J8-5;O60941-6;O60941-3;O60941-5;Q9Y4J8-4;O60941-2;Q9Y4J8-3;E9PEY4;O60941-4;O60941-7;E7EVB6;O60941;Q9Y4J8-13;Q9Y4J8-2;Q9Y4J8-14;Q9Y4J8-15;Q9Y4J8	K7ERH7;M0R021;Q9Y4J8-8;Q9Y4J8-12;M0QZ28;Q9Y4J8-6;Q9Y4J8-10;Q9Y4J8-11;Q9Y4J8-16;Q9Y4J8-5;O60941-6;O60941-3;O60941-5;Q9Y4J8-4;O60941-2;Q9Y4J8-3;E9PEY4;O60941-4;O60941-7;E7EVB6;O60941;Q9Y4J8-13;Q9Y4J8-2;Q9Y4J8-14;Q9Y4J8-15;Q9Y4J8	1;1;1;1;1;1;1;1;1;1;1;1;1;1;1;1;1;1;1;1;1;1;1;1;1;1	1;1;1;1;1;1;1;1;1;1;1;1;1;1;1;1;1;1;1;1;1;1;1;1;1;1	1;1;1;1;1;1;1;1;1;1;1;1;1;1;1;1;1;1;1;1;1;1;1;1;1;1	Dystrobrevin alpha;Dystrobrevin beta	DTNA;DTNB	>tr|K7ERH7|K7ERH7_HUMAN Dystrobrevin alpha (Fragment) OS=Homo sapiens GN=DTNA PE=1 SV=1;>tr|M0R021|M0R021_HUMAN Dystrobrevin alpha OS=Homo sapiens GN=DTNA PE=1 SV=1;>sp|Q9Y4J8-8|DTNA_HUMAN Isoform 8 of Dystrobrevin alpha OS=Homo sapiens GN=DTNA;>sp|Q9Y4J8-	26	1	1	1	0	0	1	1	0	1	0	0	0	0	1	1	0	1	0	0	0	0	1	1	0	1	0	0	13.8	13.8	13.8	12.413	109	109;162;192;320;365;391;395;452;510;513;545;558;560;567;567;570;590;597;609;620;627;683;686;690;724;743	1	3	0	By matching	By matching	By MS/MS	By MS/MS	By matching
H0Y3R4;Q9C0A6-2;Q9C0A6-3;Q9C0A6;E7EWN3	H0Y3R4;Q9C0A6-2;Q9C0A6-3;Q9C0A6;E7EWN3	1;1;1;1;1	1;1;1;1;1	1;1;1;1;1	SET domain-containing protein 5	SETD5	>tr|H0Y3R4|H0Y3R4_HUMAN SET domain-containing protein 5 (Fragment) OS=Homo sapiens GN=SETD5 PE=1 SV=1;>sp|Q9C0A6-2|SETD5_HUMAN Isoform 2 of SET domain-containing protein 5 OS=Homo sapiens GN=SETD5;>sp|Q9C0A6-3|SETD5_HUMAN Isoform 3 of SET domain-containing	5	1	1	1	0	0	1	1	1	1	1	1	0	0	1	1	1	1	1	1	0	0	1	1	1	1	1	1	2.9	2.9	2.9	99.71	911	911;1331;1344;1442;1461	1	6	0	By matching	By matching	By matching	By matching	By MS/MS
Q14203-5;Q14203-2;Q14203-3;Q14203-4;E7EX90;Q14203-6;Q14203;Q6AWB1;E7EWF7	Q14203-5;Q14203-2;Q14203-3;Q14203-4;E7EX90;Q14203-6;Q14203;Q6AWB1	4;4;4;4;4;4;4;2;1	4;4;4;4;4;4;4;2;1	4;4;4;4;4;4;4;2;1	Dynactin subunit 1	DCTN1;DKFZp686E0752	>sp|Q14203-5|DCTN1_HUMAN Isoform 5 of Dynactin subunit 1 OS=Homo sapiens GN=DCTN1;>sp|Q14203-2|DCTN1_HUMAN Isoform p135 of Dynactin subunit 1 OS=Homo sapiens GN=DCTN1;>sp|Q14203-3|DCTN1_HUMAN Isoform 3 of Dynactin subunit 1 OS=Homo sapiens GN=DCTN1;>sp|Q14	9	4	4	4	1	1	2	3	2	3	0	0	1	1	2	3	2	3	0	0	1	1	2	3	2	3	0	0	5	5	5	126.73	1139	1139;1144;1236;1253;1256;1271;1278;890;191	1	12	0	By matching	By MS/MS	By MS/MS	By MS/MS	By matching
E9PB61	E9PB61	8	1	1		ALYREF	>tr|E9PB61|E9PB61_HUMAN THO complex subunit 4 OS=Homo sapiens GN=ALYREF PE=1 SV=1	1	8	1	1	5	5	6	5	7	8	8	8	0	0	0	0	1	1	1	1	0	0	0	0	1	1	1	1	48.1	7.6	7.6	27.557	264	264	1	4	0	By matching	By matching	By matching	By matching	By matching
E9PBY7;E9PQ61;O75152	E9PBY7;E9PQ61;O75152	1;1;1	1;1;1	1;1;1	Zinc finger CCCH domain-containing protein 11A	ZC3H11A	>tr|E9PBY7|E9PBY7_HUMAN Zinc finger CCCH domain-containing protein 11A (Fragment) OS=Homo sapiens GN=ZC3H11A PE=1 SV=1;>tr|E9PQ61|E9PQ61_HUMAN Zinc finger CCCH domain-containing protein 11A OS=Homo sapiens GN=ZC3H11A PE=1 SV=1;>sp|O75152|ZC11A_HUMAN Zinc f	3	1	1	1	1	1	1	1	1	1	1	1	1	1	1	1	1	1	1	1	1	1	1	1	1	1	1	1	4.3	4.3	4.3	57.427	515	515;652;810	1	8	0	By MS/MS	By MS/MS	By MS/MS	By MS/MS	By MS/MS
E9PG39;E9PC15;Q53H12	E9PG39;E9PC15;Q53H12	1;1;1	1;1;1	1;1;1	Acylglycerol kinase, mitochondrial	AGK	>tr|E9PG39|E9PG39_HUMAN Acylglycerol kinase, mitochondrial OS=Homo sapiens GN=AGK PE=1 SV=1;>tr|E9PC15|E9PC15_HUMAN Acylglycerol kinase, mitochondrial OS=Homo sapiens GN=AGK PE=1 SV=1;>sp|Q53H12|AGK_HUMAN Acylglycerol kinase, mitochondrial OS=Homo sapiens	3	1	1	1	0	0	1	1	1	1	1	1	0	0	1	1	1	1	1	1	0	0	1	1	1	1	1	1	10.2	10.2	10.2	26.925	244	244;394;422	1	6	0	By matching	By matching	By MS/MS	By MS/MS	By MS/MS
H0YA26;E9PHT6;Q9NVE7	H0YA26;E9PHT6;Q9NVE7	1;1;1	1;1;1	1;1;1	Pantothenate kinase 4	PANK4	>tr|H0YA26|H0YA26_HUMAN Pantothenate kinase 4 (Fragment) OS=Homo sapiens GN=PANK4 PE=1 SV=1;>tr|E9PHT6|E9PHT6_HUMAN Pantothenate kinase 4 OS=Homo sapiens GN=PANK4 PE=1 SV=1;>sp|Q9NVE7|PANK4_HUMAN Pantothenate kinase 4 OS=Homo sapiens GN=PANK4 PE=1 SV=1	3	1	1	1	0	0	1	1	1	0	0	0	0	0	1	1	1	0	0	0	0	0	1	1	1	0	0	0	3	3	3	52.963	473	473;734;773	1	3	0.00075188	By matching	By matching	By MS/MS	By matching	By matching
E9PIM5;G3V179;E9PMJ2;J3KP39;Q9BPY3	E9PIM5;G3V179;E9PMJ2;J3KP39;Q9BPY3	1;1;1;1;1	1;1;1;1;1	1;1;1;1;1	Protein FAM118B	FAM118B	>tr|E9PIM5|E9PIM5_HUMAN Protein FAM118B (Fragment) OS=Homo sapiens GN=FAM118B PE=1 SV=1;>tr|G3V179|G3V179_HUMAN Protein FAM118B OS=Homo sapiens GN=FAM118B PE=1 SV=1;>tr|E9PMJ2|E9PMJ2_HUMAN Protein FAM118B (Fragment) OS=Homo sapiens GN=FAM118B PE=1 SV=5;>tr	5	1	1	1	1	1	1	1	1	0	1	1	1	1	1	1	1	0	1	1	1	1	1	1	1	0	1	1	11.9	11.9	11.9	26.539	235	235;275;347;350;351	1	7	0.00075019	By MS/MS	By matching	By matching	By MS/MS	By matching
Q5BJD5-3;Q5BJD5-2;E9PJ42;Q5BJD5	Q5BJD5-3;Q5BJD5-2;E9PJ42;Q5BJD5	1;1;1;1	1;1;1;1	1;1;1;1	Transmembrane protein 41B	TMEM41B	>sp|Q5BJD5-3|TM41B_HUMAN Isoform 3 of Transmembrane protein 41B OS=Homo sapiens GN=TMEM41B;>sp|Q5BJD5-2|TM41B_HUMAN Isoform 2 of Transmembrane protein 41B OS=Homo sapiens GN=TMEM41B;>tr|E9PJ42|E9PJ42_HUMAN Transmembrane protein 41B OS=Homo sapiens GN=TMEM4	4	1	1	1	0	0	1	1	1	1	1	0	0	0	1	1	1	1	1	0	0	0	1	1	1	1	1	0	15	15	15	14.089	127	127;192;196;291	1	5	0	By matching	By matching	By MS/MS	By MS/MS	By MS/MS
E9PK05;O14523	E9PK05;O14523	1;1	1;1	1;1	C2 domain-containing protein 2-like	C2CD2L	>tr|E9PK05|E9PK05_HUMAN C2 domain-containing protein 2-like OS=Homo sapiens GN=C2CD2L PE=1 SV=1;>sp|O14523|C2C2L_HUMAN C2 domain-containing protein 2-like OS=Homo sapiens GN=C2CD2L PE=1 SV=3	2	1	1	1	0	0	1	1	1	1	1	1	0	0	1	1	1	1	1	1	0	0	1	1	1	1	1	1	5.1	5.1	5.1	41.278	391	391;706	1	6	0	By matching	By matching	By MS/MS	By MS/MS	By MS/MS
E9PKH2;P50454	E9PKH2;P50454	1;1	1;1	1;1	Serpin H1	SERPINH1	>tr|E9PKH2|E9PKH2_HUMAN Serpin H1 OS=Homo sapiens GN=SERPINH1 PE=1 SV=1;>sp|P50454|SERPH_HUMAN Serpin H1 OS=Homo sapiens GN=SERPINH1 PE=1 SV=2	2	1	1	1	1	1	0	1	0	0	1	0	1	1	0	1	0	0	1	0	1	1	0	1	0	0	1	0	5.5	5.5	5.5	23.092	201	201;418	1	4	0.0027082	By MS/MS	By matching	By matching	By matching	By matching
P17480-2;E9PKP7;P17480	P17480-2;E9PKP7;P17480	1;1;1	1;1;1	1;1;1	Nucleolar transcription factor 1	UBTF	>sp|P17480-2|UBF1_HUMAN Isoform UBF2 of Nucleolar transcription factor 1 OS=Homo sapiens GN=UBTF;>tr|E9PKP7|E9PKP7_HUMAN Nucleolar transcription factor 1 OS=Homo sapiens GN=UBTF PE=1 SV=1;>sp|P17480|UBF1_HUMAN Nucleolar transcription factor 1 OS=Homo sapie	3	1	1	1	1	1	1	1	1	1	0	1	1	1	1	1	1	1	0	1	1	1	1	1	1	1	0	1	1.8	1.8	1.8	84.936	727	727;745;764	1	7	0.0014695	By matching	By matching	By MS/MS	By MS/MS	By matching
E9PP50;P23528;E9PLJ3;E9PS23;E9PQB7;Q9Y281-3;G3V1A4;Q9Y281;E9PK25	E9PP50;P23528;E9PLJ3;E9PS23;E9PQB7;Q9Y281-3;G3V1A4;Q9Y281;E9PK25	2;2;1;1;1;1;1;1;1	2;2;1;1;1;1;1;1;1	2;2;1;1;1;1;1;1;1	Cofilin-1;Cofilin-2	CFL1;CFL2	>tr|E9PP50|E9PP50_HUMAN Cofilin-1 (Fragment) OS=Homo sapiens GN=CFL1 PE=1 SV=5;>sp|P23528|COF1_HUMAN Cofilin-1 OS=Homo sapiens GN=CFL1 PE=1 SV=3;>tr|E9PLJ3|E9PLJ3_HUMAN Cofilin-1 (Fragment) OS=Homo sapiens GN=CFL1 PE=1 SV=1;>tr|E9PS23|E9PS23_HUMAN Cofilin-	9	2	2	2	2	1	1	1	1	0	1	0	2	1	1	1	1	0	1	0	2	1	1	1	1	0	1	0	14.4	14.4	14.4	17.865	160	160;166;79;91;122;149;149;166;204	1	7	0	By MS/MS	By MS/MS	By matching	By matching	By matching
Q9UNZ2-6;F2Z2K0;Q9UNZ2-4;Q9UNZ2;Q9UNZ2-5	Q9UNZ2-6;F2Z2K0;Q9UNZ2-4;Q9UNZ2;Q9UNZ2-5	2;2;2;2;2	2;2;2;2;2	2;2;2;2;2	NSFL1 cofactor p47	NSFL1C	>sp|Q9UNZ2-6|NSF1C_HUMAN Isoform 4 of NSFL1 cofactor p47 OS=Homo sapiens GN=NSFL1C;>tr|F2Z2K0|F2Z2K0_HUMAN NSFL1 cofactor p47 OS=Homo sapiens GN=NSFL1C PE=1 SV=1;>sp|Q9UNZ2-4|NSF1C_HUMAN Isoform 2 of NSFL1 cofactor p47 OS=Homo sapiens GN=NSFL1C;>sp|Q9UNZ2|	5	2	2	2	1	2	0	0	0	0	1	1	1	2	0	0	0	0	1	1	1	2	0	0	0	0	1	1	9.7	9.7	9.7	28.522	259	259;274;339;370;372	1	5	0	By MS/MS	By MS/MS	By matching	By matching	By matching
G5E9V2;F2Z3A7;Q96DA6	G5E9V2;F2Z3A7;Q96DA6	1;1;1	1;1;1	1;1;1	Mitochondrial import inner membrane translocase subunit TIM14	DNAJC19	>tr|G5E9V2|G5E9V2_HUMAN DnaJ (Hsp40) homolog, subfamily C, member 19, isoform CRA_b OS=Homo sapiens GN=DNAJC19 PE=1 SV=1;>tr|F2Z3A7|F2Z3A7_HUMAN Mitochondrial import inner membrane translocase subunit TIM14 OS=Homo sapiens GN=DNAJC19 PE=1 SV=1;>sp|Q96DA6|T	3	1	1	1	0	1	1	1	1	1	1	1	0	1	1	1	1	1	1	1	0	1	1	1	1	1	1	1	40.4	40.4	40.4	5.0539	47	47;59;116	1	7	0	By matching	By matching	By MS/MS	By MS/MS	By matching
F5GX77;Q9UI30-2;Q9UI30;F5GYQ2	F5GX77;Q9UI30-2;Q9UI30;F5GYQ2	2;2;2;1	2;2;2;1	2;2;2;1	tRNA methyltransferase 112 homolog	TRMT112	>tr|F5GX77|F5GX77_HUMAN Multifunctional methyltransferase subunit TRM112-like protein OS=Homo sapiens GN=TRMT112 PE=1 SV=1;>sp|Q9UI30-2|TR112_HUMAN Isoform 2 of Multifunctional methyltransferase subunit TRM112-like protein OS=Homo sapiens GN=TRMT112;>sp|Q9	4	2	2	2	0	1	2	2	1	0	1	2	0	1	2	2	1	0	1	2	0	1	2	2	1	0	1	2	24.5	24.5	24.5	11.972	106	106;120;125;81	1	9	0	By matching	By MS/MS	By MS/MS	By matching	By MS/MS
F5GXH2;F5GYU2;F5GXY2;P00338-5;P00338-2;P00338;P00338-3	F5GXH2;F5GYU2;F5GXY2;P00338-5;P00338-2;P00338;P00338-3	2;2;2;2;2;2;2	2;2;2;2;2;2;2	2;2;2;2;2;2;2	L-lactate dehydrogenase A chain	LDHA	>tr|F5GXH2|F5GXH2_HUMAN L-lactate dehydrogenase A chain (Fragment) OS=Homo sapiens GN=LDHA PE=1 SV=1;>tr|F5GYU2|F5GYU2_HUMAN L-lactate dehydrogenase A chain (Fragment) OS=Homo sapiens GN=LDHA PE=1 SV=1;>tr|F5GXY2|F5GXY2_HUMAN L-lactate dehydrogenase A chai	7	2	2	2	1	1	2	2	0	0	1	0	1	1	2	2	0	0	1	0	1	1	2	2	0	0	1	0	20.2	20.2	20.2	12.482	114	114;144;157;241;274;332;361	1	7	0.0086795	By MS/MS	By matching	By MS/MS	By matching	By matching
F5H170;Q8WW22-3;Q8WW22;Q8WW22-2	F5H170;Q8WW22-3;Q8WW22;Q8WW22-2	1;1;1;1	1;1;1;1	1;1;1;1	DnaJ homolog subfamily A member 4	DNAJA4	>tr|F5H170|F5H170_HUMAN DnaJ homolog subfamily A member 4 OS=Homo sapiens GN=DNAJA4 PE=1 SV=1;>sp|Q8WW22-3|DNJA4_HUMAN Isoform 3 of DnaJ homolog subfamily A member 4 OS=Homo sapiens GN=DNAJA4;>sp|Q8WW22|DNJA4_HUMAN DnaJ homolog subfamily A member 4 OS=Homo	4	1	1	1	1	1	1	1	1	0	0	0	1	1	1	1	1	0	0	0	1	1	1	1	1	0	0	0	4.1	4.1	4.1	24.377	219	219;370;397;426	1	5	0.0026578	By MS/MS	By MS/MS	By MS/MS	By MS/MS	By matching
P61204-2;P84077;P61204;F5H423	P61204-2;P84077;P61204;F5H423	1;1;1;1	1;1;1;1	1;1;1;1	ADP-ribosylation factor 3;ADP-ribosylation factor 1	ARF3;ARF1	>sp|P61204-2|ARF3_HUMAN Isoform 2 of ADP-ribosylation factor 3 OS=Homo sapiens GN=ARF3;>sp|P84077|ARF1_HUMAN ADP-ribosylation factor 1 OS=Homo sapiens GN=ARF1 PE=1 SV=2;>sp|P61204|ARF3_HUMAN ADP-ribosylation factor 3 OS=Homo sapiens GN=ARF3 PE=1 SV=2;>tr|F	4	1	1	1	1	1	1	1	1	1	0	1	1	1	1	1	1	1	0	1	1	1	1	1	1	1	0	1	12.5	12.5	12.5	16.145	144	144;181;181;210	1	7	0	By matching	By matching	By MS/MS	By matching	By matching
M0QZ96;M0R0D2;M0R1U8;M0QYS5;F5H8D7;P18887	M0QZ96;M0R0D2;M0R1U8;M0QYS5;F5H8D7;P18887	1;1;1;1;1;1	1;1;1;1;1;1	1;1;1;1;1;1	DNA repair protein XRCC1	XRCC1	>tr|M0QZ96|M0QZ96_HUMAN DNA repair protein XRCC1 (Fragment) OS=Homo sapiens GN=XRCC1 PE=1 SV=1;>tr|M0R0D2|M0R0D2_HUMAN DNA repair protein XRCC1 (Fragment) OS=Homo sapiens GN=XRCC1 PE=1 SV=1;>tr|M0R1U8|M0R1U8_HUMAN DNA repair protein XRCC1 (Fragment) OS=Hom	6	1	1	1	0	0	1	1	1	1	1	1	0	0	1	1	1	1	1	1	0	0	1	1	1	1	1	1	9.7	9.7	9.7	18.208	165	165;172;210;292;602;633	1	6	0.0086849	By matching	By matching	By matching	By matching	By MS/MS
S4R3D7;S4R3V1;Q9BPX6-2;Q9BPX6;Q9BPX6-3;F6XEV2	S4R3D7;S4R3V1;Q9BPX6-2;Q9BPX6;Q9BPX6-3;F6XEV2	1;1;1;1;1;1	1;1;1;1;1;1	1;1;1;1;1;1	Calcium uptake protein 1, mitochondrial	MICU1	>tr|S4R3D7|S4R3D7_HUMAN Calcium uptake protein 1, mitochondrial (Fragment) OS=Homo sapiens GN=MICU1 PE=1 SV=1;>tr|S4R3V1|S4R3V1_HUMAN Calcium uptake protein 1, mitochondrial (Fragment) OS=Homo sapiens GN=MICU1 PE=1 SV=5;>sp|Q9BPX6-2|MICU1_HUMAN Isoform 2 o	6	1	1	1	0	0	1	1	1	1	1	1	0	0	1	1	1	1	1	1	0	0	1	1	1	1	1	1	9	9	9	24.137	212	212;213;403;476;478;478	1	6	0	By matching	By matching	By matching	By matching	By MS/MS
F8VUA7;F8VQX7;Q9BZF1-3;Q9BZF1-2;Q9BZF1;F8VVD3;F8VVE7;F8VZ43	F8VUA7;F8VQX7;Q9BZF1-3;Q9BZF1-2;Q9BZF1;F8VVD3;F8VVE7;F8VZ43	2;2;2;2;2;1;1;1	2;2;2;2;2;1;1;1	2;2;2;2;2;1;1;1	Oxysterol-binding protein;Oxysterol-binding protein-related protein 8	OSBPL8	>tr|F8VUA7|F8VUA7_HUMAN Oxysterol-binding protein (Fragment) OS=Homo sapiens GN=OSBPL8 PE=1 SV=5;>tr|F8VQX7|F8VQX7_HUMAN Oxysterol-binding protein (Fragment) OS=Homo sapiens GN=OSBPL8 PE=1 SV=1;>sp|Q9BZF1-3|OSBL8_HUMAN Isoform 3 of Oxysterol-binding protei	8	2	2	2	1	1	2	2	2	1	2	1	1	1	2	2	2	1	2	1	1	1	2	2	2	1	2	1	4.2	4.2	4.2	79.209	695	695;721;847;874;889;76;111;157	1	12	0	By matching	By MS/MS	By MS/MS	By matching	By matching
Q9Y4D8-2;Q9Y4D8-4;Q9Y4D8;J3KPF0;F8VWT9	Q9Y4D8-2;Q9Y4D8-4;Q9Y4D8;J3KPF0;F8VWT9	1;1;1;1;1	1;1;1;1;1	1;1;1;1;1	Probable E3 ubiquitin-protein ligase HECTD4	HECTD4	>sp|Q9Y4D8-2|HECD4_HUMAN Isoform 2 of Probable E3 ubiquitin-protein ligase HECTD4 OS=Homo sapiens GN=HECTD4;>sp|Q9Y4D8-4|HECD4_HUMAN Isoform 4 of Probable E3 ubiquitin-protein ligase HECTD4 OS=Homo sapiens GN=HECTD4;>sp|Q9Y4D8|HECD4_HUMAN Probable E3 ubiqu	5	1	1	1	0	0	1	1	1	1	1	1	0	0	1	1	1	1	1	1	0	0	1	1	1	1	1	1	0.8	0.8	0.8	262.2	2386	2386;3984;3996;4272;4284	1	6	0	By matching	By matching	By matching	By matching	By MS/MS
F8VZY9;P05783;CON__H-INV:HIT000015463	F8VZY9;P05783	4;4;1	2;2;1	2;2;1	Keratin, type I cytoskeletal 18	KRT18	>tr|F8VZY9|F8VZY9_HUMAN Keratin, type I cytoskeletal 18 OS=Homo sapiens GN=KRT18 PE=1 SV=1;>sp|P05783|K1C18_HUMAN Keratin, type I cytoskeletal 18 OS=Homo sapiens GN=KRT18 PE=1 SV=2	3	4	2	2	3	3	4	2	1	1	1	2	1	1	2	1	1	1	1	1	1	1	2	1	1	1	1	1	12	7.9	7.9	43.774	391	391;430;295	1	9	0	By MS/MS	By MS/MS	By MS/MS	By MS/MS	By matching
J3QL79;Q4G0P3-6;F8WD03;Q4G0P3-10;Q4G0P3-8;Q4G0P3-5;Q4G0P3;H0YH52;J3QQJ7	J3QL79;Q4G0P3-6;F8WD03;Q4G0P3-10;Q4G0P3-8;Q4G0P3-5;Q4G0P3;H0YH52;J3QQJ7	2;2;2;2;2;2;2;1;1	2;2;2;2;2;2;2;1;1	2;2;2;2;2;2;2;1;1	Hydrocephalus-inducing protein homolog	HYDIN	>tr|J3QL79|J3QL79_HUMAN Hydrocephalus-inducing protein homolog (Fragment) OS=Homo sapiens GN=HYDIN PE=4 SV=1;>sp|Q4G0P3-6|HYDIN_HUMAN Isoform 5 of Hydrocephalus-inducing protein homolog OS=Homo sapiens GN=HYDIN;>tr|F8WD03|F8WD03_HUMAN Hydrocephalus-inducin	9	2	2	2	2	2	2	1	2	2	1	2	2	2	2	1	2	2	1	2	2	2	2	1	2	2	1	2	5.1	5.1	5.1	59.465	528	528;708;725;940;950;1017;5121;127;833	1	20	0.0020935	By matching	By MS/MS	By MS/MS	By matching	By matching
G3V5L5;G3V580;G3V2L6;O14744-4;O14744-2;O14744	G3V5L5;G3V580;G3V2L6;O14744-4;O14744-2;O14744	1;1;1;1;1;1	1;1;1;1;1;1	1;1;1;1;1;1	Protein arginine N-methyltransferase 5;Protein arginine N-methyltransferase 5, N-terminally processed	PRMT5	>tr|G3V5L5|G3V5L5_HUMAN Protein arginine N-methyltransferase 5 (Fragment) OS=Homo sapiens GN=PRMT5 PE=1 SV=5;>tr|G3V580|G3V580_HUMAN Protein arginine N-methyltransferase 5 (Fragment) OS=Homo sapiens GN=PRMT5 PE=1 SV=1;>tr|G3V2L6|G3V2L6_HUMAN Protein argini	6	1	1	1	1	1	1	1	0	1	1	1	1	1	1	1	0	1	1	1	1	1	1	1	0	1	1	1	5.3	5.3	5.3	19.73	170	170;180;183;466;620;637	1	7	0.0080745	By matching	By MS/MS	By matching	By matching	By matching
J3KMW2;G3V5I2;Q9UEU0	J3KMW2;G3V5I2;Q9UEU0	1;1;1	1;1;1	1;1;1	Vesicle transport through interaction with t-SNAREs homolog 1B	VTI1B	>tr|J3KMW2|J3KMW2_HUMAN Vesicle transport through interaction with t-SNAREs homolog 1B OS=Homo sapiens GN=VTI1B PE=1 SV=1;>tr|G3V5I2|G3V5I2_HUMAN Vesicle transport through interaction with t-SNAREs homolog 1B OS=Homo sapiens GN=VTI1B PE=1 SV=1;>sp|Q9UEU0|V	3	1	1	1	0	0	1	1	1	1	0	0	0	0	1	1	1	1	0	0	0	0	1	1	1	1	0	0	27.3	27.3	27.3	4.7702	44	44;59;232	1	4	0.0014848	By matching	By matching	By MS/MS	By matching	By matching
G3XAI9;Q5BKY9;C9JUX2;Q5BKY9-2;Q8N9E0	G3XAI9;Q5BKY9;C9JUX2;Q5BKY9-2;Q8N9E0	2;2;1;1;1	2;2;1;1;1	2;2;1;1;1	Protein FAM133B;Protein FAM133A	FAM133B;FAM133A	>tr|G3XAI9|G3XAI9_HUMAN Protein FAM133B OS=Homo sapiens GN=FAM133B PE=1 SV=1;>sp|Q5BKY9|F133B_HUMAN Protein FAM133B OS=Homo sapiens GN=FAM133B PE=1 SV=1;>tr|C9JUX2|C9JUX2_HUMAN Protein FAM133B (Fragment) OS=Homo sapiens GN=FAM133B PE=1 SV=1;>sp|Q5BKY9-2|F1	5	2	2	2	1	1	1	0	1	1	0	0	1	1	1	0	1	1	0	0	1	1	1	0	1	1	0	0	27.6	27.6	27.6	12.41	105	105;247;30;237;248	1	5	0.0014461	By matching	By matching	By MS/MS	By matching	By MS/MS
G3XAL9;P55011-3;P55011	G3XAL9;P55011-3;P55011	1;1;1	1;1;1	1;1;1	Solute carrier family 12 member 2	SLC12A2	>tr|G3XAL9|G3XAL9_HUMAN Solute carrier family 12 (Sodium/potassium/chloride transporters), member 2, isoform CRA_a OS=Homo sapiens GN=SLC12A2 PE=1 SV=1;>sp|P55011-3|S12A2_HUMAN Isoform 2 of Solute carrier family 12 member 2 OS=Homo sapiens GN=SLC12A2;>sp|P	3	1	1	1	0	0	1	0	1	0	0	0	0	0	1	0	1	0	0	0	0	0	1	0	1	0	0	0	1.9	1.9	1.9	124.59	1150	1150;1196;1212	1	2	0.0027137	By matching	By matching	By matching	By matching	By MS/MS
Q5TCZ1-2;H0Y507;Q5TCZ1-3;Q5TCZ1	Q5TCZ1-2;H0Y507;Q5TCZ1-3;Q5TCZ1	1;1;1;1	1;1;1;1	1;1;1;1	SH3 and PX domain-containing protein 2A	SH3PXD2A	>sp|Q5TCZ1-2|SPD2A_HUMAN Isoform 2 of SH3 and PX domain-containing protein 2A OS=Homo sapiens GN=SH3PXD2A;>tr|H0Y507|H0Y507_HUMAN SH3 and PX domain-containing protein 2A (Fragment) OS=Homo sapiens GN=SH3PXD2A PE=1 SV=1;>sp|Q5TCZ1-3|SPD2A_HUMAN Isoform 3 of	4	1	1	1	0	0	1	1	1	1	1	1	0	0	1	1	1	1	1	1	0	0	1	1	1	1	1	1	1.7	1.7	1.7	102.62	940	940;1060;1105;1133	1	6	0.006993	By matching	By matching	By MS/MS	By matching	By MS/MS
H0Y9R3;Q9H7D7-2;Q9H7D7	H0Y9R3;Q9H7D7-2;Q9H7D7	1;1;1	1;1;1	1;1;1	WD repeat-containing protein 26	WDR26	>tr|H0Y9R3|H0Y9R3_HUMAN WD repeat-containing protein 26 (Fragment) OS=Homo sapiens GN=WDR26 PE=1 SV=1;>sp|Q9H7D7-2|WDR26_HUMAN Isoform 2 of WD repeat-containing protein 26 OS=Homo sapiens GN=WDR26;>sp|Q9H7D7|WDR26_HUMAN WD repeat-containing protein 26 OS=H	3	1	1	1	1	0	1	1	1	1	1	0	1	0	1	1	1	1	1	0	1	0	1	1	1	1	1	0	6.4	6.4	6.4	33.135	295	295;645;661	1	6	0	By matching	By matching	By MS/MS	By MS/MS	By matching
U3KQ83;U3KPX3;H0Y9X2;U3KQK7;P48729;P48729-2	U3KQ83;U3KPX3;H0Y9X2;U3KQK7;P48729;P48729-2	1;1;1;1;1;1	1;1;1;1;1;1	1;1;1;1;1;1	Casein kinase I isoform alpha	CSNK1A1	>tr|U3KQ83|U3KQ83_HUMAN Casein kinase I isoform alpha OS=Homo sapiens GN=CSNK1A1 PE=1 SV=1;>tr|U3KPX3|U3KPX3_HUMAN Casein kinase I isoform alpha OS=Homo sapiens GN=CSNK1A1 PE=1 SV=1;>tr|H0Y9X2|H0Y9X2_HUMAN Casein kinase I isoform alpha (Fragment) OS=Homo s	6	1	1	1	1	1	1	0	1	0	1	1	1	1	1	0	1	0	1	1	1	1	1	0	1	0	1	1	21.9	21.9	21.9	11.105	96	96;134;167;184;337;365	1	7	0	By matching	By matching	By MS/MS	By matching	By MS/MS
H0YBZ4;Q15390-2;Q15390	H0YBZ4;Q15390-2;Q15390	1;1;1	1;1;1	1;1;1	Mitochondrial fission regulator 1	MTFR1	>tr|H0YBZ4|H0YBZ4_HUMAN Mitochondrial fission regulator 1 (Fragment) OS=Homo sapiens GN=MTFR1 PE=1 SV=1;>sp|Q15390-2|MTFR1_HUMAN Isoform 2 of Mitochondrial fission regulator 1 OS=Homo sapiens GN=MTFR1;>sp|Q15390|MTFR1_HUMAN Mitochondrial fission regulator	3	1	1	1	0	0	1	1	1	1	0	1	0	0	1	1	1	1	0	1	0	0	1	1	1	1	0	1	4.8	4.8	4.8	31.932	291	291;300;333	1	5	0	By matching	By matching	By MS/MS	By MS/MS	By matching
H0YC63;Q9ULD2-5;Q9ULD2-2;Q9ULD2	H0YC63;Q9ULD2-5;Q9ULD2-2;Q9ULD2	1;1;1;1	1;1;1;1	1;1;1;1	Microtubule-associated tumor suppressor 1	MTUS1	>tr|H0YC63|H0YC63_HUMAN Microtubule-associated tumor suppressor 1 (Fragment) OS=Homo sapiens GN=MTUS1 PE=1 SV=1;>sp|Q9ULD2-5|MTUS1_HUMAN Isoform 5 of Microtubule-associated tumor suppressor 1 OS=Homo sapiens GN=MTUS1;>sp|Q9ULD2-2|MTUS1_HUMAN Isoform 2 of M	4	1	1	1	0	0	1	1	1	1	1	1	0	0	1	1	1	1	1	1	0	0	1	1	1	1	1	1	3.8	3.8	3.8	55.063	505	505;770;1216;1270	1	6	0.001444	By matching	By matching	By MS/MS	By matching	By MS/MS
P55265-5;P55265-3;H0YCK3;P55265-2;P55265;P55265-4	P55265-5;P55265-3;H0YCK3;P55265-2;P55265;P55265-4	3;3;3;3;3;3	3;3;3;3;3;3	3;3;3;3;3;3	Double-stranded RNA-specific adenosine deaminase	ADAR	>sp|P55265-5|DSRAD_HUMAN Isoform 5 of Double-stranded RNA-specific adenosine deaminase OS=Homo sapiens GN=ADAR;>sp|P55265-3|DSRAD_HUMAN Isoform 3 of Double-stranded RNA-specific adenosine deaminase OS=Homo sapiens GN=ADAR;>tr|H0YCK3|H0YCK3_HUMAN Double-str	6	3	3	3	0	0	0	0	2	3	1	1	0	0	0	0	2	3	1	1	0	0	0	0	2	3	1	1	5.6	5.6	5.6	103.64	931	931;1181;1195;1200;1226;1269	1	7	0	By matching	By matching	By matching	By matching	By MS/MS
Q96PV7-2;H0YCX2;Q96PV7-3;Q96PV7	Q96PV7-2;H0YCX2;Q96PV7-3;Q96PV7	1;1;1;1	1;1;1;1	1;1;1;1	Protein FAM193B	FAM193B	>sp|Q96PV7-2|F193B_HUMAN Isoform 2 of Protein FAM193B OS=Homo sapiens GN=FAM193B;>tr|H0YCX2|H0YCX2_HUMAN Protein FAM193B (Fragment) OS=Homo sapiens GN=FAM193B PE=1 SV=1;>sp|Q96PV7-3|F193B_HUMAN Isoform 3 of Protein FAM193B OS=Homo sapiens GN=FAM193B;>sp|Q9	4	1	1	1	1	1	1	1	1	1	1	1	1	1	1	1	1	1	1	1	1	1	1	1	1	1	1	1	3.3	3.3	3.3	48.766	448	448;508;822;902	1	8	0.0021475	By matching	By matching	By MS/MS	By MS/MS	By MS/MS
H0YD72;H0YDW2;Q13136-2;Q13136	H0YD72;H0YDW2;Q13136-2;Q13136	2;2;2;2	2;2;2;2	2;2;2;2	Liprin-alpha-1	PPFIA1	>tr|H0YD72|H0YD72_HUMAN Liprin-alpha-1 (Fragment) OS=Homo sapiens GN=PPFIA1 PE=1 SV=1;>tr|H0YDW2|H0YDW2_HUMAN Liprin-alpha-1 (Fragment) OS=Homo sapiens GN=PPFIA1 PE=1 SV=5;>sp|Q13136-2|LIPA1_HUMAN Isoform 2 of Liprin-alpha-1 OS=Homo sapiens GN=PPFIA1;>sp|Q	4	2	2	2	0	0	1	1	1	2	0	0	0	0	1	1	1	2	0	0	0	0	1	1	1	2	0	0	11.8	11.8	11.8	25.982	237	237;390;1185;1202	1	5	0	By matching	By matching	By matching	By MS/MS	By matching
H0YEI6;Q8N5D0-4;Q8N5D0	H0YEI6;Q8N5D0-4;Q8N5D0	1;1;1	1;1;1	1;1;1	WD and tetratricopeptide repeats protein 1	WDTC1	>tr|H0YEI6|H0YEI6_HUMAN WD and tetratricopeptide repeats protein 1 (Fragment) OS=Homo sapiens GN=WDTC1 PE=1 SV=1;>sp|Q8N5D0-4|WDTC1_HUMAN Isoform 4 of WD and tetratricopeptide repeats protein 1 OS=Homo sapiens GN=WDTC1;>sp|Q8N5D0|WDTC1_HUMAN WD and tetratr	3	1	1	1	1	1	1	1	1	1	0	0	1	1	1	1	1	1	0	0	1	1	1	1	1	1	0	0	11.2	11.2	11.2	13.607	125	125;676;677	1	6	0	By MS/MS	By MS/MS	By MS/MS	By MS/MS	By matching
H0YGW7;Q8NE71-2;Q8NE71	H0YGW7;Q8NE71-2;Q8NE71	3;3;3	3;3;3	3;3;3	ATP-binding cassette sub-family F member 1	ABCF1	>tr|H0YGW7|H0YGW7_HUMAN ATP-binding cassette sub-family F member 1 (Fragment) OS=Homo sapiens GN=ABCF1 PE=1 SV=1;>sp|Q8NE71-2|ABCF1_HUMAN Isoform 2 of ATP-binding cassette sub-family F member 1 OS=Homo sapiens GN=ABCF1;>sp|Q8NE71|ABCF1_HUMAN ATP-binding ca	3	3	3	3	2	2	1	1	1	1	0	1	2	2	1	1	1	1	0	1	2	2	1	1	1	1	0	1	4.9	4.9	4.9	67.55	596	596;807;845	1	9	0	By MS/MS	By MS/MS	By MS/MS	By MS/MS	By matching
H0YNU5;P54132	H0YNU5;P54132	2;2	2;2	2;2	Bloom syndrome protein	BLM	>tr|H0YNU5|H0YNU5_HUMAN Bloom syndrome protein OS=Homo sapiens GN=BLM PE=1 SV=1;>sp|P54132|BLM_HUMAN Bloom syndrome protein OS=Homo sapiens GN=BLM PE=1 SV=1	2	2	2	2	1	1	1	1	1	1	1	1	1	1	1	1	1	1	1	1	1	1	1	1	1	1	1	1	2.5	2.5	2.5	144.47	1286	1286;1417	1	8	0	By matching	By matching	By MS/MS	By MS/MS	By MS/MS
P62491-2;H3BMH2;Q15907-2;H3BSC1;P62491;Q15907;B4DQU5	P62491-2;H3BMH2;Q15907-2;H3BSC1;P62491;Q15907;B4DQU5	2;2;2;2;2;2;1	2;2;2;2;2;2;1	2;2;2;2;2;2;1	Ras-related protein Rab-11A;Ras-related protein Rab-11B	RAB11A;RAB11B	>sp|P62491-2|RB11A_HUMAN Isoform 2 of Ras-related protein Rab-11A OS=Homo sapiens GN=RAB11A;>tr|H3BMH2|H3BMH2_HUMAN Ras-related protein Rab-11A (Fragment) OS=Homo sapiens GN=RAB11A PE=3 SV=1;>sp|Q15907-2|RB11B_HUMAN Isoform 2 of Ras-related protein Rab-11B	7	2	2	2	2	0	1	1	1	1	1	1	2	0	1	1	1	1	1	1	2	0	1	1	1	1	1	1	14.2	14.2	14.2	17.659	155	155;155;179;198;216;218;146	1	8	0.0014556	By MS/MS	By matching	By MS/MS	By matching	By matching
H3BMQ8;H3BUH7;H3BR04;H3BPS8;H3BQN4;P04075;J3KPS3;P04075-2	H3BMQ8;H3BUH7;H3BR04;H3BPS8;H3BQN4;P04075;J3KPS3;P04075-2	2;2;2;2;2;2;2;2	2;2;2;2;2;2;2;2	2;2;2;2;2;2;2;2	Fructose-bisphosphate aldolase;Fructose-bisphosphate aldolase A	ALDOA	>tr|H3BMQ8|H3BMQ8_HUMAN Fructose-bisphosphate aldolase (Fragment) OS=Homo sapiens GN=ALDOA PE=1 SV=1;>tr|H3BUH7|H3BUH7_HUMAN Fructose-bisphosphate aldolase (Fragment) OS=Homo sapiens GN=ALDOA PE=1 SV=1;>tr|H3BR04|H3BR04_HUMAN Fructose-bisphosphate aldolase	8	2	2	2	2	1	2	2	0	1	1	1	2	1	2	2	0	1	1	1	2	1	2	2	0	1	1	1	10.7	10.7	10.7	15.462	140	140;155;162;278;361;364;368;418	1	10	0.0081301	By matching	By MS/MS	By MS/MS	By MS/MS	By matching
H3BNP9;Q9Y6N5	H3BNP9;Q9Y6N5	1;1	1;1	1;1	Sulfide:quinone oxidoreductase, mitochondrial	SQRDL	>tr|H3BNP9|H3BNP9_HUMAN Sulfide:quinone oxidoreductase, mitochondrial (Fragment) OS=Homo sapiens GN=SQRDL PE=1 SV=1;>sp|Q9Y6N5|SQRD_HUMAN Sulfide:quinone oxidoreductase, mitochondrial OS=Homo sapiens GN=SQRDL PE=1 SV=1	2	1	1	1	1	0	1	1	0	1	0	0	1	0	1	1	0	1	0	0	1	0	1	1	0	1	0	0	11.3	11.3	11.3	13.968	124	124;450	1	4	0	By matching	By matching	By MS/MS	By MS/MS	By matching
H3BSB3;H3BNT4;Q99547	H3BSB3;H3BNT4;Q99547	1;1;1	1;1;1	1;1;1	M-phase phosphoprotein 6	MPHOSPH6	>tr|H3BSB3|H3BSB3_HUMAN M-phase phosphoprotein 6 OS=Homo sapiens GN=MPHOSPH6 PE=1 SV=1;>tr|H3BNT4|H3BNT4_HUMAN M-phase phosphoprotein 6 OS=Homo sapiens GN=MPHOSPH6 PE=1 SV=1;>sp|Q99547|MPH6_HUMAN M-phase phosphoprotein 6 OS=Homo sapiens GN=MPHOSPH6 PE=1 SV	3	1	1	1	0	0	1	1	1	1	0	1	0	0	1	1	1	1	0	1	0	0	1	1	1	1	0	1	9.2	9.2	9.2	15.489	131	131;142;160	1	5	0.0086687	By matching	By matching	By matching	By matching	By MS/MS
H3BP78;Q9NVI1-2;Q9NVI1-1;Q9NVI1;F8W7R3	H3BP78;Q9NVI1-2;Q9NVI1-1;Q9NVI1;F8W7R3	2;2;2;2;1	2;2;2;2;1	2;2;2;2;1	Fanconi anemia group I protein	FANCI	>tr|H3BP78|H3BP78_HUMAN Fanconi anemia group I protein (Fragment) OS=Homo sapiens GN=FANCI PE=1 SV=1;>sp|Q9NVI1-2|FANCI_HUMAN Isoform 2 of Fanconi anemia group I protein OS=Homo sapiens GN=FANCI;>sp|Q9NVI1-1|FANCI_HUMAN Isoform 1 of Fanconi anemia group I	5	2	2	2	1	1	1	2	1	1	1	1	1	1	1	2	1	1	1	1	1	1	1	2	1	1	1	1	2.7	2.7	2.7	122.83	1090	1090;1267;1268;1328;1095	1	9	0.0069753	By matching	By matching	By matching	By MS/MS	By matching
H3BV16;H3BPJ9;O96000-2;O96000	H3BV16;H3BPJ9;O96000-2;O96000	1;1;1;1	1;1;1;1	1;1;1;1	NADH dehydrogenase [ubiquinone] 1 beta subcomplex subunit 10	NDUFB10	>tr|H3BV16|H3BV16_HUMAN NADH dehydrogenase [ubiquinone] 1 beta subcomplex subunit 10 (Fragment) OS=Homo sapiens GN=NDUFB10 PE=1 SV=5;>tr|H3BPJ9|H3BPJ9_HUMAN NADH dehydrogenase [ubiquinone] 1 beta subcomplex subunit 10 OS=Homo sapiens GN=NDUFB10 PE=1 SV=1;>	4	1	1	1	0	0	1	1	0	0	0	0	0	0	1	1	0	0	0	0	0	0	1	1	0	0	0	0	9.8	9.8	9.8	17.482	143	143;161;168;172	1	2	0.0027064	By matching	By matching	By MS/MS	By matching	By matching
H3BRB6;Q8ND25;Q8ND25-2	H3BRB6;Q8ND25;Q8ND25-2	1;1;1	1;1;1	1;1;1	E3 ubiquitin-protein ligase ZNRF1	ZNRF1	>tr|H3BRB6|H3BRB6_HUMAN E3 ubiquitin-protein ligase ZNRF1 OS=Homo sapiens GN=ZNRF1 PE=1 SV=1;>sp|Q8ND25|ZNRF1_HUMAN E3 ubiquitin-protein ligase ZNRF1 OS=Homo sapiens GN=ZNRF1 PE=1 SV=2;>sp|Q8ND25-2|ZNRF1_HUMAN Isoform 2 of E3 ubiquitin-protein ligase ZNRF1	3	1	1	1	0	0	1	1	1	0	0	0	0	0	1	1	1	0	0	0	0	0	1	1	1	0	0	0	13.4	13.4	13.4	21.764	209	209;227;278	1	4	0.0058594	By matching	By matching	By MS/MS	By MS/MS	By matching
H3BTJ8;H3BS71;H3BTK5;Q96LD8	H3BTJ8;H3BS71;H3BTK5;Q96LD8	1;1;1;1	1;1;1;1	1;1;1;1	Sentrin-specific protease 8	SENP8	>tr|H3BTJ8|H3BTJ8_HUMAN Sentrin-specific protease 8 (Fragment) OS=Homo sapiens GN=SENP8 PE=1 SV=1;>tr|H3BS71|H3BS71_HUMAN Sentrin-specific protease 8 (Fragment) OS=Homo sapiens GN=SENP8 PE=1 SV=1;>tr|H3BTK5|H3BTK5_HUMAN Sentrin-specific protease 8 (Fragmen	4	1	1	1	1	1	1	1	0	0	0	0	1	1	1	1	0	0	0	0	1	1	1	1	0	0	0	0	37.8	37.8	37.8	4.2218	37	37;73;130;212	1	4	0	By MS/MS	By matching	By MS/MS	By matching	By matching
H3BUR4;Q9ULX3	H3BUR4;Q9ULX3	1;1	1;1	1;1	RNA-binding protein NOB1	NOB1	>tr|H3BUR4|H3BUR4_HUMAN RNA-binding protein NOB1 OS=Homo sapiens GN=NOB1 PE=1 SV=1;>sp|Q9ULX3|NOB1_HUMAN RNA-binding protein NOB1 OS=Homo sapiens GN=NOB1 PE=1 SV=1	2	1	1	1	0	0	1	1	1	1	0	1	0	0	1	1	1	1	0	1	0	0	1	1	1	1	0	1	22.7	22.7	22.7	7.5737	66	66;412	1	5	0.0064391	By matching	By matching	By matching	By matching	By matching
H3BUU8;Q08AM6	H3BUU8;Q08AM6	1;1	1;1	1;1	Protein VAC14 homolog	VAC14	>tr|H3BUU8|H3BUU8_HUMAN Protein VAC14 homolog OS=Homo sapiens GN=VAC14 PE=1 SV=1;>sp|Q08AM6|VAC14_HUMAN Protein VAC14 homolog OS=Homo sapiens GN=VAC14 PE=1 SV=1	2	1	1	1	0	0	1	1	0	1	0	0	0	0	1	1	0	1	0	0	0	0	1	1	0	1	0	0	6	6	6	22.425	201	201;782	1	3	0	By matching	By matching	By matching	By MS/MS	By matching
H7C0R6;H7C3J3;Q9BV44	H7C0R6;H7C3J3;Q9BV44	1;1;1	1;1;1	1;1;1	THUMP domain-containing protein 3	THUMPD3	>tr|H7C0R6|H7C0R6_HUMAN THUMP domain-containing protein 3 (Fragment) OS=Homo sapiens GN=THUMPD3 PE=1 SV=1;>tr|H7C3J3|H7C3J3_HUMAN THUMP domain-containing protein 3 (Fragment) OS=Homo sapiens GN=THUMPD3 PE=1 SV=1;>sp|Q9BV44|THUM3_HUMAN THUMP domain-containi	3	1	1	1	0	1	1	1	1	0	0	1	0	1	1	1	1	0	0	1	0	1	1	1	1	0	0	1	4.7	4.7	4.7	25.83	232	232;269;507	1	5	0.0014674	By matching	By matching	By MS/MS	By matching	By matching
H7C1J4;Q6BDS2	H7C1J4;Q6BDS2	1;1	1;1	1;1	UHRF1-binding protein 1	UHRF1BP1	>tr|H7C1J4|H7C1J4_HUMAN Chromosome 6 open reading frame 107, isoform CRA_b OS=Homo sapiens GN=UHRF1BP1 PE=1 SV=1;>sp|Q6BDS2|URFB1_HUMAN UHRF1-binding protein 1 OS=Homo sapiens GN=UHRF1BP1 PE=1 SV=1	2	1	1	1	1	0	1	1	1	1	1	0	1	0	1	1	1	1	1	0	1	0	1	1	1	1	1	0	1.1	1.1	1.1	154.72	1400	1400;1440	1	6	0.0092081	By matching	By matching	By MS/MS	By matching	By MS/MS
H7C3T4;Q13162	H7C3T4;Q13162	3;3	1;1	1;1	Peroxiredoxin-4	PRDX4	>tr|H7C3T4|H7C3T4_HUMAN Peroxiredoxin-4 (Fragment) OS=Homo sapiens GN=PRDX4 PE=1 SV=1;>sp|Q13162|PRDX4_HUMAN Peroxiredoxin-4 OS=Homo sapiens GN=PRDX4 PE=1 SV=1	2	3	1	1	3	3	3	3	3	3	3	3	1	1	1	1	1	1	1	1	1	1	1	1	1	1	1	1	14.3	6.8	6.8	18.214	161	161;271	1	8	0.0020964	By matching	By MS/MS	By MS/MS	By MS/MS	By MS/MS
H7C5G8;Q9NW13-2;Q9NW13	H7C5G8;Q9NW13-2;Q9NW13	1;1;1	1;1;1	1;1;1	RNA-binding protein 28	RBM28	>tr|H7C5G8|H7C5G8_HUMAN RNA-binding protein 28 (Fragment) OS=Homo sapiens GN=RBM28 PE=1 SV=1;>sp|Q9NW13-2|RBM28_HUMAN Isoform 2 of RNA-binding protein 28 OS=Homo sapiens GN=RBM28;>sp|Q9NW13|RBM28_HUMAN RNA-binding protein 28 OS=Homo sapiens GN=RBM28 PE=1 S	3	1	1	1	0	0	0	0	1	1	0	1	0	0	0	0	1	1	0	1	0	0	0	0	1	1	0	1	11.8	11.8	11.8	21.168	186	186;618;759	1	3	0	By matching	By matching	By matching	By matching	By MS/MS
P46459-2;I3L0N3;P46459	P46459-2;I3L0N3;P46459	2;2;2	2;2;2	2;2;2	Vesicle-fusing ATPase	NSF	>sp|P46459-2|NSF_HUMAN Isoform 2 of Vesicle-fusing ATPase OS=Homo sapiens GN=NSF;>tr|I3L0N3|I3L0N3_HUMAN Vesicle-fusing ATPase OS=Homo sapiens GN=NSF PE=1 SV=1;>sp|P46459|NSF_HUMAN Vesicle-fusing ATPase OS=Homo sapiens GN=NSF PE=1 SV=3	3	2	2	2	1	1	1	2	2	2	1	1	1	1	1	2	2	2	1	1	1	1	1	2	2	2	1	1	3.4	3.4	3.4	71.583	644	644;739;744	1	11	0	By matching	By matching	By MS/MS	By MS/MS	By matching
I3L3U1;I3L1K6;I3L532;P12829	I3L3U1;I3L1K6;I3L532;P12829	1;1;1;1	1;1;1;1	1;1;1;1	Myosin light chain 4	MYL4	>tr|I3L3U1|I3L3U1_HUMAN Myosin light chain 4 OS=Homo sapiens GN=MYL4 PE=1 SV=1;>tr|I3L1K6|I3L1K6_HUMAN Myosin light chain 4 (Fragment) OS=Homo sapiens GN=MYL4 PE=1 SV=1;>tr|I3L532|I3L532_HUMAN Myosin light chain 4 (Fragment) OS=Homo sapiens GN=MYL4 PE=1 SV	4	1	1	1	1	1	1	1	1	0	0	1	1	1	1	1	1	0	0	1	1	1	1	1	1	0	0	1	11.3	11.3	11.3	12.233	115	115;172;173;197	1	6	0.0021521	By MS/MS	By MS/MS	By MS/MS	By matching	By matching
J3KNK1;P45984-3;P45984-2;P45984-4;P45984	J3KNK1;P45984-3;P45984-2;P45984-4;P45984	1;1;1;1;1	1;1;1;1;1	1;1;1;1;1	Mitogen-activated protein kinase 9	MAPK9	>tr|J3KNK1|J3KNK1_HUMAN Mitogen-activated protein kinase 9 OS=Homo sapiens GN=MAPK9 PE=1 SV=1;>sp|P45984-3|MK09_HUMAN Isoform Beta-1 of Mitogen-activated protein kinase 9 OS=Homo sapiens GN=MAPK9;>sp|P45984-2|MK09_HUMAN Isoform Alpha-1 of Mitogen-activated	5	1	1	1	1	1	0	1	1	1	1	1	1	1	0	1	1	1	1	1	1	1	0	1	1	1	1	1	2.7	2.7	2.7	38.225	339	339;382;382;424;424	1	7	0.0058785	By MS/MS	By MS/MS	By matching	By MS/MS	By matching
J3KPS2;Q6ZRV2	J3KPS2;Q6ZRV2	1;1	1;1	1;1	Protein FAM83H	FAM83H	>tr|J3KPS2|J3KPS2_HUMAN Protein FAM83H (Fragment) OS=Homo sapiens GN=FAM83H PE=1 SV=1;>sp|Q6ZRV2|FA83H_HUMAN Protein FAM83H OS=Homo sapiens GN=FAM83H PE=1 SV=3	2	1	1	1	0	0	1	1	1	0	0	0	0	0	1	1	1	0	0	0	0	0	1	1	1	0	0	0	2.1	2.1	2.1	96.337	906	906;1179	1	3	0.0058824	By matching	By matching	By MS/MS	By matching	By matching
Q99611;J3KR58	Q99611;J3KR58	1;1	1;1	1;1	Selenide, water dikinase 2	SEPHS2	>sp|Q99611|SPS2_HUMAN Selenide, water dikinase 2 OS=Homo sapiens GN=SEPHS2 PE=1 SV=3;>tr|J3KR58|J3KR58_HUMAN Selenide, water dikinase 2 OS=Homo sapiens GN=SEPHS2 PE=1 SV=1	2	1	1	1	1	1	1	1	1	1	1	1	1	1	1	1	1	1	1	1	1	1	1	1	1	1	1	1	3.3	3.3	3.3	47.305	448	448;483	1	8	0.0020761	By MS/MS	By MS/MS	By matching	By MS/MS	By MS/MS
J3KT82;J3KRK0;J3QLK5;Q86UE8-3;Q86UE8-2;Q86UE8	J3KT82;J3KRK0;J3QLK5;Q86UE8-3;Q86UE8-2;Q86UE8	1;1;1;1;1;1	1;1;1;1;1;1	1;1;1;1;1;1	Serine/threonine-protein kinase tousled-like 2	TLK2	>tr|J3KT82|J3KT82_HUMAN Serine/threonine-protein kinase tousled-like 2 (Fragment) OS=Homo sapiens GN=TLK2 PE=1 SV=1;>tr|J3KRK0|J3KRK0_HUMAN Serine/threonine-protein kinase tousled-like 2 (Fragment) OS=Homo sapiens GN=TLK2 PE=1 SV=1;>tr|J3QLK5|J3QLK5_HUMAN	6	1	1	1	1	0	1	1	1	1	0	0	1	0	1	1	1	1	0	0	1	0	1	1	1	1	0	0	9.7	9.7	9.7	20.551	176	176;593;601;718;750;772	1	6	0.0021053	By matching	By matching	By MS/MS	By MS/MS	By matching
J3QS74;J3KRZ0;J3KSP0;Q8WVK7	J3QS74;J3KRZ0;J3KSP0;Q8WVK7	1;1;1;1	1;1;1;1	1;1;1;1	Spindle and kinetochore-associated protein 2	SKA2	>tr|J3QS74|J3QS74_HUMAN Family with sequence similarity 33, member A, isoform CRA_d OS=Homo sapiens GN=SKA2 PE=1 SV=1;>tr|J3KRZ0|J3KRZ0_HUMAN Spindle and kinetochore-associated protein 2 OS=Homo sapiens GN=SKA2 PE=1 SV=1;>tr|J3KSP0|J3KSP0_HUMAN Spindle and	4	1	1	1	0	0	1	1	0	0	0	0	0	0	1	1	0	0	0	0	0	0	1	1	0	0	0	0	23	23	23	7.1077	61	61;62;109;121	1	2	0.0070019	By matching	By matching	By matching	By MS/MS	By matching
J3KSU8;Q7RTS9-2;Q7RTS9	J3KSU8;Q7RTS9-2;Q7RTS9	1;1;1	1;1;1	1;1;1	Dymeclin	DYM	>tr|J3KSU8|J3KSU8_HUMAN Dymeclin (Fragment) OS=Homo sapiens GN=DYM PE=1 SV=1;>sp|Q7RTS9-2|DYM_HUMAN Isoform 2 of Dymeclin OS=Homo sapiens GN=DYM;>sp|Q7RTS9|DYM_HUMAN Dymeclin OS=Homo sapiens GN=DYM PE=1 SV=1	3	1	1	1	1	1	0	0	0	0	0	1	1	1	0	0	0	0	0	1	1	1	0	0	0	0	0	1	8.2	8.2	8.2	14.003	122	122;479;669	1	3	0.0081454	By MS/MS	By MS/MS	By matching	By matching	By matching
J3QLI9;P62314	J3QLI9;P62314	2;2	2;2	2;2	Small nuclear ribonucleoprotein Sm D1	SNRPD1	>tr|J3QLI9|J3QLI9_HUMAN Small nuclear ribonucleoprotein Sm D1 OS=Homo sapiens GN=SNRPD1 PE=1 SV=1;>sp|P62314|SMD1_HUMAN Small nuclear ribonucleoprotein Sm D1 OS=Homo sapiens GN=SNRPD1 PE=1 SV=1	2	2	2	2	2	2	2	2	2	2	2	2	2	2	2	2	2	2	2	2	2	2	2	2	2	2	2	2	44	44	44	8.3926	75	75;119	1	16	0	By MS/MS	By MS/MS	By MS/MS	By MS/MS	By MS/MS
J3QRM1;Q96JB5-3;Q96JB5-2;Q96JB5;Q96JB5-4	J3QRM1;Q96JB5-3;Q96JB5-2;Q96JB5;Q96JB5-4	1;1;1;1;1	1;1;1;1;1	1;1;1;1;1	CDK5 regulatory subunit-associated protein 3	CDK5RAP3	>tr|J3QRM1|J3QRM1_HUMAN CDK5 regulatory subunit-associated protein 3 (Fragment) OS=Homo sapiens GN=CDK5RAP3 PE=1 SV=1;>sp|Q96JB5-3|CK5P3_HUMAN Isoform 3 of CDK5 regulatory subunit-associated protein 3 OS=Homo sapiens GN=CDK5RAP3;>sp|Q96JB5-2|CK5P3_HUMAN Is	5	1	1	1	1	1	1	1	1	1	1	0	1	1	1	1	1	1	1	0	1	1	1	1	1	1	1	0	6.2	6.2	6.2	30.092	272	272;281;419;506;531	1	7	1	By MS/MS	By MS/MS	By MS/MS	By MS/MS	By matching
J3QT51;J3QT87;Q96SW2-2;Q96SW2	J3QT51;J3QT87;Q96SW2-2;Q96SW2	1;1;1;1	1;1;1;1	1;1;1;1	Protein cereblon	CRBN	>tr|J3QT51|J3QT51_HUMAN Protein cereblon (Fragment) OS=Homo sapiens GN=CRBN PE=1 SV=1;>tr|J3QT87|J3QT87_HUMAN Protein cereblon (Fragment) OS=Homo sapiens GN=CRBN PE=1 SV=1;>sp|Q96SW2-2|CRBN_HUMAN Isoform 2 of Protein cereblon OS=Homo sapiens GN=CRBN;>sp|Q9	4	1	1	1	0	0	1	1	0	0	0	0	0	0	1	1	0	0	0	0	0	0	1	1	0	0	0	0	12.3	12.3	12.3	26.063	228	228;394;441;442	1	2	0	By matching	By matching	By MS/MS	By matching	By matching
Q13620-3;Q13620-1;K4DI93;Q13620;A6NE76	Q13620-3;Q13620-1;K4DI93;Q13620	5;5;5;5;1	1;1;1;1;0	1;1;1;1;0	Cullin-4B	CUL4B	>sp|Q13620-3|CUL4B_HUMAN Isoform 3 of Cullin-4B OS=Homo sapiens GN=CUL4B;>sp|Q13620-1|CUL4B_HUMAN Isoform 2 of Cullin-4B OS=Homo sapiens GN=CUL4B;>tr|K4DI93|K4DI93_HUMAN Cullin 4B, isoform CRA_e OS=Homo sapiens GN=CUL4B PE=1 SV=1;>sp|Q13620|CUL4B_HUMAN Cul	5	5	1	1	5	5	5	4	3	4	5	5	1	1	1	0	0	0	1	1	1	1	1	0	0	0	1	1	7.7	1.7	1.7	84.016	717	717;895;900;913;234	1	5	0	By MS/MS	By matching	By MS/MS	By matching	By matching
K7EM02;K7EIJ8;Q8IYT4-2;Q8IYT4	K7EM02;K7EIJ8;Q8IYT4-2;Q8IYT4	1;1;1;1	1;1;1;1	1;1;1;1	Katanin p60 ATPase-containing subunit A-like 2	KATNAL2	>tr|K7EM02|K7EM02_HUMAN Katanin p60 ATPase-containing subunit A-like 2 (Fragment) OS=Homo sapiens GN=KATNAL2 PE=1 SV=1;>tr|K7EIJ8|K7EIJ8_HUMAN Katanin p60 ATPase-containing subunit A-like 2 (Fragment) OS=Homo sapiens GN=KATNAL2 PE=1 SV=1;>sp|Q8IYT4-2|KATL2	4	1	1	1	1	1	1	1	1	1	1	1	1	1	1	1	1	1	1	1	1	1	1	1	1	1	1	1	9.4	9.4	9.4	13.999	128	128;341;466;538	1	8	0.0080896	By MS/MS	By MS/MS	By MS/MS	By MS/MS	By MS/MS
K7EKZ6;K7EQZ1;K7EQ21;Q9P0U4;Q9P0U4-2	K7EKZ6;K7EQZ1;K7EQ21;Q9P0U4;Q9P0U4-2	1;1;1;1;1	1;1;1;1;1	1;1;1;1;1	CpG-binding protein	CXXC1	>tr|K7EKZ6|K7EKZ6_HUMAN CXXC-type zinc finger protein 1 (Fragment) OS=Homo sapiens GN=CXXC1 PE=1 SV=1;>tr|K7EQZ1|K7EQZ1_HUMAN CXXC-type zinc finger protein 1 (Fragment) OS=Homo sapiens GN=CXXC1 PE=1 SV=5;>tr|K7EQ21|K7EQ21_HUMAN CXXC finger 1 (PHD domain),	5	1	1	1	1	1	1	1	1	0	0	0	1	1	1	1	1	0	0	0	1	1	1	1	1	0	0	0	5.6	5.6	5.6	28.852	250	250;253;613;656;660	1	5	0.002079	By matching	By matching	By MS/MS	By MS/MS	By matching
K7ELP6;Q53F19-2;Q53F19	K7ELP6;Q53F19-2;Q53F19	1;1;1	1;1;1	1;1;1	Uncharacterized protein C17orf85	C17orf85	>tr|K7ELP6|K7ELP6_HUMAN Uncharacterized protein C17orf85 (Fragment) OS=Homo sapiens GN=C17orf85 PE=1 SV=1;>sp|Q53F19-2|CQ085_HUMAN Isoform 2 of Uncharacterized protein C17orf85 OS=Homo sapiens GN=C17orf85;>sp|Q53F19|CQ085_HUMAN Uncharacterized protein C17o	3	1	1	1	0	0	0	0	0	0	1	1	0	0	0	0	0	0	1	1	0	0	0	0	0	0	1	1	16.2	16.2	16.2	9.116	80	80;340;620	1	2	0.00075301	By matching	By matching	By matching	By matching	By matching
K7ELW9;Q9NVP2;K7EM93;K7EIL9;K7ES22	K7ELW9;Q9NVP2;K7EM93;K7EIL9;K7ES22	2;2;1;1;1	2;2;1;1;1	2;2;1;1;1	Histone chaperone ASF1B	ASF1B	>tr|K7ELW9|K7ELW9_HUMAN Histone chaperone ASF1B OS=Homo sapiens GN=ASF1B PE=1 SV=1;>sp|Q9NVP2|ASF1B_HUMAN Histone chaperone ASF1B OS=Homo sapiens GN=ASF1B PE=1 SV=1;>tr|K7EM93|K7EM93_HUMAN Histone chaperone ASF1B OS=Homo sapiens GN=ASF1B PE=1 SV=1;>tr|K7EI	5	2	2	2	1	1	1	1	1	0	1	1	1	1	1	1	1	0	1	1	1	1	1	1	1	0	1	1	24.8	24.8	24.8	18.285	165	165;202;48;81;143	1	7	0.0069841	By matching	By MS/MS	By matching	By matching	By matching
K7ER08;K7EQ03;Q9BTD8-4;Q9BTD8-2;Q9BTD8-3;K7EP90;Q9BTD8	K7ER08;K7EQ03;Q9BTD8-4;Q9BTD8-2;Q9BTD8-3;K7EP90;Q9BTD8	1;1;1;1;1;1;1	1;1;1;1;1;1;1	1;1;1;1;1;1;1	RNA-binding protein 42	RBM42	>tr|K7ER08|K7ER08_HUMAN RNA-binding protein 42 OS=Homo sapiens GN=RBM42 PE=1 SV=1;>tr|K7EQ03|K7EQ03_HUMAN RNA-binding protein 42 OS=Homo sapiens GN=RBM42 PE=1 SV=1;>sp|Q9BTD8-4|RBM42_HUMAN Isoform 4 of RNA-binding protein 42 OS=Homo sapiens GN=RBM42;>sp|Q9	7	1	1	1	1	0	0	1	1	1	1	1	1	0	0	1	1	1	1	1	1	0	0	1	1	1	1	1	2.8	2.8	2.8	39.897	386	386;426;446;450;451;458;480	1	6	0	By matching	By matching	By matching	By matching	By matching
K7ERZ5;P49916-4;P49916-3;P49916-2;P49916	K7ERZ5;P49916-4;P49916-3;P49916-2;P49916	1;1;1;1;1	1;1;1;1;1	1;1;1;1;1	DNA ligase 3	LIG3	>tr|K7ERZ5|K7ERZ5_HUMAN DNA ligase 3 (Fragment) OS=Homo sapiens GN=LIG3 PE=1 SV=1;>sp|P49916-4|DNLI3_HUMAN Isoform 4 of DNA ligase 3 OS=Homo sapiens GN=LIG3;>sp|P49916-3|DNLI3_HUMAN Isoform 3 of DNA ligase 3 OS=Homo sapiens GN=LIG3;>sp|P49916-2|DNLI3_HUMAN	5	1	1	1	1	0	1	1	0	0	1	1	1	0	1	1	0	0	1	1	1	0	1	1	0	0	1	1	2.9	2.9	2.9	61.696	545	545;862;922;949;1009	1	7	0.0021186	By matching	By matching	By MS/MS	By MS/MS	By matching
K7N799	K7N799	1	1	1		AARSD1	>tr|K7N799|K7N799_HUMAN Alanyl-tRNA-editing protein Aarsd1 OS=Homo sapiens GN=AARSD1 PE=1 SV=1	1	1	1	1	1	1	1	1	1	1	1	1	1	1	1	1	1	1	1	1	1	1	1	1	1	1	1	1	15.5	15.5	15.5	9.5697	84	84	1	8	0	By MS/MS	By MS/MS	By MS/MS	By MS/MS	By MS/MS
M0QX69;P61081	M0QX69;P61081	1;1	1;1	1;1	NEDD8-conjugating enzyme Ubc12	UBE2M	>tr|M0QX69|M0QX69_HUMAN NEDD8-conjugating enzyme Ubc12 (Fragment) OS=Homo sapiens GN=UBE2M PE=1 SV=5;>sp|P61081|UBC12_HUMAN NEDD8-conjugating enzyme Ubc12 OS=Homo sapiens GN=UBE2M PE=1 SV=1	2	1	1	1	1	1	1	1	1	1	0	1	1	1	1	1	1	1	0	1	1	1	1	1	1	1	0	1	11.4	11.4	11.4	8.2393	70	70;183	1	7	0.0058901	By MS/MS	By MS/MS	By MS/MS	By matching	By matching
M0QXD6;P35269	M0QXD6;P35269	1;1	1;1	1;1	General transcription factor IIF subunit 1	GTF2F1	>tr|M0QXD6|M0QXD6_HUMAN General transcription factor IIF subunit 1 (Fragment) OS=Homo sapiens GN=GTF2F1 PE=1 SV=1;>sp|P35269|T2FA_HUMAN General transcription factor IIF subunit 1 OS=Homo sapiens GN=GTF2F1 PE=1 SV=2	2	1	1	1	1	1	1	1	1	1	1	1	1	1	1	1	1	1	1	1	1	1	1	1	1	1	1	1	4.6	4.6	4.6	48.595	433	433;517	1	8	0	By MS/MS	By MS/MS	By MS/MS	By MS/MS	By MS/MS
M0QXK5;M0R044;Q8N594-2;M0R0F2;Q8N594;W4VSR2;M0R189	M0QXK5;M0R044;Q8N594-2;M0R0F2;Q8N594;W4VSR2;M0R189	1;1;1;1;1;1;1	1;1;1;1;1;1;1	1;1;1;1;1;1;1	MPN domain-containing protein	MPND	>tr|M0QXK5|M0QXK5_HUMAN MPN domain-containing protein (Fragment) OS=Homo sapiens GN=MPND PE=1 SV=1;>tr|M0R044|M0R044_HUMAN MPN domain-containing protein OS=Homo sapiens GN=MPND PE=1 SV=1;>sp|Q8N594-2|MPND_HUMAN Isoform 2 of MPN domain-containing protein OS	7	1	1	1	0	0	1	0	0	0	0	0	0	0	1	0	0	0	0	0	0	0	1	0	0	0	0	0	13.2	13.2	13.2	12.976	121	121;419;451;469;471;501;503	1	1	0.0064475	By matching	By matching	By MS/MS	By matching	By matching
Q15758-3;Q15758-2;M0QXM4;Q15758	Q15758-3;Q15758-2;M0QXM4;Q15758	2;2;2;2	2;2;2;2	2;2;2;2	Neutral amino acid transporter B(0)	SLC1A5	>sp|Q15758-3|AAAT_HUMAN Isoform 3 of Neutral amino acid transporter B(0) OS=Homo sapiens GN=SLC1A5;>sp|Q15758-2|AAAT_HUMAN Isoform 2 of Neutral amino acid transporter B(0) OS=Homo sapiens GN=SLC1A5;>tr|M0QXM4|M0QXM4_HUMAN Amino acid transporter OS=Homo sap	4	2	2	2	0	0	2	1	1	1	0	0	0	0	2	1	1	1	0	0	0	0	2	1	1	1	0	0	8.3	8.3	8.3	33.709	313	313;339;365;541	1	5	0	By matching	By matching	By MS/MS	By matching	By MS/MS
M0R076;M0QYT0;P14866-2;M0QXS5;P14866	M0R076;M0QYT0;P14866-2;M0QXS5;P14866	2;2;2;2;2	2;2;2;2;2	2;2;2;2;2	Heterogeneous nuclear ribonucleoprotein L	HNRNPL	>tr|M0R076|M0R076_HUMAN Uncharacterized protein (Fragment) OS=Homo sapiens PE=1 SV=1;>tr|M0QYT0|M0QYT0_HUMAN Uncharacterized protein (Fragment) OS=Homo sapiens PE=1 SV=1;>sp|P14866-2|HNRPL_HUMAN Isoform 2 of Heterogeneous nuclear ribonucleoprotein L OS=Hom	5	2	2	2	0	1	1	2	1	2	1	1	0	1	1	2	1	2	1	1	0	1	1	2	1	2	1	1	23.7	23.7	23.7	12.953	114	114;321;456;530;589	1	9	0.0021246	By matching	By matching	By matching	By MS/MS	By MS/MS
M0QYB8;M0QZH0;Q96D15	M0QYB8;M0QZH0;Q96D15	1;1;1	1;1;1	1;1;1	Reticulocalbin-3	RCN3	>tr|M0QYB8|M0QYB8_HUMAN Reticulocalbin-3 (Fragment) OS=Homo sapiens GN=RCN3 PE=1 SV=1;>tr|M0QZH0|M0QZH0_HUMAN Reticulocalbin-3 (Fragment) OS=Homo sapiens GN=RCN3 PE=1 SV=1;>sp|Q96D15|RCN3_HUMAN Reticulocalbin-3 OS=Homo sapiens GN=RCN3 PE=1 SV=1	3	1	1	1	1	1	1	1	0	0	1	1	1	1	1	1	0	0	1	1	1	1	1	1	0	0	1	1	9.3	9.3	9.3	16.984	150	150;169;328	1	8	0	By MS/MS	By MS/MS	By matching	By matching	By matching
M0R050;Q9NQT4	M0R050;Q9NQT4	1;1	1;1	1;1	Exosome complex component RRP46	EXOSC5	>tr|M0R050|M0R050_HUMAN Exosome complex component RRP46 OS=Homo sapiens GN=EXOSC5 PE=1 SV=1;>sp|Q9NQT4|EXOS5_HUMAN Exosome complex component RRP46 OS=Homo sapiens GN=EXOSC5 PE=1 SV=1	2	1	1	1	0	0	1	1	1	1	1	1	0	0	1	1	1	1	1	1	0	0	1	1	1	1	1	1	6.1	6.1	6.1	21.256	197	197;235	1	6	0	By matching	By matching	By MS/MS	By matching	By MS/MS
Q13459-2;M0R300;Q13459;M0R0P8	Q13459-2;M0R300;Q13459;M0R0P8	1;1;1;1	1;1;1;1	1;1;1;1	Unconventional myosin-IXb	MYO9B	>sp|Q13459-2|MYO9B_HUMAN Isoform Short of Unconventional myosin-IXb OS=Homo sapiens GN=MYO9B;>tr|M0R300|M0R300_HUMAN Unconventional myosin-IXb (Fragment) OS=Homo sapiens GN=MYO9B PE=1 SV=5;>sp|Q13459|MYO9B_HUMAN Unconventional myosin-IXb OS=Homo sapiens GN	4	1	1	1	0	0	1	1	1	1	1	1	0	0	1	1	1	1	1	1	0	0	1	1	1	1	1	1	0.8	0.8	0.8	229.14	2022	2022;2072;2157;2157	1	6	0	By matching	By matching	By MS/MS	By MS/MS	By MS/MS
O00483	O00483	1	1	1	NADH dehydrogenase [ubiquinone] 1 alpha subcomplex subunit 4	NDUFA4	>sp|O00483|NDUA4_HUMAN Cytochrome c oxidase subunit NDUFA4 OS=Homo sapiens GN=NDUFA4 PE=1 SV=1	1	1	1	1	0	0	1	1	1	1	0	0	0	0	1	1	1	1	0	0	0	0	1	1	1	1	0	0	12.3	12.3	12.3	9.3697	81	81	1	4	0.0081199	By matching	By matching	By MS/MS	By MS/MS	By matching
O14617-3;O14617-4;O14617-2;O14617;O14617-5	O14617-3;O14617-4;O14617-2;O14617;O14617-5	1;1;1;1;1	1;1;1;1;1	1;1;1;1;1	AP-3 complex subunit delta-1	AP3D1	>sp|O14617-3|AP3D1_HUMAN Isoform 3 of AP-3 complex subunit delta-1 OS=Homo sapiens GN=AP3D1;>sp|O14617-4|AP3D1_HUMAN Isoform 4 of AP-3 complex subunit delta-1 OS=Homo sapiens GN=AP3D1;>sp|O14617-2|AP3D1_HUMAN Isoform 2 of AP-3 complex subunit delta-1 OS=Ho	5	1	1	1	1	1	1	1	1	0	1	1	1	1	1	1	1	0	1	1	1	1	1	1	1	0	1	1	1.3	1.3	1.3	111.24	984	984;1021;1112;1153;1215	1	7	0	By MS/MS	By matching	By MS/MS	By matching	By matching
O14776-2;O14776	O14776-2;O14776	1;1	1;1	1;1	Transcription elongation regulator 1	TCERG1	>sp|O14776-2|TCRG1_HUMAN Isoform 2 of Transcription elongation regulator 1 OS=Homo sapiens GN=TCERG1;>sp|O14776|TCRG1_HUMAN Transcription elongation regulator 1 OS=Homo sapiens GN=TCERG1 PE=1 SV=2	2	1	1	1	0	0	0	1	1	0	1	1	0	0	0	1	1	0	1	1	0	0	0	1	1	0	1	1	1.4	1.4	1.4	121.69	1077	1077;1098	1	4	0.0026455	By matching	By matching	By matching	By matching	By matching
O14818-2;O14818;H0Y586;Q8TAA3-2;A0A087WYS6;Q8TAA3-5;Q8TAA3;O14818-4	O14818-2;O14818;H0Y586;Q8TAA3-2;A0A087WYS6;Q8TAA3-5;Q8TAA3	3;3;2;2;2;2;2;1	3;3;2;2;2;2;2;1	3;3;2;2;2;2;2;1	Proteasome subunit alpha type-7;Proteasome subunit alpha type-7-like	PSMA7;PSMA8	>sp|O14818-2|PSA7_HUMAN Isoform 2 of Proteasome subunit alpha type-7 OS=Homo sapiens GN=PSMA7;>sp|O14818|PSA7_HUMAN Proteasome subunit alpha type-7 OS=Homo sapiens GN=PSMA7 PE=1 SV=1;>tr|H0Y586|H0Y586_HUMAN Proteasome subunit alpha type-7 (Fragment) OS=Hom	8	3	3	3	2	3	2	2	2	2	2	2	2	3	2	2	2	2	2	2	2	3	2	2	2	2	2	2	22.5	22.5	22.5	20.193	178	178;248;187;212;224;250;256;149	1	17	0	By MS/MS	By MS/MS	By MS/MS	By MS/MS	By matching
O14910;H0YI92;Q9HAP6-2;H0YIA8;Q9NUP9;Q9HAP6	O14910;H0YI92;Q9HAP6-2;H0YIA8;Q9NUP9;Q9HAP6	2;1;1;1;1;1	2;1;1;1;1;1	2;1;1;1;1;1	Protein lin-7 homolog A;Protein lin-7 homolog B;Protein lin-7 homolog C	LIN7A;LIN7B;LIN7C	>sp|O14910|LIN7A_HUMAN Protein lin-7 homolog A OS=Homo sapiens GN=LIN7A PE=1 SV=2;>tr|H0YI92|H0YI92_HUMAN Protein lin-7 homolog A (Fragment) OS=Homo sapiens GN=LIN7A PE=1 SV=1;>sp|Q9HAP6-2|LIN7B_HUMAN Isoform 2 of Protein lin-7 homolog B OS=Homo sapiens GN	6	2	2	2	1	2	1	1	1	0	1	0	1	2	1	1	1	0	1	0	1	2	1	1	1	0	1	0	10.3	10.3	10.3	25.996	233	233;130;137;180;197;207	1	7	0.0027027	By matching	By MS/MS	By matching	By MS/MS	By matching
O15014	O15014	1	1	1	Zinc finger protein 609	ZNF609	>sp|O15014|ZN609_HUMAN Zinc finger protein 609 OS=Homo sapiens GN=ZNF609 PE=1 SV=2	1	1	1	1	1	1	1	1	1	1	1	1	1	1	1	1	1	1	1	1	1	1	1	1	1	1	1	1	1.3	1.3	1.3	151.19	1411	1411	1	8	0	By matching	By matching	By MS/MS	By MS/MS	By MS/MS
O15063	O15063	1	1	1	Uncharacterized protein KIAA0355	KIAA0355	>sp|O15063|K0355_HUMAN Uncharacterized protein KIAA0355 OS=Homo sapiens GN=KIAA0355 PE=1 SV=2	1	1	1	1	0	0	1	1	0	0	0	0	0	0	1	1	0	0	0	0	0	0	1	1	0	0	0	0	1.1	1.1	1.1	116.02	1070	1070	1	2	0	By matching	By matching	By matching	By MS/MS	By matching
O60684;O15131;H0Y3K0;Q5TFJ7;P52294	O60684;O15131;H0Y3K0;Q5TFJ7;P52294	2;2;1;1;1	2;2;1;1;1	2;2;1;1;1	Importin subunit alpha-7;Importin subunit alpha-6;Importin subunit alpha-5	KPNA6;KPNA5;KPNA1	>sp|O60684|IMA7_HUMAN Importin subunit alpha-7 OS=Homo sapiens GN=KPNA6 PE=1 SV=1;>sp|O15131|IMA6_HUMAN Importin subunit alpha-6 OS=Homo sapiens GN=KPNA5 PE=1 SV=2;>tr|H0Y3K0|H0Y3K0_HUMAN Importin subunit alpha-6 (Fragment) OS=Homo sapiens GN=KPNA5 PE=4 SV	5	2	2	2	1	1	1	2	1	1	1	1	1	1	1	2	1	1	1	1	1	1	1	2	1	1	1	1	6.5	6.5	6.5	60.029	536	536;536;122;321;538	1	9	0	By MS/MS	By MS/MS	By MS/MS	By MS/MS	By matching
O15212	O15212	1	1	1	Prefoldin subunit 6	PFDN6	>sp|O15212|PFD6_HUMAN Prefoldin subunit 6 OS=Homo sapiens GN=PFDN6 PE=1 SV=1	1	1	1	1	1	1	1	1	1	1	1	1	1	1	1	1	1	1	1	1	1	1	1	1	1	1	1	1	8.5	8.5	8.5	14.582	129	129	1	8	0.0075949	By matching	By matching	By MS/MS	By MS/MS	By matching
O15228-2;O15228;Q5TBH8	O15228-2;O15228	3;3;1	3;3;1	3;3;1	Dihydroxyacetone phosphate acyltransferase	GNPAT	>sp|O15228-2|GNPAT_HUMAN Isoform 2 of Dihydroxyacetone phosphate acyltransferase OS=Homo sapiens GN=GNPAT;>sp|O15228|GNPAT_HUMAN Dihydroxyacetone phosphate acyltransferase OS=Homo sapiens GN=GNPAT PE=1 SV=1	3	3	3	3	0	0	1	2	0	0	1	1	0	0	1	2	0	0	1	1	0	0	1	2	0	0	1	1	4.2	4.2	4.2	69.906	619	619;680;587	1	5	0	By matching	By matching	By matching	By MS/MS	By matching
O43592;F5GYW6;F8WDU6	O43592;F5GYW6;F8WDU6	2;1;1	2;1;1	2;1;1	Exportin-T	XPOT	>sp|O43592|XPOT_HUMAN Exportin-T OS=Homo sapiens GN=XPOT PE=1 SV=2;>tr|F5GYW6|F5GYW6_HUMAN Exportin-T (Fragment) OS=Homo sapiens GN=XPOT PE=1 SV=1;>tr|F8WDU6|F8WDU6_HUMAN Exportin-T (Fragment) OS=Homo sapiens GN=XPOT PE=1 SV=5	3	2	2	2	1	1	1	2	1	0	0	0	1	1	1	2	1	0	0	0	1	1	1	2	1	0	0	0	1.9	1.9	1.9	109.96	962	962;60;202	1	6	0	By matching	By MS/MS	By MS/MS	By MS/MS	By matching
O60292	O60292	2	2	2	Signal-induced proliferation-associated 1-like protein 3	SIPA1L3	>sp|O60292|SI1L3_HUMAN Signal-induced proliferation-associated 1-like protein 3 OS=Homo sapiens GN=SIPA1L3 PE=1 SV=3	1	2	2	2	0	0	1	1	1	0	0	0	0	0	1	1	1	0	0	0	0	0	1	1	1	0	0	0	2	2	2	194.61	1781	1781	1	3	0	By matching	By matching	By MS/MS	By MS/MS	By matching
O60341;O60341-2;R4GMQ1	O60341;O60341-2;R4GMQ1	2;2;1	2;2;1	2;2;1	Lysine-specific histone demethylase 1A	KDM1A	>sp|O60341|KDM1A_HUMAN Lysine-specific histone demethylase 1A OS=Homo sapiens GN=KDM1A PE=1 SV=2;>sp|O60341-2|KDM1A_HUMAN Isoform 2 of Lysine-specific histone demethylase 1A OS=Homo sapiens GN=KDM1A;>tr|R4GMQ1|R4GMQ1_HUMAN Lysine-specific histone demethyla	3	2	2	2	1	1	2	2	1	2	1	1	1	1	2	2	1	2	1	1	1	1	2	2	1	2	1	1	3.9	3.9	3.9	92.902	852	852;876;189	1	11	0	By MS/MS	By MS/MS	By MS/MS	By MS/MS	By MS/MS
O60826	O60826	1	1	1	Coiled-coil domain-containing protein 22	CCDC22	>sp|O60826|CCD22_HUMAN Coiled-coil domain-containing protein 22 OS=Homo sapiens GN=CCDC22 PE=1 SV=1	1	1	1	1	1	1	1	1	1	0	1	1	1	1	1	1	1	0	1	1	1	1	1	1	1	0	1	1	1.9	1.9	1.9	70.755	627	627	1	7	0.0070108	By MS/MS	By MS/MS	By matching	By matching	By matching
O75190-2;C9JRD2;C9J2C4;Q8NHS0;C9JXB9;P25686-2;O75190-4;P25686;O75190-3;O75190	O75190-2;C9JRD2;C9J2C4;Q8NHS0;C9JXB9;P25686-2;O75190-4;P25686;O75190-3;O75190	2;1;1;1;1;1;1;1;1;1	2;1;1;1;1;1;1;1;1;1	2;1;1;1;1;1;1;1;1;1	DnaJ homolog subfamily B member 6;DnaJ homolog subfamily B member 8;DnaJ homolog subfamily B member 2	DNAJB6;DNAJB2;DNAJB8	>sp|O75190-2|DNJB6_HUMAN Isoform B of DnaJ homolog subfamily B member 6 OS=Homo sapiens GN=DNAJB6;>tr|C9JRD2|C9JRD2_HUMAN DnaJ homolog subfamily B member 2 (Fragment) OS=Homo sapiens GN=DNAJB2 PE=1 SV=1;>tr|C9J2C4|C9J2C4_HUMAN DnaJ homolog subfamily B memb	10	2	2	2	1	1	1	1	2	1	1	2	1	1	1	1	2	1	1	2	1	1	1	1	2	1	1	2	7.9	7.9	7.9	26.899	241	241;228;228;232;244;277;277;324;325;326	1	16	0.0014914	By matching	By matching	By MS/MS	By MS/MS	By matching
O75663;O75663-2	O75663;O75663-2	2;1	2;1	2;1	TIP41-like protein	TIPRL	>sp|O75663|TIPRL_HUMAN TIP41-like protein OS=Homo sapiens GN=TIPRL PE=1 SV=2;>sp|O75663-2|TIPRL_HUMAN Isoform 2 of TIP41-like protein OS=Homo sapiens GN=TIPRL	2	2	2	2	2	1	2	1	0	0	1	0	2	1	2	1	0	0	1	0	2	1	2	1	0	0	1	0	12.9	12.9	12.9	31.444	272	272;178	1	7	0.0081505	By MS/MS	By MS/MS	By matching	By MS/MS	By matching
O75792	O75792	1	1	1	Ribonuclease H2 subunit A	RNASEH2A	>sp|O75792|RNH2A_HUMAN Ribonuclease H2 subunit A OS=Homo sapiens GN=RNASEH2A PE=1 SV=2	1	1	1	1	0	0	0	1	0	0	0	0	0	0	0	1	0	0	0	0	0	0	0	1	0	0	0	0	5.7	5.7	5.7	33.395	299	299	1	1	0	By matching	By matching	By matching	By MS/MS	By matching
O75934	O75934	1	1	1	Pre-mRNA-splicing factor SPF27	BCAS2	>sp|O75934|SPF27_HUMAN Pre-mRNA-splicing factor SPF27 OS=Homo sapiens GN=BCAS2 PE=1 SV=1	1	1	1	1	1	1	1	1	1	1	0	1	1	1	1	1	1	1	0	1	1	1	1	1	1	1	0	1	5.8	5.8	5.8	26.131	225	225	1	7	0	By MS/MS	By MS/MS	By MS/MS	By MS/MS	By matching
O76031	O76031	3	3	3	ATP-dependent Clp protease ATP-binding subunit clpX-like, mitochondrial	CLPX	>sp|O76031|CLPX_HUMAN ATP-dependent Clp protease ATP-binding subunit clpX-like, mitochondrial OS=Homo sapiens GN=CLPX PE=1 SV=2	1	3	3	3	0	1	2	2	2	3	1	2	0	1	2	2	2	3	1	2	0	1	2	2	2	3	1	2	7.1	7.1	7.1	69.223	633	633	1	13	0	By matching	By matching	By MS/MS	By MS/MS	By MS/MS
O76083-12;O76083-9;O76083-11;O76083-4;O76083-3;O76083-16;O76083-6;O76083-8;O76083-13;O76083-2;O76083-5;O76083-14;O76083-15;O76083	O76083-12;O76083-9;O76083-11;O76083-4;O76083-3;O76083-16;O76083-6;O76083-8;O76083-13;O76083-2;O76083-5;O76083-14;O76083-15;O76083	2;1;1;1;1;1;1;1;1;1;1;1;1;1	2;1;1;1;1;1;1;1;1;1;1;1;1;1	2;1;1;1;1;1;1;1;1;1;1;1;1;1	High affinity cGMP-specific 3,5-cyclic phosphodiesterase 9A	PDE9A	>sp|O76083-12|PDE9A_HUMAN Isoform PDE9A13 of High affinity cGMP-specific 3,5-cyclic phosphodiesterase 9A OS=Homo sapiens GN=PDE9A;>sp|O76083-9|PDE9A_HUMAN Isoform PDE9A10 of High affinity cGMP-specific 3,5-cyclic phosphodiesterase 9A OS=Homo sapiens GN	14	2	2	2	1	0	0	1	0	0	0	1	1	0	0	1	0	0	0	1	1	0	0	1	0	0	0	1	3.1	3.1	3.1	57.349	491	491;433;459;465;466;485;492;507;526;533;540;552;567;593	1	3	0.009768	By MS/MS	By matching	By matching	By MS/MS	By matching
O76094-2;O76094	O76094-2;O76094	1;1	1;1	1;1	Signal recognition particle subunit SRP72	SRP72	>sp|O76094-2|SRP72_HUMAN Isoform 2 of Signal recognition particle subunit SRP72 OS=Homo sapiens GN=SRP72;>sp|O76094|SRP72_HUMAN Signal recognition particle subunit SRP72 OS=Homo sapiens GN=SRP72 PE=1 SV=3	2	1	1	1	0	0	1	1	1	1	0	0	0	0	1	1	1	1	0	0	0	0	1	1	1	1	0	0	2.8	2.8	2.8	67.879	610	610;671	1	4	0	By matching	By matching	By matching	By matching	By MS/MS
O94762-4;O94762;J3QLU0;J3KS37	O94762-4;O94762;J3QLU0	3;3;2;1	3;3;2;1	3;3;2;1	ATP-dependent DNA helicase Q5	RECQL5	>sp|O94762-4|RECQ5_HUMAN Isoform 4 of ATP-dependent DNA helicase Q5 OS=Homo sapiens GN=RECQL5;>sp|O94762|RECQ5_HUMAN ATP-dependent DNA helicase Q5 OS=Homo sapiens GN=RECQL5 PE=1 SV=2;>tr|J3QLU0|J3QLU0_HUMAN ATP-dependent DNA helicase Q5 (Fragment) OS=Homo	4	3	3	3	0	0	0	1	3	2	1	1	0	0	0	1	3	2	1	1	0	0	0	1	3	2	1	1	3.9	3.9	3.9	106.05	964	964;991;190;236	1	8	0.0020747	By matching	By matching	By matching	By matching	By MS/MS
O95154	O95154	1	1	1	Aflatoxin B1 aldehyde reductase member 3	AKR7A3	>sp|O95154|ARK73_HUMAN Aflatoxin B1 aldehyde reductase member 3 OS=Homo sapiens GN=AKR7A3 PE=1 SV=2	1	1	1	1	1	1	1	1	1	1	1	1	1	1	1	1	1	1	1	1	1	1	1	1	1	1	1	1	5.7	5.7	5.7	37.206	331	331	1	8	0	By MS/MS	By MS/MS	By MS/MS	By MS/MS	By MS/MS
O95295	O95295	1	1	1	SNARE-associated protein Snapin	SNAPIN	>sp|O95295|SNAPN_HUMAN SNARE-associated protein Snapin OS=Homo sapiens GN=SNAPIN PE=1 SV=1	1	1	1	1	0	0	1	1	1	0	0	1	0	0	1	1	1	0	0	1	0	0	1	1	1	0	0	1	19.1	19.1	19.1	14.874	136	136	1	4	0.0064558	By matching	By matching	By matching	By matching	By MS/MS
Q5T821;O95347-2;O95347	Q5T821;O95347-2;O95347	1;1;1	1;1;1	1;1;1	Structural maintenance of chromosomes protein 2	SMC2	>tr|Q5T821|Q5T821_HUMAN Structural maintenance of chromosomes protein 2 (Fragment) OS=Homo sapiens GN=SMC2 PE=1 SV=1;>sp|O95347-2|SMC2_HUMAN Isoform 2 of Structural maintenance of chromosomes protein 2 OS=Homo sapiens GN=SMC2;>sp|O95347|SMC2_HUMAN Structur	3	1	1	1	0	0	1	1	1	0	0	0	0	0	1	1	1	0	0	0	0	0	1	1	1	0	0	0	9	9	9	17.257	145	145;1099;1197	1	3	0.0075758	By matching	By matching	By MS/MS	By matching	By matching
O95935	O95935	1	1	1	T-box transcription factor TBX18	TBX18	>sp|O95935|TBX18_HUMAN T-box transcription factor TBX18 OS=Homo sapiens GN=TBX18 PE=2 SV=3	1	1	1	1	1	1	1	1	1	1	1	1	1	1	1	1	1	1	1	1	1	1	1	1	1	1	1	1	2.8	2.8	2.8	64.752	607	607	1	8	0.0081556	By matching	By matching	By MS/MS	By matching	By matching
P00387-2;P00387;P00387-3	P00387-2;P00387;P00387-3	1;1;1	1;1;1	1;1;1	NADH-cytochrome b5 reductase 3;NADH-cytochrome b5 reductase 3 membrane-bound form;NADH-cytochrome b5 reductase 3 soluble form	CYB5R3	>sp|P00387-2|NB5R3_HUMAN Isoform 2 of NADH-cytochrome b5 reductase 3 OS=Homo sapiens GN=CYB5R3;>sp|P00387|NB5R3_HUMAN NADH-cytochrome b5 reductase 3 OS=Homo sapiens GN=CYB5R3 PE=1 SV=3;>sp|P00387-3|NB5R3_HUMAN Isoform 3 of NADH-cytochrome b5 reductase 3 OS	3	1	1	1	1	1	1	1	1	1	1	1	1	1	1	1	1	1	1	1	1	1	1	1	1	1	1	1	6.8	6.8	6.8	31.628	278	278;301;334	1	8	0	By matching	By MS/MS	By matching	By MS/MS	By matching
P01112;P01111;G3V4K2;G3V5T7;P01112-2;P01116-2;P01116	P01112;P01111;G3V4K2;G3V5T7;P01112-2;P01116-2;P01116	2;2;1;1;1;1;1	2;2;1;1;1;1;1	2;2;1;1;1;1;1	GTPase HRas;GTPase HRas, N-terminally processed;GTPase NRas;GTPase KRas;GTPase KRas, N-terminally processed	HRAS;NRAS;KRAS	>sp|P01112|RASH_HUMAN GTPase HRas OS=Homo sapiens GN=HRAS PE=1 SV=1;>sp|P01111|RASN_HUMAN GTPase NRas OS=Homo sapiens GN=NRAS PE=1 SV=1;>tr|G3V4K2|G3V4K2_HUMAN GTPase KRas OS=Homo sapiens GN=KRAS PE=4 SV=1;>tr|G3V5T7|G3V5T7_HUMAN GTPase KRas OS=Homo sapien	7	2	2	2	2	2	2	2	2	2	2	2	2	2	2	2	2	2	2	2	2	2	2	2	2	2	2	2	12.2	12.2	12.2	21.298	189	189;189;43;75;170;188;189	1	16	0	By MS/MS	By MS/MS	By matching	By matching	By MS/MS
P01593;P80362;P01610;P01609;P01608;P01607;P01600;P01599	P01593;P80362;P01610;P01609;P01608;P01607;P01600;P01599	2;1;1;1;1;1;1;1	1;0;0;0;0;0;0;0	1;0;0;0;0;0;0;0	Ig kappa chain V-I region AG;Ig kappa chain V-I region WAT;Ig kappa chain V-I region WEA;Ig kappa chain V-I region Scw;Ig kappa chain V-I region Roy;Ig kappa chain V-I region Rei;Ig kappa chain V-I region Hau;Ig kappa chain V-I region Gal		>sp|P01593|KV101_HUMAN Ig kappa chain V-I region AG OS=Homo sapiens PE=1 SV=1;>sp|P80362|KV125_HUMAN Ig kappa chain V-I region WAT OS=Homo sapiens PE=1 SV=1;>sp|P01610|KV118_HUMAN Ig kappa chain V-I region WEA OS=Homo sapiens PE=1 SV=1;>sp|P01609|KV117_HUM	8	2	1	1	2	2	1	1	0	1	2	2	1	1	0	0	0	0	1	1	1	1	0	0	0	0	1	1	27.8	11.1	11.1	11.992	108	108;108;108;108;108;108;108;108	1	4	1	By MS/MS	By matching	By matching	By matching	By matching
P01613	P01613	2	1	1	Ig kappa chain V-I region Ni		>sp|P01613|KV121_HUMAN Ig kappa chain V-I region Ni OS=Homo sapiens PE=1 SV=1	1	2	1	1	2	2	0	0	0	0	2	2	1	1	0	0	0	0	1	1	1	1	0	0	0	0	1	1	30.4	16.1	16.1	11.745	112	112	1	4	0	By MS/MS	By MS/MS	By matching	By matching	By matching
P01620	P01620	5	1	1	Ig kappa chain V-III region SIE		>sp|P01620|KV302_HUMAN Ig kappa chain V-III region SIE OS=Homo sapiens PE=1 SV=1	1	5	1	1	5	5	3	4	3	3	5	4	1	1	0	1	0	0	1	0	1	1	0	1	0	0	1	0	66.1	20.2	20.2	11.775	109	109	1	4	0	By MS/MS	By MS/MS	By matching	By matching	By matching
P01700	P01700	3	1	0	Ig lambda chain V-I region HA		>sp|P01700|LV102_HUMAN Ig lambda chain V-I region HA OS=Homo sapiens PE=1 SV=1	1	3	1	0	3	3	1	1	1	1	2	2	1	1	1	1	1	1	1	1	0	0	0	0	0	0	0	0	23.2	11.6	0	11.896	112	112	1	8	0	By MS/MS	By MS/MS	By MS/MS	By MS/MS	By matching
P01714	P01714	1	1	1	Ig lambda chain V-III region SH		>sp|P01714|LV301_HUMAN Ig lambda chain V-III region SH OS=Homo sapiens PE=1 SV=1	1	1	1	1	0	0	0	0	0	0	0	1	0	0	0	0	0	0	0	1	0	0	0	0	0	0	0	1	16.7	16.7	16.7	11.392	108	108	1	1	0	By matching	By matching	By matching	By matching	By matching
P01717	P01717	1	1	1	Ig lambda chain V-IV region Hil		>sp|P01717|LV403_HUMAN Ig lambda chain V-IV region Hil OS=Homo sapiens PE=1 SV=1	1	1	1	1	1	1	0	0	0	0	1	1	1	1	0	0	0	0	1	1	1	1	0	0	0	0	1	1	17.8	17.8	17.8	11.517	107	107	1	4	0	By MS/MS	By MS/MS	By matching	By matching	By matching
P01772	P01772	1	1	1	Ig heavy chain V-III region KOL		>sp|P01772|HV311_HUMAN Ig heavy chain V-III region KOL OS=Homo sapiens PE=1 SV=1	1	1	1	1	1	1	0	0	0	0	0	1	1	1	0	0	0	0	0	1	1	1	0	0	0	0	0	1	8.7	8.7	8.7	13.718	126	126	1	4	1	By matching	By MS/MS	By matching	By matching	By matching
P01780	P01780	1	1	1	Ig heavy chain V-III region JON		>sp|P01780|HV319_HUMAN Ig heavy chain V-III region JON OS=Homo sapiens PE=1 SV=1	1	1	1	1	1	1	0	0	0	0	1	1	1	1	0	0	0	0	1	1	1	1	0	0	0	0	1	1	16.5	16.5	16.5	12.32	115	115	1	6	0.0075805	By MS/MS	By MS/MS	By matching	By matching	By matching
P01781;P01782	P01781;P01782	2;1	1;1	1;1	Ig heavy chain V-III region GAL;Ig heavy chain V-III region DOB		>sp|P01781|HV320_HUMAN Ig heavy chain V-III region GAL OS=Homo sapiens PE=1 SV=1;>sp|P01782|HV321_HUMAN Ig heavy chain V-III region DOB OS=Homo sapiens PE=1 SV=1	2	2	1	1	2	2	0	1	1	0	2	2	1	1	0	0	0	0	1	1	1	1	0	0	0	0	1	1	23.3	13.8	13.8	11.771	116	116;120	1	4	0	By MS/MS	By MS/MS	By matching	By matching	By matching
P01861	P01861	6	1	1	Ig gamma-4 chain C region	IGHG4	>sp|P01861|IGHG4_HUMAN Ig gamma-4 chain C region OS=Homo sapiens GN=IGHG4 PE=1 SV=1	1	6	1	1	6	5	4	4	5	4	5	6	1	1	0	0	0	0	1	1	1	1	0	0	0	0	1	1	23.5	5.2	5.2	35.94	327	327	1	4	0	By MS/MS	By MS/MS	By matching	By matching	By matching
Q3BDU5;P02545-2;P02545-6;P02545-3;P02545	Q3BDU5;P02545-2;P02545-6;P02545-3;P02545	2;2;2;2;2	2;2;2;2;2	2;2;2;2;2	Prelamin-A/C;Lamin-A/C	LMNA	>tr|Q3BDU5|Q3BDU5_HUMAN Prelamin-A/C OS=Homo sapiens GN=LMNA PE=1 SV=1;>sp|P02545-2|LMNA_HUMAN Isoform C of Prelamin-A/C OS=Homo sapiens GN=LMNA;>sp|P02545-6|LMNA_HUMAN Isoform 6 of Prelamin-A/C OS=Homo sapiens GN=LMNA;>sp|P02545-3|LMNA_HUMAN Isoform ADelt	5	2	2	2	1	1	1	0	1	1	2	2	1	1	1	0	1	1	2	2	1	1	1	0	1	1	2	2	4.1	4.1	4.1	55.637	487	487;572;614;634;664	1	9	0	By matching	By MS/MS	By matching	By matching	By MS/MS
P04259	P04259	12	3	0	Keratin, type II cytoskeletal 6B	KRT6B	>sp|P04259|K2C6B_HUMAN Keratin, type II cytoskeletal 6B OS=Homo sapiens GN=KRT6B PE=1 SV=5	1	12	3	0	10	11	3	3	9	10	4	4	2	3	0	0	1	2	0	0	0	0	0	0	0	0	0	0	18.3	6.9	0	60.066	564	564	1	8	0	By MS/MS	By MS/MS	By matching	By matching	By MS/MS
P04350	P04350	16	1	1	Tubulin beta-4A chain	TUBB4A	>sp|P04350|TBB4A_HUMAN Tubulin beta-4A chain OS=Homo sapiens GN=TUBB4A PE=1 SV=2	1	16	1	1	15	13	15	15	15	14	12	12	1	0	0	0	0	0	0	0	1	0	0	0	0	0	0	0	42.8	3.8	3.8	49.585	444	444	1	1	0	By MS/MS	By matching	By matching	By matching	By matching
Q5JYR4;Q5JYR7;P04844-2;P04844	Q5JYR4;Q5JYR7;P04844-2;P04844	1;1;1;1	1;1;1;1	1;1;1;1	Dolichyl-diphosphooligosaccharide--protein glycosyltransferase subunit 2	RPN2	>tr|Q5JYR4|Q5JYR4_HUMAN Dolichyl-diphosphooligosaccharide--protein glycosyltransferase subunit 2 (Fragment) OS=Homo sapiens GN=RPN2 PE=1 SV=5;>tr|Q5JYR7|Q5JYR7_HUMAN Dolichyl-diphosphooligosaccharide--protein glycosyltransferase subunit 2 (Fragment) OS=Hom	4	1	1	1	0	0	1	1	1	1	0	0	0	0	1	1	1	1	0	0	0	0	1	1	1	1	0	0	10.2	10.2	10.2	18.257	167	167;345;615;631	1	4	0.00075358	By matching	By matching	By MS/MS	By matching	By matching
P06311	P06311	1	1	1	Ig kappa chain V-III region IARC/BL41		>sp|P06311|KV311_HUMAN Ig kappa chain V-III region IARC/BL41 OS=Homo sapiens PE=4 SV=1	1	1	1	1	1	1	0	0	0	0	1	1	1	1	0	0	0	0	1	1	1	1	0	0	0	0	1	1	12.5	12.5	12.5	14.07	128	128	1	6	0	By MS/MS	By MS/MS	By matching	By matching	By matching
P06850	P06850	1	1	1	Corticoliberin	CRH	>sp|P06850|CRF_HUMAN Corticoliberin OS=Homo sapiens GN=CRH PE=1 SV=1	1	1	1	1	0	1	1	0	1	0	0	0	0	1	1	0	1	0	0	0	0	1	1	0	1	0	0	0	3.6	3.6	3.6	21.422	196	196	1	3	1	By matching	By MS/MS	By matching	By matching	By matching
P07585-2;P07585	P07585-2;P07585	1;1	1;1	1;1	Decorin	DCN	>sp|P07585-2|PGS2_HUMAN Isoform B of Decorin OS=Homo sapiens GN=DCN;>sp|P07585|PGS2_HUMAN Decorin OS=Homo sapiens GN=DCN PE=1 SV=1	2	1	1	1	1	1	1	1	0	0	0	0	1	1	1	1	0	0	0	0	1	1	1	1	0	0	0	0	5.2	5.2	5.2	27.353	250	250;359	1	4	0.0021322	By MS/MS	By MS/MS	By matching	By matching	By matching
P07954-2;P07954	P07954-2;P07954	1;1	1;1	1;1	Fumarate hydratase, mitochondrial	FH	>sp|P07954-2|FUMH_HUMAN Isoform Cytoplasmic of Fumarate hydratase, mitochondrial OS=Homo sapiens GN=FH;>sp|P07954|FUMH_HUMAN Fumarate hydratase, mitochondrial OS=Homo sapiens GN=FH PE=1 SV=3	2	1	1	1	1	1	1	1	0	0	0	0	1	1	1	1	0	0	0	0	1	1	1	1	0	0	0	0	3	3	3	50.212	467	467;510	1	4	0	By MS/MS	By MS/MS	By matching	By matching	By matching
Q5JR08;P61586;P08134	Q5JR08;P61586;P08134	1;1;1	1;1;1	1;1;1	Transforming protein RhoA;Rho-related GTP-binding protein RhoC	RHOC;RHOA	>tr|Q5JR08|Q5JR08_HUMAN Rho-related GTP-binding protein RhoC (Fragment) OS=Homo sapiens GN=RHOC PE=1 SV=5;>sp|P61586|RHOA_HUMAN Transforming protein RhoA OS=Homo sapiens GN=RHOA PE=1 SV=1;>sp|P08134|RHOC_HUMAN Rho-related GTP-binding protein RhoC OS=Homo s	3	1	1	1	1	1	1	1	1	1	1	1	1	1	1	1	1	1	1	1	1	1	1	1	1	1	1	1	4.2	4.2	4.2	21.58	189	189;193;193	1	8	0.0045902	By MS/MS	By MS/MS	By MS/MS	By MS/MS	By MS/MS
P09525-2;Q6P452;P09525	P09525-2;Q6P452;P09525	3;3;3	3;3;3	3;3;3	Annexin A4;Annexin	ANXA4	>sp|P09525-2|ANXA4_HUMAN Isoform 2 of Annexin A4 OS=Homo sapiens GN=ANXA4;>tr|Q6P452|Q6P452_HUMAN Annexin OS=Homo sapiens GN=ANXA4 PE=1 SV=1;>sp|P09525|ANXA4_HUMAN Annexin A4 OS=Homo sapiens GN=ANXA4 PE=1 SV=4	3	3	3	3	3	1	2	2	2	1	1	1	3	1	2	2	2	1	1	1	3	1	2	2	2	1	1	1	14.3	14.3	14.3	27.062	237	237;299;319	1	13	0	By MS/MS	By MS/MS	By matching	By MS/MS	By matching
P11047	P11047	1	1	1	Laminin subunit gamma-1	LAMC1	>sp|P11047|LAMC1_HUMAN Laminin subunit gamma-1 OS=Homo sapiens GN=LAMC1 PE=1 SV=3	1	1	1	1	1	1	1	1	1	1	1	1	1	1	1	1	1	1	1	1	1	1	1	1	1	1	1	1	0.9	0.9	0.9	177.6	1609	1609	1	8	0	By MS/MS	By MS/MS	By MS/MS	By MS/MS	By matching
P11177-3;P11177-2;P11177	P11177-3;P11177-2;P11177	2;2;2	2;2;2	2;2;2	Pyruvate dehydrogenase E1 component subunit beta, mitochondrial	PDHB	>sp|P11177-3|ODPB_HUMAN Isoform 3 of Pyruvate dehydrogenase E1 component subunit beta, mitochondrial OS=Homo sapiens GN=PDHB;>sp|P11177-2|ODPB_HUMAN Isoform 2 of Pyruvate dehydrogenase E1 component subunit beta, mitochondrial OS=Homo sapiens GN=PDHB;>sp|P1	3	2	2	2	2	2	2	2	1	1	2	1	2	2	2	2	1	1	2	1	2	2	2	2	1	1	2	1	8.2	8.2	8.2	37.514	341	341;341;359	1	13	0	By MS/MS	By MS/MS	By MS/MS	By MS/MS	By MS/MS
P11234;P11233;P11234-3;P11234-2	P11234;P11233;P11234-3;P11234-2	1;1;1;1	1;1;1;1	1;1;1;1	Ras-related protein Ral-B;Ras-related protein Ral-A	RALB;RALA	>sp|P11234|RALB_HUMAN Ras-related protein Ral-B OS=Homo sapiens GN=RALB PE=1 SV=1;>sp|P11233|RALA_HUMAN Ras-related protein Ral-A OS=Homo sapiens GN=RALA PE=1 SV=1;>sp|P11234-3|RALB_HUMAN Isoform 3 of Ras-related protein Ral-B OS=Homo sapiens GN=RALB;>sp|P	4	1	1	1	0	0	1	1	1	1	1	1	0	0	1	1	1	1	1	1	0	0	1	1	1	1	1	1	5.8	5.8	5.8	23.408	206	206;206;227;228	1	6	0	By matching	By matching	By MS/MS	By MS/MS	By MS/MS
P11388;P11388-2;P11388-3;P11388-4	P11388;P11388-2;P11388-3;P11388-4	1;1;1;1	1;1;1;1	1;1;1;1	DNA topoisomerase 2-alpha	TOP2A	>sp|P11388|TOP2A_HUMAN DNA topoisomerase 2-alpha OS=Homo sapiens GN=TOP2A PE=1 SV=3;>sp|P11388-2|TOP2A_HUMAN Isoform 2 of DNA topoisomerase 2-alpha OS=Homo sapiens GN=TOP2A;>sp|P11388-3|TOP2A_HUMAN Isoform 3 of DNA topoisomerase 2-alpha OS=Homo sapiens GN=	4	1	1	1	1	1	1	1	1	1	1	1	1	1	1	1	1	1	1	1	1	1	1	1	1	1	1	1	1.1	1.1	1.1	174.38	1531	1531;1557;1567;1612	1	8	0.00075075	By matching	By matching	By MS/MS	By matching	By MS/MS
P12235;V9GYG0	P12235;V9GYG0	6;5	1;1	1;1	ADP/ATP translocase 1	SLC25A4	>sp|P12235|ADT1_HUMAN ADP/ATP translocase 1 OS=Homo sapiens GN=SLC25A4 PE=1 SV=4;>tr|V9GYG0|V9GYG0_HUMAN ADP/ATP translocase 1 OS=Homo sapiens GN=SLC25A4 PE=1 SV=1	2	6	1	1	4	4	6	5	4	4	2	4	1	1	1	1	1	1	1	1	1	1	1	1	1	1	1	1	20.8	7.4	7.4	33.064	298	298;208	1	8	0	By matching	By matching	By MS/MS	By MS/MS	By matching
P13994	P13994	1	1	1	Coiled-coil domain-containing protein 130	CCDC130	>sp|P13994|CC130_HUMAN Coiled-coil domain-containing protein 130 OS=Homo sapiens GN=CCDC130 PE=1 SV=2	1	1	1	1	0	0	0	0	1	1	1	1	0	0	0	0	1	1	1	1	0	0	0	0	1	1	1	1	4	4	4	44.802	396	396	1	4	0.00075529	By matching	By matching	By matching	By matching	By MS/MS
P16989-2	P16989-2	10	1	1	Y-box-binding protein 3	YBX3	>sp|P16989-2|YBOX3_HUMAN Isoform 2 of Y-box-binding protein 3 OS=Homo sapiens GN=YBX3	1	10	1	1	2	2	6	7	9	9	10	9	0	0	0	0	1	1	1	1	0	0	0	0	1	1	1	1	59.7	7.9	7.9	31.947	303	303	1	4	0	By matching	By matching	By matching	By matching	By MS/MS
P17066;P48741	P17066	9;4	1;1	1;1	Heat shock 70 kDa protein 6	HSPA6	>sp|P17066|HSP76_HUMAN Heat shock 70 kDa protein 6 OS=Homo sapiens GN=HSPA6 PE=1 SV=2	2	9	1	1	7	7	9	8	8	6	7	7	1	1	1	1	1	1	1	1	1	1	1	1	1	1	1	1	15.7	1.7	1.7	71.027	643	643;367	1	9	0	By MS/MS	By MS/MS	By MS/MS	By MS/MS	By MS/MS
P17483	P17483	1	1	1	Homeobox protein Hox-B4	HOXB4	>sp|P17483|HXB4_HUMAN Homeobox protein Hox-B4 OS=Homo sapiens GN=HOXB4 PE=2 SV=2	1	1	1	1	1	1	0	1	1	0	1	1	1	1	0	1	1	0	1	1	1	1	0	1	1	0	1	1	8	8	8	27.604	251	251	1	6	0.0070064	By matching	By MS/MS	By matching	By MS/MS	By MS/MS
P20042	P20042	2	2	2	Eukaryotic translation initiation factor 2 subunit 2	EIF2S2	>sp|P20042|IF2B_HUMAN Eukaryotic translation initiation factor 2 subunit 2 OS=Homo sapiens GN=EIF2S2 PE=1 SV=2	1	2	2	2	1	1	1	0	1	0	2	1	1	1	1	0	1	0	2	1	1	1	1	0	1	0	2	1	7.5	7.5	7.5	38.388	333	333	1	7	0.0075901	By matching	By matching	By matching	By matching	By matching
P20618	P20618	1	1	1	Proteasome subunit beta type-1	PSMB1	>sp|P20618|PSB1_HUMAN Proteasome subunit beta type-1 OS=Homo sapiens GN=PSMB1 PE=1 SV=2	1	1	1	1	0	1	1	1	0	0	0	0	0	1	1	1	0	0	0	0	0	1	1	1	0	0	0	0	5.8	5.8	5.8	26.489	241	241	1	3	0	By matching	By matching	By MS/MS	By MS/MS	By matching
P22033	P22033	2	2	2	Methylmalonyl-CoA mutase, mitochondrial	MUT	>sp|P22033|MUTA_HUMAN Methylmalonyl-CoA mutase, mitochondrial OS=Homo sapiens GN=MUT PE=1 SV=4	1	2	2	2	2	2	2	2	1	1	1	1	2	2	2	2	1	1	1	1	2	2	2	2	1	1	1	1	3.2	3.2	3.2	83.134	750	750	1	12	0	By MS/MS	By MS/MS	By matching	By MS/MS	By matching
Q5T7Y5;Q5T7Y4;P23297	Q5T7Y5;Q5T7Y4;P23297	1;1;1	1;1;1	1;1;1	Protein S100-A1	S100A1	>tr|Q5T7Y5|Q5T7Y5_HUMAN Protein S100-A1 (Fragment) OS=Homo sapiens GN=S100A1 PE=1 SV=1;>tr|Q5T7Y4|Q5T7Y4_HUMAN Protein S100-A1 OS=Homo sapiens GN=S100A1 PE=1 SV=1;>sp|P23297|S10A1_HUMAN Protein S100-A1 OS=Homo sapiens GN=S100A1 PE=1 SV=2	3	1	1	1	1	1	1	1	1	1	1	1	1	1	1	1	1	1	1	1	1	1	1	1	1	1	1	1	61.8	61.8	61.8	3.8223	34	34;53;94	1	8	0	By MS/MS	By MS/MS	By MS/MS	By MS/MS	By MS/MS
P25445-6;P25445	P25445-6;P25445	1;1	1;1	1;1	Tumor necrosis factor receptor superfamily member 6	FAS	>sp|P25445-6|TNR6_HUMAN Isoform 6 of Tumor necrosis factor receptor superfamily member 6 OS=Homo sapiens GN=FAS;>sp|P25445|TNR6_HUMAN Tumor necrosis factor receptor superfamily member 6 OS=Homo sapiens GN=FAS PE=1 SV=1	2	1	1	1	0	1	1	1	0	1	0	0	0	1	1	1	0	1	0	0	0	1	1	1	0	1	0	0	5.1	5.1	5.1	35.386	314	314;335	1	4	0.00075873	By matching	By matching	By MS/MS	By MS/MS	By matching
P25788-2;P25788	P25788-2;P25788	1;1	1;1	1;1	Proteasome subunit alpha type-3	PSMA3	>sp|P25788-2|PSA3_HUMAN Isoform 2 of Proteasome subunit alpha type-3 OS=Homo sapiens GN=PSMA3;>sp|P25788|PSA3_HUMAN Proteasome subunit alpha type-3 OS=Homo sapiens GN=PSMA3 PE=1 SV=2	2	1	1	1	1	1	1	1	0	0	0	0	1	1	1	1	0	0	0	0	1	1	1	1	0	0	0	0	4.8	4.8	4.8	27.647	248	248;255	1	4	0.0086634	By MS/MS	By matching	By MS/MS	By MS/MS	By matching
P27540-2;P27540-3;P27540-4;P27540	P27540-2;P27540-3;P27540-4;P27540	1;1;1;1	1;1;1;1	1;1;1;1	Aryl hydrocarbon receptor nuclear translocator	ARNT	>sp|P27540-2|ARNT_HUMAN Isoform 2 of Aryl hydrocarbon receptor nuclear translocator OS=Homo sapiens GN=ARNT;>sp|P27540-3|ARNT_HUMAN Isoform 3 of Aryl hydrocarbon receptor nuclear translocator OS=Homo sapiens GN=ARNT;>sp|P27540-4|ARNT_HUMAN Isoform 4 of Ary	4	1	1	1	1	0	1	1	0	1	0	0	1	0	1	1	0	1	0	0	1	0	1	1	0	1	0	0	1.9	1.9	1.9	84.947	774	774;775;787;789	1	4	0	By matching	By matching	By matching	By MS/MS	By matching
P29692-3;E9PL71;E9PN91	P29692-3;E9PL71;E9PN91	7;6;5	1;1;1	1;1;1	Elongation factor 1-delta	EEF1D	>sp|P29692-3|EF1D_HUMAN Isoform 3 of Elongation factor 1-delta OS=Homo sapiens GN=EEF1D;>tr|E9PL71|E9PL71_HUMAN Elongation factor 1-delta (Fragment) OS=Homo sapiens GN=EEF1D PE=1 SV=1;>tr|E9PN91|E9PN91_HUMAN Elongation factor 1-delta OS=Homo sapiens GN=EEF	3	7	1	1	7	7	7	7	7	6	6	6	1	1	1	1	1	0	0	0	1	1	1	1	1	0	0	0	36.6	8.2	8.2	28.558	257	257;187;106	1	5	0.00075472	By MS/MS	By MS/MS	By MS/MS	By MS/MS	By matching
P30049	P30049	1	1	1	ATP synthase subunit delta, mitochondrial	ATP5D	>sp|P30049|ATPD_HUMAN ATP synthase subunit delta, mitochondrial OS=Homo sapiens GN=ATP5D PE=1 SV=2	1	1	1	1	0	0	1	1	1	1	0	0	0	0	1	1	1	1	0	0	0	0	1	1	1	1	0	0	8.3	8.3	8.3	17.49	168	168	1	4	0	By matching	By matching	By matching	By MS/MS	By matching
P30154-5;P30154-4;P30154;P30154-2;H0YDG7;P30154-3	P30154-5;P30154-4;P30154;P30154-2;H0YDG7;P30154-3	4;4;4;4;3;3	1;1;1;1;1;1	1;1;1;1;1;1	Serine/threonine-protein phosphatase 2A 65 kDa regulatory subunit A beta isoform	PPP2R1B	>sp|P30154-5|2AAB_HUMAN Isoform 5 of Serine/threonine-protein phosphatase 2A 65 kDa regulatory subunit A beta isoform OS=Homo sapiens GN=PPP2R1B;>sp|P30154-4|2AAB_HUMAN Isoform 4 of Serine/threonine-protein phosphatase 2A 65 kDa regulatory subunit A beta i	6	4	1	1	4	4	4	4	4	2	4	4	1	1	1	1	1	0	1	1	1	1	1	1	1	0	1	1	8.9	2.1	2.1	52.213	474	474;556;601;667;224;603	1	7	0	By MS/MS	By MS/MS	By MS/MS	By MS/MS	By matching
P31323	P31323	2	1	1	cAMP-dependent protein kinase type II-beta regulatory subunit	PRKAR2B	>sp|P31323|KAP3_HUMAN cAMP-dependent protein kinase type II-beta regulatory subunit OS=Homo sapiens GN=PRKAR2B PE=1 SV=3	1	2	1	1	2	2	2	2	2	2	2	2	1	1	1	1	1	1	1	1	1	1	1	1	1	1	1	1	8.4	5	5	46.302	418	418	1	11	0.0064599	By MS/MS	By MS/MS	By MS/MS	By matching	By matching
P35580;P35580-5;P35580-2;P35580-3;P35580-4	P35580;P35580-5;P35580-2;P35580-3;P35580-4	1;1;1;1;1	1;1;1;1;1	1;1;1;1;1	Myosin-10	MYH10	>sp|P35580|MYH10_HUMAN Myosin-10 OS=Homo sapiens GN=MYH10 PE=1 SV=3;>sp|P35580-5|MYH10_HUMAN Isoform 5 of Myosin-10 OS=Homo sapiens GN=MYH10;>sp|P35580-2|MYH10_HUMAN Isoform 2 of Myosin-10 OS=Homo sapiens GN=MYH10;>sp|P35580-3|MYH10_HUMAN Isoform 3 of Myos	5	1	1	1	1	0	1	1	0	0	0	0	1	0	1	1	0	0	0	0	1	0	1	1	0	0	0	0	0.8	0.8	0.8	229	1976	1976;1985;1992;1997;2007	1	3	0	By matching	By matching	By matching	By MS/MS	By matching
P35858;P35858-2	P35858;P35858-2	1;1	1;1	1;1	Insulin-like growth factor-binding protein complex acid labile subunit	IGFALS	>sp|P35858|ALS_HUMAN Insulin-like growth factor-binding protein complex acid labile subunit OS=Homo sapiens GN=IGFALS PE=1 SV=1;>sp|P35858-2|ALS_HUMAN Isoform 2 of Insulin-like growth factor-binding protein complex acid labile subunit OS=Homo sapiens GN=IG	2	1	1	1	0	0	0	1	1	0	1	0	0	0	0	1	1	0	1	0	0	0	0	1	1	0	1	0	2.3	2.3	2.3	66.034	605	605;643	1	3	0.0086313	By matching	By matching	By matching	By MS/MS	By MS/MS
P36405	P36405	1	1	1	ADP-ribosylation factor-like protein 3	ARL3	>sp|P36405|ARL3_HUMAN ADP-ribosylation factor-like protein 3 OS=Homo sapiens GN=ARL3 PE=1 SV=2	1	1	1	1	1	1	1	1	1	1	1	1	1	1	1	1	1	1	1	1	1	1	1	1	1	1	1	1	6	6	6	20.455	182	182	1	8	0.0086527	By matching	By matching	By matching	By matching	By MS/MS
X6RJP6;P37802;P37802-2	X6RJP6;P37802;P37802-2	2;2;1	2;2;1	2;2;1	Transgelin-2	TAGLN2	>tr|X6RJP6|X6RJP6_HUMAN Transgelin-2 (Fragment) OS=Homo sapiens GN=TAGLN2 PE=1 SV=1;>sp|P37802|TAGL2_HUMAN Transgelin-2 OS=Homo sapiens GN=TAGLN2 PE=1 SV=3;>sp|P37802-2|TAGL2_HUMAN Isoform 2 of Transgelin-2 OS=Homo sapiens GN=TAGLN2	3	2	2	2	2	2	2	1	1	1	1	1	2	2	2	1	1	1	1	1	2	2	2	1	1	1	1	1	12.3	12.3	12.3	21.086	187	187;199;220	1	11	0.0026864	By MS/MS	By matching	By matching	By matching	By MS/MS
P38919	P38919	3	1	1	Eukaryotic initiation factor 4A-III;Eukaryotic initiation factor 4A-III, N-terminally processed	EIF4A3	>sp|P38919|IF4A3_HUMAN Eukaryotic initiation factor 4A-III OS=Homo sapiens GN=EIF4A3 PE=1 SV=4	1	3	1	1	3	3	1	1	2	2	2	2	1	1	0	0	1	1	1	1	1	1	0	0	1	1	1	1	9.2	3.2	3.2	46.871	411	411	1	6	0	By matching	By matching	By matching	By matching	By MS/MS
P42025	P42025	3	1	1	Beta-centractin	ACTR1B	>sp|P42025|ACTY_HUMAN Beta-centractin OS=Homo sapiens GN=ACTR1B PE=1 SV=1	1	3	1	1	1	2	2	3	2	2	0	2	1	1	1	1	0	0	0	0	1	1	1	1	0	0	0	0	17	4	4	42.293	376	376	1	4	0.001487	By MS/MS	By matching	By MS/MS	By matching	By matching
P46939;P46939-2	P46939;P46939-2	1;1	1;1	1;1	Utrophin	UTRN	>sp|P46939|UTRO_HUMAN Utrophin OS=Homo sapiens GN=UTRN PE=1 SV=2;>sp|P46939-2|UTRO_HUMAN Isoform 2 of Utrophin OS=Homo sapiens GN=UTRN	2	1	1	1	1	0	1	1	0	0	0	0	1	0	1	1	0	0	0	0	1	0	1	1	0	0	0	0	0.4	0.4	0.4	394.46	3433	3433;3438	1	3	0	By matching	By matching	By MS/MS	By matching	By matching
P47755;C9JUG7;P47755-2;F8W9N7;A0A0D9SET8	P47755;C9JUG7;P47755-2;F8W9N7;A0A0D9SET8	2;1;1;1;1	2;1;1;1;1	2;1;1;1;1	F-actin-capping protein subunit alpha-2	CAPZA2	>sp|P47755|CAZA2_HUMAN F-actin-capping protein subunit alpha-2 OS=Homo sapiens GN=CAPZA2 PE=1 SV=3;>tr|C9JUG7|C9JUG7_HUMAN F-actin-capping protein subunit alpha-2 OS=Homo sapiens GN=CAPZA2 PE=1 SV=1;>sp|P47755-2|CAZA2_HUMAN Isoform 2 of F-actin-capping pro	5	2	2	2	0	2	2	1	2	2	1	1	0	2	2	1	2	2	1	1	0	2	2	1	2	2	1	1	11.5	11.5	11.5	32.949	286	286;146;172;174;174	1	11	0	By matching	By matching	By matching	By MS/MS	By MS/MS
P48059;P48059-4;P48059-2;P48059-5;P48059-3	P48059;P48059-4;P48059-2;P48059-5;P48059-3	1;1;1;1;1	1;1;1;1;1	1;1;1;1;1	LIM and senescent cell antigen-like-containing domain protein 1	LIMS1	>sp|P48059|LIMS1_HUMAN LIM and senescent cell antigen-like-containing domain protein 1 OS=Homo sapiens GN=LIMS1 PE=1 SV=4;>sp|P48059-4|LIMS1_HUMAN Isoform 4 of LIM and senescent cell antigen-like-containing domain protein 1 OS=Homo sapiens GN=LIMS1;>sp|P48	5	1	1	1	0	0	1	1	1	1	0	0	0	0	1	1	1	1	0	0	0	0	1	1	1	1	0	0	3.7	3.7	3.7	37.251	325	325;329;337;362;387	1	4	0.0026792	By matching	By matching	By MS/MS	By matching	By matching
P49006	P49006	1	1	1	MARCKS-related protein	MARCKSL1	>sp|P49006|MRP_HUMAN MARCKS-related protein OS=Homo sapiens GN=MARCKSL1 PE=1 SV=2	1	1	1	1	0	1	1	1	1	1	0	0	0	1	1	1	1	1	0	0	0	1	1	1	1	1	0	0	7.7	7.7	7.7	19.529	195	195	1	5	0	By matching	By matching	By MS/MS	By MS/MS	By MS/MS
P50402;Q5HY57	P50402;Q5HY57	3;2	3;2	3;2	Emerin	EMD	>sp|P50402|EMD_HUMAN Emerin OS=Homo sapiens GN=EMD PE=1 SV=1;>tr|Q5HY57|Q5HY57_HUMAN Emerin OS=Homo sapiens GN=EMD PE=1 SV=1	2	3	3	3	1	3	3	2	2	1	1	1	1	3	3	2	2	1	1	1	1	3	3	2	2	1	1	1	14.6	14.6	14.6	28.994	254	254;219	1	14	0	By MS/MS	By MS/MS	By MS/MS	By MS/MS	By MS/MS
P50750;P50750-2	P50750;P50750-2	2;2	1;1	1;1	Cyclin-dependent kinase 9	CDK9	>sp|P50750|CDK9_HUMAN Cyclin-dependent kinase 9 OS=Homo sapiens GN=CDK9 PE=1 SV=3;>sp|P50750-2|CDK9_HUMAN Isoform 2 of Cyclin-dependent kinase 9 OS=Homo sapiens GN=CDK9	2	2	1	1	1	2	1	2	2	2	1	1	0	1	0	1	1	1	0	0	0	1	0	1	1	1	0	0	5.4	3.2	3.2	42.777	372	372;489	1	4	0.0026508	By matching	By matching	By matching	By MS/MS	By MS/MS
P51991-2	P51991-2	15	2	2	Heterogeneous nuclear ribonucleoprotein A3	HNRNPA3	>sp|P51991-2|ROA3_HUMAN Isoform 2 of Heterogeneous nuclear ribonucleoprotein A3 OS=Homo sapiens GN=HNRNPA3	1	15	2	2	8	10	10	13	14	12	13	15	1	1	1	1	1	1	1	2	1	1	1	1	1	1	1	2	36.2	3.9	3.9	37.029	356	356	1	9	0.0076046	By matching	By matching	By MS/MS	By MS/MS	By MS/MS
P52732	P52732	1	1	1	Kinesin-like protein KIF11	KIF11	>sp|P52732|KIF11_HUMAN Kinesin-like protein KIF11 OS=Homo sapiens GN=KIF11 PE=1 SV=2	1	1	1	1	0	0	1	1	1	1	0	0	0	0	1	1	1	1	0	0	0	0	1	1	1	1	0	0	1.2	1.2	1.2	119.16	1056	1056	1	4	0.0020733	By matching	By matching	By MS/MS	By MS/MS	By matching
P54136-2;P54136	P54136-2;P54136	2;2	2;2	2;2	Arginine--tRNA ligase, cytoplasmic	RARS	>sp|P54136-2|SYRC_HUMAN Isoform Monomeric of Arginine--tRNA ligase, cytoplasmic OS=Homo sapiens GN=RARS;>sp|P54136|SYRC_HUMAN Arginine--tRNA ligase, cytoplasmic OS=Homo sapiens GN=RARS PE=1 SV=2	2	2	2	2	0	0	1	2	1	0	0	0	0	0	1	2	1	0	0	0	0	0	1	2	1	0	0	0	3.7	3.7	3.7	67.14	588	588;660	1	4	0.0027322	By matching	By matching	By MS/MS	By MS/MS	By matching
P54727-2;P54727	P54727-2;P54727	1;1	1;1	1;1	UV excision repair protein RAD23 homolog B	RAD23B	>sp|P54727-2|RD23B_HUMAN Isoform 2 of UV excision repair protein RAD23 homolog B OS=Homo sapiens GN=RAD23B;>sp|P54727|RD23B_HUMAN UV excision repair protein RAD23 homolog B OS=Homo sapiens GN=RAD23B PE=1 SV=1	2	1	1	1	1	1	1	1	1	0	1	1	1	1	1	1	1	0	1	1	1	1	1	1	1	0	1	1	2.7	2.7	2.7	35.004	337	337;409	1	7	0.0097919	By matching	By matching	By matching	By MS/MS	By matching
P55010	P55010	1	1	1	Eukaryotic translation initiation factor 5	EIF5	>sp|P55010|IF5_HUMAN Eukaryotic translation initiation factor 5 OS=Homo sapiens GN=EIF5 PE=1 SV=2	1	1	1	1	1	1	1	1	1	1	1	1	1	1	1	1	1	1	1	1	1	1	1	1	1	1	1	1	2.1	2.1	2.1	49.222	431	431	1	8	0.0069886	By matching	By matching	By MS/MS	By MS/MS	By matching
P55081	P55081	1	1	1	Microfibrillar-associated protein 1	MFAP1	>sp|P55081|MFAP1_HUMAN Microfibrillar-associated protein 1 OS=Homo sapiens GN=MFAP1 PE=1 SV=2	1	1	1	1	1	1	1	0	1	0	1	1	1	1	1	0	1	0	1	1	1	1	1	0	1	0	1	1	4.6	4.6	4.6	51.958	439	439	1	6	0	By MS/MS	By MS/MS	By MS/MS	By matching	By MS/MS
P60468	P60468	2	2	2	Protein transport protein Sec61 subunit beta	SEC61B	>sp|P60468|SC61B_HUMAN Protein transport protein Sec61 subunit beta OS=Homo sapiens GN=SEC61B PE=1 SV=2	1	2	2	2	1	1	2	2	2	2	2	1	1	1	2	2	2	2	2	1	1	1	2	2	2	2	2	1	19.8	19.8	19.8	9.9743	96	96	1	13	0	By MS/MS	By MS/MS	By MS/MS	By MS/MS	By MS/MS
Q5JYX0;P60953-1;P60953	Q5JYX0;P60953-1;P60953	1;1;1	1;1;1	1;1;1	Cell division control protein 42 homolog	CDC42	>tr|Q5JYX0|Q5JYX0_HUMAN Cell division control protein 42 homolog (Fragment) OS=Homo sapiens GN=CDC42 PE=1 SV=1;>sp|P60953-1|CDC42_HUMAN Isoform 1 of Cell division control protein 42 homolog OS=Homo sapiens GN=CDC42;>sp|P60953|CDC42_HUMAN Cell division cont	3	1	1	1	0	1	1	1	1	1	1	1	0	1	1	1	1	1	1	1	0	1	1	1	1	1	1	1	15.4	15.4	15.4	15.18	136	136;191;191	1	7	0.0027435	By matching	By matching	By MS/MS	By matching	By MS/MS
P62318-2;P62318	P62318-2;P62318	2;2	2;2	2;2	Small nuclear ribonucleoprotein Sm D3	SNRPD3	>sp|P62318-2|SMD3_HUMAN Isoform 2 of Small nuclear ribonucleoprotein Sm D3 OS=Homo sapiens GN=SNRPD3;>sp|P62318|SMD3_HUMAN Small nuclear ribonucleoprotein Sm D3 OS=Homo sapiens GN=SNRPD3 PE=1 SV=1	2	2	2	2	1	1	1	1	2	1	1	1	1	1	1	1	2	1	1	1	1	1	1	1	2	1	1	1	15.8	15.8	15.8	13.291	120	120;126	1	9	0	By MS/MS	By MS/MS	By MS/MS	By MS/MS	By MS/MS
P63267;P62736;P63267-2;C9JFL5;F6UVQ4;F6QUT6;F8WB63;B8ZZJ2	P63267;P62736;P63267-2	16;16;13;7;7;7;5;5	1;1;0;1;1;1;0;0	1;1;0;1;1;1;0;0	Actin, gamma-enteric smooth muscle;Actin, aortic smooth muscle	ACTG2;ACTA2	>sp|P63267|ACTH_HUMAN Actin, gamma-enteric smooth muscle OS=Homo sapiens GN=ACTG2 PE=1 SV=1;>sp|P62736|ACTA_HUMAN Actin, aortic smooth muscle OS=Homo sapiens GN=ACTA2 PE=1 SV=1;>sp|P63267-2|ACTH_HUMAN Isoform 2 of Actin, gamma-enteric smooth muscle OS=Homo	8	16	1	1	15	16	14	14	13	13	14	14	1	1	1	1	1	1	1	1	1	1	1	1	1	1	1	1	51.1	2.9	2.9	41.876	376	376;377;333;145;151;151;105;119	1	8	0	By MS/MS	By MS/MS	By MS/MS	By MS/MS	By MS/MS
P62913-2	P62913-2	5	1	1	60S ribosomal protein L11	RPL11	>sp|P62913-2|RL11_HUMAN Isoform 2 of 60S ribosomal protein L11 OS=Homo sapiens GN=RPL11	1	5	1	1	3	3	4	3	5	5	5	5	1	1	1	1	1	1	1	1	1	1	1	1	1	1	1	1	37.3	6.2	6.2	20.124	177	177	1	8	0	By MS/MS	By MS/MS	By MS/MS	By MS/MS	By MS/MS
P79522-2;P79522	P79522-2;P79522	1;1	1;1	1;1	Proline-rich protein 3	PRR3	>sp|P79522-2|PRR3_HUMAN Isoform 2 of Proline-rich protein 3 OS=Homo sapiens GN=PRR3;>sp|P79522|PRR3_HUMAN Proline-rich protein 3 OS=Homo sapiens GN=PRR3 PE=1 SV=2	2	1	1	1	0	0	0	0	0	1	1	1	0	0	0	0	0	1	1	1	0	0	0	0	0	1	1	1	10.2	10.2	10.2	18.644	167	167;188	1	3	0	By matching	By matching	By matching	By matching	By matching
P83105	P83105	1	1	1	Serine protease HTRA4	HTRA4	>sp|P83105|HTRA4_HUMAN Serine protease HTRA4 OS=Homo sapiens GN=HTRA4 PE=2 SV=1	1	1	1	1	1	0	1	1	0	0	0	0	1	0	1	1	0	0	0	0	1	0	1	1	0	0	0	0	1.5	1.5	1.5	50.978	476	476	1	3	0.0081149	By matching	By matching	By MS/MS	By MS/MS	By matching
Q00577	Q00577	2	2	2	Transcriptional activator protein Pur-alpha	PURA	>sp|Q00577|PURA_HUMAN Transcriptional activator protein Pur-alpha OS=Homo sapiens GN=PURA PE=1 SV=2	1	2	2	2	0	0	0	0	0	1	1	2	0	0	0	0	0	1	1	2	0	0	0	0	0	1	1	2	10.9	10.9	10.9	34.91	322	322	1	4	0	By matching	By matching	By matching	By matching	By matching
Q01518-2;Q01518;Q5T0R7;Q5T0R6;Q5T0R5;Q5T0R4;Q5T0R3;Q5T0R2;Q5T0R1;P40123-3;Q5T0R9;B7Z385;A0A087X0J3;A0A087WZ15;P40123-2;E9PDI2;P40123	Q01518-2;Q01518;Q5T0R7;Q5T0R6;Q5T0R5;Q5T0R4;Q5T0R3;Q5T0R2;Q5T0R1;P40123-3;Q5T0R9;B7Z385;A0A087X0J3;A0A087WZ15;P40123-2;E9PDI2;P40123	2;2;1;1;1;1;1;1;1;1;1;1;1;1;1;1;1	2;2;1;1;1;1;1;1;1;1;1;1;1;1;1;1;1	2;2;1;1;1;1;1;1;1;1;1;1;1;1;1;1;1	Adenylyl cyclase-associated protein 1;Adenylyl cyclase-associated protein 2;Adenylyl cyclase-associated protein	CAP1;CAP2	>sp|Q01518-2|CAP1_HUMAN Isoform 2 of Adenylyl cyclase-associated protein 1 OS=Homo sapiens GN=CAP1;>sp|Q01518|CAP1_HUMAN Adenylyl cyclase-associated protein 1 OS=Homo sapiens GN=CAP1 PE=1 SV=5;>tr|Q5T0R7|Q5T0R7_HUMAN Adenylyl cyclase-associated protein (Fr	17	2	2	2	1	2	1	1	0	1	1	1	1	2	1	1	0	1	1	1	1	2	1	1	0	1	1	1	4.4	4.4	4.4	51.83	474	474;475;174;176;180;202;203;208;215;217;263;365;394;394;413;451;477	1	8	0	By MS/MS	By MS/MS	By MS/MS	By MS/MS	By matching
Q04917;F8WEB6;A2IDB1	Q04917;F8WEB6;A2IDB1	2;1;1	2;1;1	2;1;1	14-3-3 protein eta	YWHAH	>sp|Q04917|1433F_HUMAN 14-3-3 protein eta OS=Homo sapiens GN=YWHAH PE=1 SV=4;>tr|F8WEB6|F8WEB6_HUMAN 14-3-3 protein eta OS=Homo sapiens GN=YWHAH PE=1 SV=1;>tr|A2IDB1|A2IDB1_HUMAN 14-3-3 protein eta OS=Homo sapiens GN=YWHAH PE=1 SV=1	3	2	2	2	0	0	1	2	1	1	0	1	0	0	1	2	1	1	0	1	0	0	1	2	1	1	0	1	12.6	12.6	12.6	28.218	246	246;39;72	1	6	0.0027416	By matching	By matching	By MS/MS	By MS/MS	By matching
Q06210-2;Q06210	Q06210-2;Q06210	1;1	1;1	1;1	Glutamine--fructose-6-phosphate aminotransferase [isomerizing] 1	GFPT1	>sp|Q06210-2|GFPT1_HUMAN Isoform 2 of Glutamine--fructose-6-phosphate aminotransferase [isomerizing] 1 OS=Homo sapiens GN=GFPT1;>sp|Q06210|GFPT1_HUMAN Glutamine--fructose-6-phosphate aminotransferase [isomerizing] 1 OS=Homo sapiens GN=GFPT1 PE=1 SV=3	2	1	1	1	1	1	1	1	1	1	0	0	1	1	1	1	1	1	0	0	1	1	1	1	1	1	0	0	2.1	2.1	2.1	76.758	681	681;699	1	6	0.0026972	By matching	By MS/MS	By matching	By matching	By matching
Q08378-4;Q08378-2;Q08378	Q08378-4;Q08378-2;Q08378	1;1;1	1;1;1	1;1;1	Golgin subfamily A member 3	GOLGA3	>sp|Q08378-4|GOGA3_HUMAN Isoform 3 of Golgin subfamily A member 3 OS=Homo sapiens GN=GOLGA3;>sp|Q08378-2|GOGA3_HUMAN Isoform 2 of Golgin subfamily A member 3 OS=Homo sapiens GN=GOLGA3;>sp|Q08378|GOGA3_HUMAN Golgin subfamily A member 3 OS=Homo sapiens GN=GO	3	1	1	1	0	0	1	1	0	0	0	0	0	0	1	1	0	0	0	0	0	0	1	1	0	0	0	0	1.8	1.8	1.8	126.13	1134	1134;1390;1498	1	2	0	By matching	By matching	By MS/MS	By matching	By matching
Q08945	Q08945	1	1	1	FACT complex subunit SSRP1	SSRP1	>sp|Q08945|SSRP1_HUMAN FACT complex subunit SSRP1 OS=Homo sapiens GN=SSRP1 PE=1 SV=1	1	1	1	1	1	1	1	1	0	1	1	1	1	1	1	1	0	1	1	1	1	1	1	1	0	1	1	1	2	2	2	81.074	709	709	1	7	0.0064267	By MS/MS	By matching	By matching	By matching	By matching
Q08AE8-2;Q08AE8	Q08AE8-2;Q08AE8	1;1	1;1	1;1	Protein spire homolog 1	SPIRE1	>sp|Q08AE8-2|SPIR1_HUMAN Isoform 2 of Protein spire homolog 1 OS=Homo sapiens GN=SPIRE1;>sp|Q08AE8|SPIR1_HUMAN Protein spire homolog 1 OS=Homo sapiens GN=SPIRE1 PE=1 SV=3	2	1	1	1	0	0	1	1	1	1	1	1	0	0	1	1	1	1	1	1	0	0	1	1	1	1	1	1	3.1	3.1	3.1	83.956	742	742;756	1	6	0	By matching	By matching	By MS/MS	By MS/MS	By MS/MS
Q09161	Q09161	1	1	1	Nuclear cap-binding protein subunit 1	NCBP1	>sp|Q09161|NCBP1_HUMAN Nuclear cap-binding protein subunit 1 OS=Homo sapiens GN=NCBP1 PE=1 SV=1	1	1	1	1	1	1	1	1	0	1	0	1	1	1	1	1	0	1	0	1	1	1	1	1	0	1	0	1	2.7	2.7	2.7	91.838	790	790	1	6	0	By MS/MS	By MS/MS	By MS/MS	By MS/MS	By matching
Q10471;Q10471-2	Q10471;Q10471-2	2;1	2;1	2;1	Polypeptide N-acetylgalactosaminyltransferase 2;Polypeptide N-acetylgalactosaminyltransferase 2 soluble form	GALNT2	>sp|Q10471|GALT2_HUMAN Polypeptide N-acetylgalactosaminyltransferase 2 OS=Homo sapiens GN=GALNT2 PE=1 SV=1;>sp|Q10471-2|GALT2_HUMAN Isoform 2 of Polypeptide N-acetylgalactosaminyltransferase 2 OS=Homo sapiens GN=GALNT2	2	2	2	2	1	2	2	2	2	2	2	2	1	2	2	2	2	2	2	2	1	2	2	2	2	2	2	2	4.9	4.9	4.9	64.732	571	571;265	1	15	0.0064516	By matching	By matching	By MS/MS	By MS/MS	By matching
Q12798	Q12798	1	1	1	Centrin-1	CETN1	>sp|Q12798|CETN1_HUMAN Centrin-1 OS=Homo sapiens GN=CETN1 PE=1 SV=1	1	1	1	1	1	0	1	1	1	1	1	1	1	0	1	1	1	1	1	1	1	0	1	1	1	1	1	1	7.6	7.6	7.6	19.57	172	172	1	7	0	By MS/MS	By matching	By MS/MS	By MS/MS	By MS/MS
Q12948	Q12948	1	1	1	Forkhead box protein C1	FOXC1	>sp|Q12948|FOXC1_HUMAN Forkhead box protein C1 OS=Homo sapiens GN=FOXC1 PE=1 SV=3	1	1	1	1	1	1	1	1	1	1	1	1	1	1	1	1	1	1	1	1	1	1	1	1	1	1	1	1	2.2	2.2	2.2	56.788	553	553	1	8	0.0026991	By matching	By matching	By matching	By MS/MS	By matching
Q13015	Q13015	1	1	1	Protein AF1q	MLLT11	>sp|Q13015|AF1Q_HUMAN Protein AF1q OS=Homo sapiens GN=MLLT11 PE=1 SV=1	1	1	1	1	1	1	1	1	1	1	1	1	1	1	1	1	1	1	1	1	1	1	1	1	1	1	1	1	15.6	15.6	15.6	10.061	90	90	1	8	0.0014599	By matching	By matching	By MS/MS	By MS/MS	By matching
Q13057;Q13057-2	Q13057;Q13057-2	1;1	1;1	1;1	Bifunctional coenzyme A synthase;Phosphopantetheine adenylyltransferase;Dephospho-CoA kinase	COASY	>sp|Q13057|COASY_HUMAN Bifunctional coenzyme A synthase OS=Homo sapiens GN=COASY PE=1 SV=4;>sp|Q13057-2|COASY_HUMAN Isoform 2 of Bifunctional coenzyme A synthase OS=Homo sapiens GN=COASY	2	1	1	1	1	1	0	0	0	0	0	0	1	1	0	0	0	0	0	0	1	1	0	0	0	0	0	0	2	2	2	62.328	564	564;593	1	2	0.0033025	By MS/MS	By matching	By matching	By matching	By matching
Q13112	Q13112	1	1	1	Chromatin assembly factor 1 subunit B	CHAF1B	>sp|Q13112|CAF1B_HUMAN Chromatin assembly factor 1 subunit B OS=Homo sapiens GN=CHAF1B PE=1 SV=1	1	1	1	1	1	1	1	1	1	1	1	1	1	1	1	1	1	1	1	1	1	1	1	1	1	1	1	1	2.7	2.7	2.7	61.492	559	559	1	8	0	By matching	By matching	By MS/MS	By MS/MS	By MS/MS
Q13164-4;Q13164-3;Q13164-2;Q13164	Q13164-4;Q13164-3;Q13164-2;Q13164	1;1;1;1	1;1;1;1	1;1;1;1	Mitogen-activated protein kinase 7	MAPK7	>sp|Q13164-4|MK07_HUMAN Isoform 4 of Mitogen-activated protein kinase 7 OS=Homo sapiens GN=MAPK7;>sp|Q13164-3|MK07_HUMAN Isoform 3 of Mitogen-activated protein kinase 7 OS=Homo sapiens GN=MAPK7;>sp|Q13164-2|MK07_HUMAN Isoform 2 of Mitogen-activated protein	4	1	1	1	1	1	0	0	0	0	0	1	1	1	0	0	0	0	0	1	1	1	0	0	0	0	0	1	3.3	3.3	3.3	50.151	451	451;533;677;816	1	3	0.0014771	By MS/MS	By matching	By matching	By matching	By matching
Q13395	Q13395	2	2	2	Probable methyltransferase TARBP1	TARBP1	>sp|Q13395|TARB1_HUMAN Probable methyltransferase TARBP1 OS=Homo sapiens GN=TARBP1 PE=1 SV=1	1	2	2	2	0	0	1	1	1	2	0	0	0	0	1	1	1	2	0	0	0	0	1	1	1	2	0	0	1.5	1.5	1.5	181.67	1621	1621	1	5	0.0070423	By matching	By matching	By MS/MS	By MS/MS	By matching
Q13425-2;Q13425	Q13425-2;Q13425	1;1	1;1	1;1	Beta-2-syntrophin	SNTB2	>sp|Q13425-2|SNTB2_HUMAN Isoform 2 of Beta-2-syntrophin OS=Homo sapiens GN=SNTB2;>sp|Q13425|SNTB2_HUMAN Beta-2-syntrophin OS=Homo sapiens GN=SNTB2 PE=1 SV=1	2	1	1	1	0	0	1	1	1	1	0	0	0	0	1	1	1	1	0	0	0	0	1	1	1	1	0	0	3.4	3.4	3.4	27.676	267	267;540	1	4	0.0064144	By matching	By matching	By MS/MS	By matching	By matching
Q13438-4;Q13438	Q13438-4;Q13438	1;1	1;1	1;1	Protein OS-9	OS9	>sp|Q13438-4|OS9_HUMAN Isoform 4 of Protein OS-9 OS=Homo sapiens GN=OS9;>sp|Q13438|OS9_HUMAN Protein OS-9 OS=Homo sapiens GN=OS9 PE=1 SV=1	2	1	1	1	0	0	1	1	1	0	0	0	0	0	1	1	1	0	0	0	0	0	1	1	1	0	0	0	2.5	2.5	2.5	73.82	652	652;667	1	3	0.0026846	By matching	By matching	By MS/MS	By matching	By matching
Q13547;Q5TEE2;E5RFI6;E5RJ04;E5RGV4;E5RHE7;E5RH52;E5RG37;E5RFP9;H3BM24;E5RK19	Q13547;Q5TEE2;E5RFI6;E5RJ04;E5RGV4;E5RHE7;E5RH52;E5RG37;E5RFP9;H3BM24	4;3;2;2;2;2;2;2;2;2;1	1;0;0;0;0;0;0;0;0;0;0	1;0;0;0;0;0;0;0;0;0;0	Histone deacetylase 1	HDAC1;HDAC2	>sp|Q13547|HDAC1_HUMAN Histone deacetylase 1 OS=Homo sapiens GN=HDAC1 PE=1 SV=1;>tr|Q5TEE2|Q5TEE2_HUMAN Histone deacetylase 1 (Fragment) OS=Homo sapiens GN=HDAC1 PE=1 SV=1;>tr|E5RFI6|E5RFI6_HUMAN Histone deacetylase 2 (Fragment) OS=Homo sapiens GN=HDAC2 PE	11	4	1	1	1	1	3	3	4	3	2	1	0	0	1	1	1	1	0	1	0	0	1	1	1	1	0	1	11.6	3.9	3.9	55.102	482	482;211;60;65;71;86;100;103;109;161;52	1	5	0	By matching	By matching	By MS/MS	By MS/MS	By matching
Q13625-2;Q13625;Q13625-3	Q13625-2;Q13625;Q13625-3	2;2;2	2;2;2	2;2;2	Apoptosis-stimulating of p53 protein 2	TP53BP2	>sp|Q13625-2|ASPP2_HUMAN Isoform 2 of Apoptosis-stimulating of p53 protein 2 OS=Homo sapiens GN=TP53BP2;>sp|Q13625|ASPP2_HUMAN Apoptosis-stimulating of p53 protein 2 OS=Homo sapiens GN=TP53BP2 PE=1 SV=2;>sp|Q13625-3|ASPP2_HUMAN Isoform 3 of Apoptosis-stimu	3	2	2	2	0	0	1	2	1	1	0	0	0	0	1	2	1	1	0	0	0	0	1	2	1	1	0	0	3.2	3.2	3.2	111.43	1005	1005;1128;1134	1	5	0	By matching	By matching	By MS/MS	By MS/MS	By MS/MS
Q14157-4;Q14157-1	Q14157-4;Q14157-1	21;21	1;1	1;1	Ubiquitin-associated protein 2-like	UBAP2L	>sp|Q14157-4|UBP2L_HUMAN Isoform 4 of Ubiquitin-associated protein 2-like OS=Homo sapiens GN=UBAP2L;>sp|Q14157-1|UBP2L_HUMAN Isoform 2 of Ubiquitin-associated protein 2-like OS=Homo sapiens GN=UBAP2L	2	21	1	1	18	18	21	20	18	18	21	20	1	0	1	1	0	0	1	1	1	0	1	1	0	0	1	1	39.7	3.1	3.1	103.17	976	976;983	1	5	1	By MS/MS	By matching	By matching	By matching	By matching
Q14191	Q14191	2	2	2	Werner syndrome ATP-dependent helicase	WRN	>sp|Q14191|WRN_HUMAN Werner syndrome ATP-dependent helicase OS=Homo sapiens GN=WRN PE=1 SV=2	1	2	2	2	0	0	1	1	2	1	1	2	0	0	1	1	2	1	1	2	0	0	1	1	2	1	1	2	2	2	2	162.46	1432	1432	1	8	0	By matching	By matching	By matching	By matching	By MS/MS
Q15007	Q15007	1	1	1	Pre-mRNA-splicing regulator WTAP	WTAP	>sp|Q15007|FL2D_HUMAN Pre-mRNA-splicing regulator WTAP OS=Homo sapiens GN=WTAP PE=1 SV=2	1	1	1	1	1	0	1	0	0	0	1	1	1	0	1	0	0	0	1	1	1	0	1	0	0	0	1	1	3.8	3.8	3.8	44.243	396	396	1	4	0	By matching	By matching	By MS/MS	By matching	By matching
Q15024	Q15024	1	1	1	Exosome complex component RRP42	EXOSC7	>sp|Q15024|EXOS7_HUMAN Exosome complex component RRP42 OS=Homo sapiens GN=EXOSC7 PE=1 SV=3	1	1	1	1	0	1	1	1	1	1	1	1	0	1	1	1	1	1	1	1	0	1	1	1	1	1	1	1	4.1	4.1	4.1	31.821	291	291	1	7	0.0032916	By matching	By matching	By matching	By matching	By MS/MS
Q15427	Q15427	1	1	1	Splicing factor 3B subunit 4	SF3B4	>sp|Q15427|SF3B4_HUMAN Splicing factor 3B subunit 4 OS=Homo sapiens GN=SF3B4 PE=1 SV=1	1	1	1	1	1	1	1	1	0	1	1	1	1	1	1	1	0	1	1	1	1	1	1	1	0	1	1	1	3.3	3.3	3.3	44.385	424	424	1	7	0	By matching	By matching	By matching	By MS/MS	By matching
Q5QPE2;Q15437	Q5QPE2;Q15437	3;3	2;2	2;2	Protein transport protein Sec23B	SEC23B	>tr|Q5QPE2|Q5QPE2_HUMAN Protein transport protein Sec23B (Fragment) OS=Homo sapiens GN=SEC23B PE=1 SV=1;>sp|Q15437|SC23B_HUMAN Protein transport protein Sec23B OS=Homo sapiens GN=SEC23B PE=1 SV=2	2	3	2	2	3	3	2	2	2	1	1	1	2	2	1	1	1	0	0	0	2	2	1	1	1	0	0	0	10.3	7.3	7.3	37.143	331	331;767	1	7	0.0014631	By MS/MS	By matching	By MS/MS	By matching	By matching
Q15648	Q15648	3	3	3	Mediator of RNA polymerase II transcription subunit 1	MED1	>sp|Q15648|MED1_HUMAN Mediator of RNA polymerase II transcription subunit 1 OS=Homo sapiens GN=MED1 PE=1 SV=4	1	3	3	3	0	0	3	3	3	2	2	2	0	0	3	3	3	2	2	2	0	0	3	3	3	2	2	2	3.2	3.2	3.2	168.48	1581	1581	1	15	0	By matching	By matching	By MS/MS	By MS/MS	By MS/MS
Q15750-2;Q15750	Q15750-2;Q15750	2;2	2;2	2;2	TGF-beta-activated kinase 1 and MAP3K7-binding protein 1	TAB1	>sp|Q15750-2|TAB1_HUMAN Isoform 2 of TGF-beta-activated kinase 1 and MAP3K7-binding protein 1 OS=Homo sapiens GN=TAB1;>sp|Q15750|TAB1_HUMAN TGF-beta-activated kinase 1 and MAP3K7-binding protein 1 OS=Homo sapiens GN=TAB1 PE=1 SV=1	2	2	2	2	1	0	1	2	1	1	0	0	1	0	1	2	1	1	0	0	1	0	1	2	1	1	0	0	7.8	7.8	7.8	49.917	462	462;504	1	6	0	By matching	By matching	By MS/MS	By MS/MS	By matching
Q15751	Q15751	1	1	1	Probable E3 ubiquitin-protein ligase HERC1	HERC1	>sp|Q15751|HERC1_HUMAN Probable E3 ubiquitin-protein ligase HERC1 OS=Homo sapiens GN=HERC1 PE=1 SV=2	1	1	1	1	1	1	1	1	1	1	1	1	1	1	1	1	1	1	1	1	1	1	1	1	1	1	1	1	0.3	0.3	0.3	532.22	4861	4861	1	8	1	By matching	By matching	By matching	By matching	By matching
Q15911-2;Q15911	Q15911-2;Q15911	1;1	1;1	1;1	Zinc finger homeobox protein 3	ZFHX3	>sp|Q15911-2|ZFHX3_HUMAN Isoform B of Zinc finger homeobox protein 3 OS=Homo sapiens GN=ZFHX3;>sp|Q15911|ZFHX3_HUMAN Zinc finger homeobox protein 3 OS=Homo sapiens GN=ZFHX3 PE=1 SV=2	2	1	1	1	0	0	1	0	1	1	1	1	0	0	1	0	1	1	1	1	0	0	1	0	1	1	1	1	0.8	0.8	0.8	306.66	2789	2789;3703	1	6	0.0021277	By matching	By matching	By MS/MS	By matching	By MS/MS
Q16626	Q16626	1	1	1	Male-enhanced antigen 1	MEA1	>sp|Q16626|MEA1_HUMAN Male-enhanced antigen 1 OS=Homo sapiens GN=MEA1 PE=1 SV=2	1	1	1	1	1	1	1	1	1	1	1	1	1	1	1	1	1	1	1	1	1	1	1	1	1	1	1	1	7	7	7	19.904	185	185	1	8	0	By MS/MS	By MS/MS	By MS/MS	By MS/MS	By matching
Q16864;Q16864-2	Q16864;Q16864-2	1;1	1;1	1;1	V-type proton ATPase subunit F	ATP6V1F	>sp|Q16864|VATF_HUMAN V-type proton ATPase subunit F OS=Homo sapiens GN=ATP6V1F PE=1 SV=2;>sp|Q16864-2|VATF_HUMAN Isoform 2 of V-type proton ATPase subunit F OS=Homo sapiens GN=ATP6V1F	2	1	1	1	1	1	1	1	1	1	1	1	1	1	1	1	1	1	1	1	1	1	1	1	1	1	1	1	7.6	7.6	7.6	13.37	119	119;147	1	8	0	By MS/MS	By MS/MS	By MS/MS	By MS/MS	By MS/MS
Q27J81-2;Q27J81;A0A0A0MQU1;Q27J81-3	Q27J81-2;Q27J81;A0A0A0MQU1	4;4;2;1	4;4;2;1	4;4;2;1	Inverted formin-2	INF2	>sp|Q27J81-2|INF2_HUMAN Isoform 2 of Inverted formin-2 OS=Homo sapiens GN=INF2;>sp|Q27J81|INF2_HUMAN Inverted formin-2 OS=Homo sapiens GN=INF2 PE=1 SV=2;>tr|A0A0A0MQU1|A0A0A0MQU1_HUMAN Inverted formin-2 (Fragment) OS=Homo sapiens GN=INF2 PE=1 SV=1	4	4	4	4	0	0	3	3	1	2	0	0	0	0	3	3	1	2	0	0	0	0	3	3	1	2	0	0	5.9	5.9	5.9	134.62	1240	1240;1249;717;234	1	9	0	By matching	By matching	By MS/MS	By MS/MS	By MS/MS
Q2TAY7	Q2TAY7	1	1	1	WD40 repeat-containing protein SMU1	SMU1	>sp|Q2TAY7|SMU1_HUMAN WD40 repeat-containing protein SMU1 OS=Homo sapiens GN=SMU1 PE=1 SV=2	1	1	1	1	0	0	0	1	1	1	1	1	0	0	0	1	1	1	1	1	0	0	0	1	1	1	1	1	1.9	1.9	1.9	57.543	513	513	1	5	0.005848	By matching	By matching	By matching	By matching	By MS/MS
Q3SY69-3;Q3SY69;C9IZ36;Q3SY69-2;O75891-4;O75891;O75891-3	Q3SY69-3;Q3SY69;C9IZ36;Q3SY69-2;O75891-4;O75891;O75891-3	2;2;1;1;1;1;1	2;2;1;1;1;1;1	2;2;1;1;1;1;1	Mitochondrial 10-formyltetrahydrofolate dehydrogenase;Cytosolic 10-formyltetrahydrofolate dehydrogenase	ALDH1L2;ALDH1L1	>sp|Q3SY69-3|AL1L2_HUMAN Isoform 3 of Mitochondrial 10-formyltetrahydrofolate dehydrogenase OS=Homo sapiens GN=ALDH1L2;>sp|Q3SY69|AL1L2_HUMAN Mitochondrial 10-formyltetrahydrofolate dehydrogenase OS=Homo sapiens GN=ALDH1L2 PE=1 SV=2;>tr|C9IZ36|C9IZ36_HUMAN	7	2	2	2	2	2	1	2	1	2	2	1	2	2	1	2	1	2	2	1	2	2	1	2	1	2	2	1	4.1	4.1	4.1	57.244	516	516;923;177;203;505;902;912	1	13	0	By matching	By MS/MS	By MS/MS	By MS/MS	By matching
Q3V6T2-5;Q3V6T2-4;Q3V6T2-3;H0Y7U8;H0Y470;H7C2C6;Q3V6T2-2;Q3V6T2	Q3V6T2-5;Q3V6T2-4;Q3V6T2-3;H0Y7U8;H0Y470;H7C2C6;Q3V6T2-2;Q3V6T2	2;2;2;1;1;1;1;1	2;2;2;1;1;1;1;1	2;2;2;1;1;1;1;1	Girdin	CCDC88A	>sp|Q3V6T2-5|GRDN_HUMAN Isoform 5 of Girdin OS=Homo sapiens GN=CCDC88A;>sp|Q3V6T2-4|GRDN_HUMAN Isoform 4 of Girdin OS=Homo sapiens GN=CCDC88A;>sp|Q3V6T2-3|GRDN_HUMAN Isoform 3 of Girdin OS=Homo sapiens GN=CCDC88A;>tr|H0Y7U8|H0Y7U8_HUMAN Girdin (Fragment) O	8	2	2	2	1	0	1	1	0	0	0	0	1	0	1	1	0	0	0	0	1	0	1	1	0	0	0	0	1.4	1.4	1.4	207.79	1796	1796;1842;1870;737;888;1202;1843;1871	1	3	0.0014728	By matching	By matching	By MS/MS	By MS/MS	By matching
Q4KMP7;Q4KMP7-2	Q4KMP7;Q4KMP7-2	2;1	2;1	2;1	TBC1 domain family member 10B	TBC1D10B	>sp|Q4KMP7|TB10B_HUMAN TBC1 domain family member 10B OS=Homo sapiens GN=TBC1D10B PE=1 SV=3;>sp|Q4KMP7-2|TB10B_HUMAN Isoform 2 of TBC1 domain family member 10B OS=Homo sapiens GN=TBC1D10B	2	2	2	2	1	0	1	0	1	1	1	1	1	0	1	0	1	1	1	1	1	0	1	0	1	1	1	1	5.1	5.1	5.1	87.198	808	808;233	1	6	0.0026473	By MS/MS	By matching	By MS/MS	By matching	By matching
Q53HC0-2;Q53HC0;F5H7P8;F5H2Z7;F5H285	Q53HC0-2;Q53HC0;F5H7P8;F5H2Z7;F5H285	2;2;1;1;1	2;2;1;1;1	2;2;1;1;1	Coiled-coil domain-containing protein 92	CCDC92	>sp|Q53HC0-2|CCD92_HUMAN Isoform 2 of Coiled-coil domain-containing protein 92 OS=Homo sapiens GN=CCDC92;>sp|Q53HC0|CCD92_HUMAN Coiled-coil domain-containing protein 92 OS=Homo sapiens GN=CCDC92 PE=1 SV=2;>tr|F5H7P8|F5H7P8_HUMAN Coiled-coil domain-containi	5	2	2	2	2	1	2	2	1	0	1	0	2	1	2	2	1	0	1	0	2	1	2	2	1	0	1	0	6.7	6.7	6.7	35.11	314	314;331;96;96;122	1	9	0.0058518	By matching	By MS/MS	By MS/MS	By matching	By matching
Q562R1	Q562R1	6	1	1	Beta-actin-like protein 2	ACTBL2	>sp|Q562R1|ACTBL_HUMAN Beta-actin-like protein 2 OS=Homo sapiens GN=ACTBL2 PE=1 SV=2	1	6	1	1	5	6	5	5	4	3	5	5	1	1	1	1	1	0	1	1	1	1	1	1	1	0	1	1	18.4	4.8	4.8	42.003	376	376	1	7	0.0014804	By MS/MS	By MS/MS	By MS/MS	By MS/MS	By MS/MS
Q5GLZ8-6;Q5GLZ8-3;Q5GLZ8-2;Q5GLZ8	Q5GLZ8-6;Q5GLZ8-3;Q5GLZ8-2;Q5GLZ8	1;1;1;1	1;1;1;1	1;1;1;1	Probable E3 ubiquitin-protein ligase HERC4	HERC4	>sp|Q5GLZ8-6|HERC4_HUMAN Isoform 6 of Probable E3 ubiquitin-protein ligase HERC4 OS=Homo sapiens GN=HERC4;>sp|Q5GLZ8-3|HERC4_HUMAN Isoform 3 of Probable E3 ubiquitin-protein ligase HERC4 OS=Homo sapiens GN=HERC4;>sp|Q5GLZ8-2|HERC4_HUMAN Isoform 2 of Probab	4	1	1	1	1	1	1	1	1	1	1	1	1	1	1	1	1	1	1	1	1	1	1	1	1	1	1	1	1.1	1.1	1.1	106.71	947	947;979;1049;1057	1	8	0.0021583	By MS/MS	By MS/MS	By MS/MS	By MS/MS	By matching
Q5T6R1;Q5T2J8;Q9BXT8-4;Q9BXT8-5;Q9BXT8	Q5T6R1;Q5T2J8;Q9BXT8-4;Q9BXT8-5;Q9BXT8	1;1;1;1;1	1;1;1;1;1	1;1;1;1;1	RING finger protein 17	RNF17	>tr|Q5T6R1|Q5T6R1_HUMAN RING finger protein 17 OS=Homo sapiens GN=RNF17 PE=1 SV=1;>tr|Q5T2J8|Q5T2J8_HUMAN RING finger protein 17 (Fragment) OS=Homo sapiens GN=RNF17 PE=1 SV=2;>sp|Q9BXT8-4|RNF17_HUMAN Isoform 4 of RING finger protein 17 OS=Homo sapiens GN=R	5	1	1	1	1	1	1	1	1	1	1	1	1	1	1	1	1	1	1	1	1	1	1	1	1	1	1	1	1.3	1.3	1.3	71.84	633	633;855;1581;1617;1623	1	8	0.005867	By MS/MS	By MS/MS	By MS/MS	By MS/MS	By MS/MS
Q5TA31	Q5TA31	2	2	2	E3 ubiquitin-protein ligase RNF187	RNF187	>sp|Q5TA31|RN187_HUMAN E3 ubiquitin-protein ligase RNF187 OS=Homo sapiens GN=RNF187 PE=1 SV=2	1	2	2	2	0	0	2	2	0	1	0	0	0	0	2	2	0	1	0	0	0	0	2	2	0	1	0	0	11.5	11.5	11.5	26.19	235	235	1	5	0.00075758	By matching	By matching	By MS/MS	By MS/MS	By matching
Q5TG40;Q9NPF5	Q5TG40;Q9NPF5	1;1	1;1	1;1	DNA methyltransferase 1-associated protein 1	DMAP1	>tr|Q5TG40|Q5TG40_HUMAN DNA methyltransferase 1-associated protein 1 (Fragment) OS=Homo sapiens GN=DMAP1 PE=1 SV=1;>sp|Q9NPF5|DMAP1_HUMAN DNA methyltransferase 1-associated protein 1 OS=Homo sapiens GN=DMAP1 PE=1 SV=1	2	1	1	1	0	0	1	0	0	1	1	1	0	0	1	0	0	1	1	1	0	0	1	0	0	1	1	1	4	4	4	35.389	302	302;467	1	4	0	By matching	By matching	By matching	By matching	By matching
Q5VTE6	Q5VTE6	1	1	1	Protein angel homolog 2	ANGEL2	>sp|Q5VTE6|ANGE2_HUMAN Protein angel homolog 2 OS=Homo sapiens GN=ANGEL2 PE=2 SV=1	1	1	1	1	0	1	0	1	1	0	1	0	0	1	0	1	1	0	1	0	0	1	0	1	1	0	1	0	2.4	2.4	2.4	62.338	544	544	1	4	1	By matching	By MS/MS	By matching	By matching	By matching
Q5VY60;Q7Z4H7-3;Q7Z4H7;Q5SYF9	Q5VY60;Q7Z4H7-3;Q7Z4H7;Q5SYF9	2;2;2;1	2;2;2;1	2;2;2;1	HAUS augmin-like complex subunit 6	HAUS6	>tr|Q5VY60|Q5VY60_HUMAN HAUS augmin-like complex subunit 6 OS=Homo sapiens GN=HAUS6 PE=1 SV=1;>sp|Q7Z4H7-3|HAUS6_HUMAN Isoform 3 of HAUS augmin-like complex subunit 6 OS=Homo sapiens GN=HAUS6;>sp|Q7Z4H7|HAUS6_HUMAN HAUS augmin-like complex subunit 6 OS=Hom	4	2	2	2	1	1	2	1	1	1	1	1	1	1	2	1	1	1	1	1	1	1	2	1	1	1	1	1	3.1	3.1	3.1	91.127	802	802;920;955;183	1	9	0	By matching	By matching	By MS/MS	By MS/MS	By MS/MS
Q5VYV7	Q5VYV7	1	1	1	Protein SLX4IP	SLX4IP	>sp|Q5VYV7|SLX4I_HUMAN Protein SLX4IP OS=Homo sapiens GN=SLX4IP PE=1 SV=1	1	1	1	1	0	0	1	0	1	1	1	1	0	0	1	0	1	1	1	1	0	0	1	0	1	1	1	1	4.9	4.9	4.9	45.551	408	408	1	5	0.007571	By matching	By matching	By MS/MS	By matching	By MS/MS
Q6F5E8-2;Q6F5E8	Q6F5E8-2;Q6F5E8	1;1	1;1	1;1	Leucine-rich repeat-containing protein 16C	RLTPR	>sp|Q6F5E8-2|LR16C_HUMAN Isoform 2 of Leucine-rich repeat-containing protein 16C OS=Homo sapiens GN=RLTPR;>sp|Q6F5E8|LR16C_HUMAN Leucine-rich repeat-containing protein 16C OS=Homo sapiens GN=RLTPR PE=1 SV=2	2	1	1	1	1	1	1	1	0	0	0	0	1	1	1	1	0	0	0	0	1	1	1	1	0	0	0	0	0.9	0.9	0.9	148.21	1372	1372;1435	1	4	0.0027009	By matching	By matching	By MS/MS	By MS/MS	By matching
Q6JEL2	Q6JEL2	1	1	1	Kelch-like protein 10	KLHL10	>sp|Q6JEL2|KLH10_HUMAN Kelch-like protein 10 OS=Homo sapiens GN=KLHL10 PE=1 SV=1	1	1	1	1	1	1	1	1	1	1	0	0	1	1	1	1	1	1	0	0	1	1	1	1	1	1	0	0	2.1	2.1	2.1	68.941	608	608	1	6	0.0086473	By MS/MS	By MS/MS	By matching	By matching	By matching
Q6P161	Q6P161	1	1	1	39S ribosomal protein L54, mitochondrial	MRPL54	>sp|Q6P161|RM54_HUMAN 39S ribosomal protein L54, mitochondrial OS=Homo sapiens GN=MRPL54 PE=1 SV=1	1	1	1	1	0	1	1	1	0	0	0	0	0	1	1	1	0	0	0	0	0	1	1	1	0	0	0	0	7.2	7.2	7.2	15.819	138	138	1	3	0.0058252	By matching	By matching	By matching	By MS/MS	By matching
Q6PML9	Q6PML9	1	1	1	Zinc transporter 9	SLC30A9	>sp|Q6PML9|ZNT9_HUMAN Zinc transporter 9 OS=Homo sapiens GN=SLC30A9 PE=1 SV=1	1	1	1	1	0	0	1	0	1	1	0	1	0	0	1	0	1	1	0	1	0	0	1	0	1	1	0	1	3.2	3.2	3.2	63.514	568	568	1	4	0	By matching	By matching	By MS/MS	By matching	By matching
Q6UVJ0	Q6UVJ0	2	2	2	Spindle assembly abnormal protein 6 homolog	SASS6	>sp|Q6UVJ0|SAS6_HUMAN Spindle assembly abnormal protein 6 homolog OS=Homo sapiens GN=SASS6 PE=1 SV=1	1	2	2	2	2	1	2	1	1	0	0	0	2	1	2	1	1	0	0	0	2	1	2	1	1	0	0	0	4.1	4.1	4.1	74.396	657	657	1	7	0.0027454	By MS/MS	By matching	By matching	By MS/MS	By matching
Q6ZMZ3-3;Q6ZMZ3-2;Q6ZMZ3	Q6ZMZ3-3;Q6ZMZ3-2;Q6ZMZ3	1;1;1	1;1;1	1;1;1	Nesprin-3	SYNE3	>sp|Q6ZMZ3-3|SYNE3_HUMAN Isoform 3 of Nesprin-3 OS=Homo sapiens GN=SYNE3;>sp|Q6ZMZ3-2|SYNE3_HUMAN Isoform 2 of Nesprin-3 OS=Homo sapiens GN=SYNE3;>sp|Q6ZMZ3|SYNE3_HUMAN Nesprin-3 OS=Homo sapiens GN=SYNE3 PE=1 SV=2	3	1	1	1	1	1	1	1	1	1	1	1	1	1	1	1	1	1	1	1	1	1	1	1	1	1	1	1	1.8	1.8	1.8	68.581	596	596;970;975	1	8	0	By MS/MS	By MS/MS	By MS/MS	By MS/MS	By MS/MS
Q70YC5-2;Q70YC5;Q70YC5-4;Q70YC5-3	Q70YC5-2;Q70YC5;Q70YC5-4;Q70YC5-3	1;1;1;1	1;1;1;1	1;1;1;1	Protein ZNF365	ZNF365	>sp|Q70YC5-2|ZN365_HUMAN Isoform 2 of Protein ZNF365 OS=Homo sapiens GN=ZNF365;>sp|Q70YC5|ZN365_HUMAN Protein ZNF365 OS=Homo sapiens GN=ZNF365 PE=1 SV=3;>sp|Q70YC5-4|ZN365_HUMAN Isoform 5 of Protein ZNF365 OS=Homo sapiens GN=ZNF365;>sp|Q70YC5-3|ZN365_HUMAN	4	1	1	1	1	1	1	1	1	1	1	1	1	1	1	1	1	1	1	1	1	1	1	1	1	1	1	1	3.3	3.3	3.3	38.217	333	333;407;422;462	1	8	0.0026543	By MS/MS	By MS/MS	By MS/MS	By matching	By matching
Q71U36-2;Q71U36;F8VQQ4;F8VRZ4;F8VS66;F8VX09;F8VWV9;V9GZ17;C9K0S6;F8VRK0;C9JDL2;C9JEV8;C9JQ00;C9JJQ8;F8VXZ7;F8W0F6	Q71U36-2;Q71U36	20;20;9;6;6;4;4;4;2;2;2;2;2;2;1;1	1;1;1;0;0;0;0;0;0;0;0;0;0;0;0;0	0;0;0;0;0;0;0;0;0;0;0;0;0;0;0;0	Tubulin alpha-1A chain	TUBA1A	>sp|Q71U36-2|TBA1A_HUMAN Isoform 2 of Tubulin alpha-1A chain OS=Homo sapiens GN=TUBA1A;>sp|Q71U36|TBA1A_HUMAN Tubulin alpha-1A chain OS=Homo sapiens GN=TUBA1A PE=1 SV=1	16	20	1	0	12	12	20	20	15	18	13	11	1	1	1	1	1	1	1	1	0	0	0	0	0	0	0	0	49.5	3.4	0	46.297	416	416;451;219;112;130;75;81;275;47;49;120;153;180;198;26;231	1	8	0	By matching	By matching	By MS/MS	By MS/MS	By matching
Q7KZF4	Q7KZF4	1	1	1	Staphylococcal nuclease domain-containing protein 1	SND1	>sp|Q7KZF4|SND1_HUMAN Staphylococcal nuclease domain-containing protein 1 OS=Homo sapiens GN=SND1 PE=1 SV=1	1	1	1	1	0	0	0	0	1	0	0	1	0	0	0	0	1	0	0	1	0	0	0	0	1	0	0	1	2	2	2	102	910	910	1	2	0	By matching	By matching	By matching	By matching	By MS/MS
Q7Z2K8-2;Q7Z2K8	Q7Z2K8-2;Q7Z2K8	1;1	1;1	1;1	G protein-regulated inducer of neurite outgrowth 1	GPRIN1	>sp|Q7Z2K8-2|GRIN1_HUMAN Isoform 2 of G protein-regulated inducer of neurite outgrowth 1 OS=Homo sapiens GN=GPRIN1;>sp|Q7Z2K8|GRIN1_HUMAN G protein-regulated inducer of neurite outgrowth 1 OS=Homo sapiens GN=GPRIN1 PE=2 SV=2	2	1	1	1	0	0	1	1	0	1	0	0	0	0	1	1	0	1	0	0	0	0	1	1	0	1	0	0	2.9	2.9	2.9	80.947	798	798;1008	1	3	0.0020862	By matching	By matching	By MS/MS	By MS/MS	By matching
Q7Z7H8;Q7Z7H8-2	Q7Z7H8;Q7Z7H8-2	1;1	1;1	1;1	39S ribosomal protein L10, mitochondrial	MRPL10	>sp|Q7Z7H8|RM10_HUMAN 39S ribosomal protein L10, mitochondrial OS=Homo sapiens GN=MRPL10 PE=1 SV=3;>sp|Q7Z7H8-2|RM10_HUMAN Isoform 2 of 39S ribosomal protein L10, mitochondrial OS=Homo sapiens GN=MRPL10	2	1	1	1	1	1	1	1	1	1	1	0	1	1	1	1	1	1	1	0	1	1	1	1	1	1	1	0	3.8	3.8	3.8	29.282	261	261;271	1	7	0	By matching	By matching	By MS/MS	By MS/MS	By MS/MS
Q7Z7K0;H7C3D8	Q7Z7K0;H7C3D8	2;1	2;1	2;1	COX assembly mitochondrial protein homolog	CMC1	>sp|Q7Z7K0|COXM1_HUMAN COX assembly mitochondrial protein homolog OS=Homo sapiens GN=CMC1 PE=1 SV=1;>tr|H7C3D8|H7C3D8_HUMAN COX assembly mitochondrial protein homolog (Fragment) OS=Homo sapiens GN=CMC1 PE=1 SV=1	2	2	2	2	1	2	1	1	1	0	0	0	1	2	1	1	1	0	0	0	1	2	1	1	1	0	0	0	18.9	18.9	18.9	12.49	106	106;113	1	6	0.00076161	By MS/MS	By MS/MS	By MS/MS	By MS/MS	By matching
Q86UD0	Q86UD0	1	1	1	Suppressor APC domain-containing protein 2	SAPCD2	>sp|Q86UD0|SAPC2_HUMAN Suppressor APC domain-containing protein 2 OS=Homo sapiens GN=SAPCD2 PE=2 SV=2	1	1	1	1	0	1	1	1	1	1	1	1	0	1	1	1	1	1	1	1	0	1	1	1	1	1	1	1	3.8	3.8	3.8	42.636	394	394	1	7	0.0081098	By matching	By matching	By MS/MS	By MS/MS	By MS/MS
Q8IU81	Q8IU81	1	1	1	Interferon regulatory factor 2-binding protein 1	IRF2BP1	>sp|Q8IU81|I2BP1_HUMAN Interferon regulatory factor 2-binding protein 1 OS=Homo sapiens GN=IRF2BP1 PE=1 SV=1	1	1	1	1	1	1	1	1	1	1	1	1	1	1	1	1	1	1	1	1	1	1	1	1	1	1	1	1	3.3	3.3	3.3	61.687	584	584	1	8	0.0014503	By MS/MS	By MS/MS	By MS/MS	By MS/MS	By MS/MS
Q8IVF4	Q8IVF4	2	2	2	Dynein heavy chain 10, axonemal	DNAH10	>sp|Q8IVF4|DYH10_HUMAN Dynein heavy chain 10, axonemal OS=Homo sapiens GN=DNAH10 PE=1 SV=4	1	2	2	2	0	0	1	0	1	1	0	0	0	0	1	0	1	1	0	0	0	0	1	0	1	1	0	0	0.7	0.7	0.7	514.83	4471	4471	1	3	1	By matching	By matching	By MS/MS	By matching	By MS/MS
Q8IWC1-3;Q8IWC1-4;Q8IWC1;A0A0A0MRP0;Q8IWC1-2	Q8IWC1-3;Q8IWC1-4;Q8IWC1;A0A0A0MRP0;Q8IWC1-2	2;2;2;1;1	2;2;2;1;1	2;2;2;1;1	MAP7 domain-containing protein 3	MAP7D3	>sp|Q8IWC1-3|MA7D3_HUMAN Isoform 3 of MAP7 domain-containing protein 3 OS=Homo sapiens GN=MAP7D3;>sp|Q8IWC1-4|MA7D3_HUMAN Isoform 4 of MAP7 domain-containing protein 3 OS=Homo sapiens GN=MAP7D3;>sp|Q8IWC1|MA7D3_HUMAN MAP7 domain-containing protein 3 OS=Hom	5	2	2	2	0	0	0	0	2	1	1	1	0	0	0	0	2	1	1	1	0	0	0	0	2	1	1	1	3.2	3.2	3.2	94.674	841	841;858;876;802;835	1	5	0.0014815	By matching	By matching	By matching	By matching	By MS/MS
Q8IYN2;Q5H9L1	Q8IYN2;Q5H9L1	2;1	2;1	2;1	Transcription elongation factor A protein-like 8	TCEAL8	>sp|Q8IYN2|TCAL8_HUMAN Transcription elongation factor A protein-like 8 OS=Homo sapiens GN=TCEAL8 PE=3 SV=1;>tr|Q5H9L1|Q5H9L1_HUMAN Transcription elongation factor A protein-like 8 (Fragment) OS=Homo sapiens GN=TCEAL8 PE=1 SV=1	2	2	2	2	0	0	1	1	2	1	1	0	0	0	1	1	2	1	1	0	0	0	1	1	2	1	1	0	22.2	22.2	22.2	13.616	117	117;74	1	6	0.0064309	By matching	By matching	By MS/MS	By MS/MS	By matching
Q8N0X7	Q8N0X7	1	1	1	Spartin	SPG20	>sp|Q8N0X7|SPG20_HUMAN Spartin OS=Homo sapiens GN=SPG20 PE=1 SV=1	1	1	1	1	0	0	1	1	0	0	0	0	0	0	1	1	0	0	0	0	0	0	1	1	0	0	0	0	2.6	2.6	2.6	72.832	666	666	1	2	0.0081658	By matching	By matching	By MS/MS	By MS/MS	By matching
Q8N4C8-5;Q8N4C8-2;Q8N4C8-3;Q8N4C8-4;Q8N4C8	Q8N4C8-5;Q8N4C8-2;Q8N4C8-3;Q8N4C8-4;Q8N4C8	2;2;2;2;2	2;2;2;2;2	1;1;1;1;1	Misshapen-like kinase 1	MINK1	>sp|Q8N4C8-5|MINK1_HUMAN Isoform 5 of Misshapen-like kinase 1 OS=Homo sapiens GN=MINK1;>sp|Q8N4C8-2|MINK1_HUMAN Isoform 1 of Misshapen-like kinase 1 OS=Homo sapiens GN=MINK1;>sp|Q8N4C8-3|MINK1_HUMAN Isoform 2 of Misshapen-like kinase 1 OS=Homo sapiens GN=M	5	2	2	1	0	0	1	1	1	1	1	0	0	0	1	1	1	1	1	0	0	0	1	0	0	0	0	0	1.6	1.6	1	143.64	1275	1275;1295;1303;1312;1332	1	5	0	By matching	By matching	By MS/MS	By MS/MS	By matching
Q8N567	Q8N567	2	2	2	Zinc finger CCHC domain-containing protein 9	ZCCHC9	>sp|Q8N567|ZCHC9_HUMAN Zinc finger CCHC domain-containing protein 9 OS=Homo sapiens GN=ZCCHC9 PE=2 SV=2	1	2	2	2	0	0	0	1	2	2	2	2	0	0	0	1	2	2	2	2	0	0	0	1	2	2	2	2	11.4	11.4	11.4	30.477	271	271	1	9	0	By matching	By matching	By matching	By matching	By MS/MS
Q8N7H5-3;Q8N7H5-2;M0QYC7;Q8N7H5	Q8N7H5-3;Q8N7H5-2;M0QYC7;Q8N7H5	2;2;1;1	2;2;1;1	2;2;1;1	RNA polymerase II-associated factor 1 homolog	PAF1	>sp|Q8N7H5-3|PAF1_HUMAN Isoform 3 of RNA polymerase II-associated factor 1 homolog OS=Homo sapiens GN=PAF1;>sp|Q8N7H5-2|PAF1_HUMAN Isoform 2 of RNA polymerase II-associated factor 1 homolog OS=Homo sapiens GN=PAF1;>tr|M0QYC7|M0QYC7_HUMAN RNA polymerase II-	4	2	2	2	2	1	1	1	1	1	1	1	2	1	1	1	1	1	1	1	2	1	1	1	1	1	1	1	7	7	7	55.472	485	485;485;94;531	1	9	0.0069975	By MS/MS	By matching	By matching	By MS/MS	By matching
Q8NDH3-3;Q8NDH3-2;Q8NDH3-5;Q8NDH3-4;Q8NDH3	Q8NDH3-3;Q8NDH3-2;Q8NDH3-5;Q8NDH3-4;Q8NDH3	1;1;1;1;1	1;1;1;1;1	1;1;1;1;1	Probable aminopeptidase NPEPL1	NPEPL1	>sp|Q8NDH3-3|PEPL1_HUMAN Isoform 3 of Probable aminopeptidase NPEPL1 OS=Homo sapiens GN=NPEPL1;>sp|Q8NDH3-2|PEPL1_HUMAN Isoform 2 of Probable aminopeptidase NPEPL1 OS=Homo sapiens GN=NPEPL1;>sp|Q8NDH3-5|PEPL1_HUMAN Isoform 5 of Probable aminopeptidase NPEP	5	1	1	1	1	1	1	0	0	0	0	0	1	1	1	0	0	0	0	0	1	1	1	0	0	0	0	0	3.1	3.1	3.1	42.135	393	393;412;475;495;523	1	3	0.002656	By MS/MS	By matching	By matching	By matching	By matching
Q8NDV7-2;Q8NDV7-6;Q8NDV7-5;Q8NDV7	Q8NDV7-2;Q8NDV7-6;Q8NDV7-5;Q8NDV7	1;1;1;1	1;1;1;1	1;1;1;1	Trinucleotide repeat-containing gene 6A protein	TNRC6A	>sp|Q8NDV7-2|TNR6A_HUMAN Isoform 2 of Trinucleotide repeat-containing gene 6A protein OS=Homo sapiens GN=TNRC6A;>sp|Q8NDV7-6|TNR6A_HUMAN Isoform 6 of Trinucleotide repeat-containing gene 6A protein OS=Homo sapiens GN=TNRC6A;>sp|Q8NDV7-5|TNR6A_HUMAN Isoform	4	1	1	1	0	0	0	1	1	1	1	1	0	0	0	1	1	1	1	1	0	0	0	1	1	1	1	1	1.2	1.2	1.2	182.05	1709	1709;1913;1930;1962	1	5	0.0033003	By matching	By matching	By matching	By matching	By MS/MS
Q96G61;Q8NFP7	Q96G61;Q8NFP7	2;2	2;2	2;2	Diphosphoinositol polyphosphate phosphohydrolase 3-beta;Diphosphoinositol polyphosphate phosphohydrolase 3-alpha	NUDT11;NUDT10	>sp|Q96G61|NUD11_HUMAN Diphosphoinositol polyphosphate phosphohydrolase 3-beta OS=Homo sapiens GN=NUDT11 PE=1 SV=1;>sp|Q8NFP7|NUD10_HUMAN Diphosphoinositol polyphosphate phosphohydrolase 3-alpha OS=Homo sapiens GN=NUDT10 PE=1 SV=1	2	2	2	2	1	2	1	1	1	1	1	1	1	2	1	1	1	1	1	1	1	2	1	1	1	1	1	1	20.7	20.7	20.7	18.559	164	164;164	1	9	0	By MS/MS	By MS/MS	By matching	By MS/MS	By matching
Q8NI35-5;A0A075B6R8;B7ZB24;H0YGQ3;Q8NI35-4;Q8NI35-3;Q8NI35-2;Q8NI35;O75970-5;O75970-3;O75970-2;O75970;F5H1U9	Q8NI35-5;A0A075B6R8;B7ZB24;H0YGQ3;Q8NI35-4;Q8NI35-3;Q8NI35-2;Q8NI35;O75970-5;O75970-3;O75970-2;O75970;F5H1U9	2;1;1;1;1;1;1;1;1;1;1;1;1	2;1;1;1;1;1;1;1;1;1;1;1;1	2;1;1;1;1;1;1;1;1;1;1;1;1	InaD-like protein;Multiple PDZ domain protein	INADL;MPDZ	>sp|Q8NI35-5|INADL_HUMAN Isoform 5 of InaD-like protein OS=Homo sapiens GN=INADL;>tr|A0A075B6R8|A0A075B6R8_HUMAN Multiple PDZ domain protein (Fragment) OS=Homo sapiens GN=MPDZ PE=1 SV=1;>tr|B7ZB24|B7ZB24_HUMAN Multiple PDZ domain protein OS=Homo sapiens GN	13	2	2	2	0	1	1	1	0	0	0	0	0	1	1	1	0	0	0	0	0	1	1	1	0	0	0	0	2.6	2.6	2.6	125.23	1134	1134;611;929;1006;1524;1552;1582;1801;2008;2037;2041;2070;2084	1	3	0.0032852	By matching	By MS/MS	By MS/MS	By matching	By matching
Q8NI60-3;Q8NI60	Q8NI60-3;Q8NI60	1;1	1;1	1;1	Chaperone activity of bc1 complex-like, mitochondrial	ADCK3	>sp|Q8NI60-3|ADCK3_HUMAN Isoform 3 of Atypical kinase ADCK3, mitochondrial OS=Homo sapiens GN=ADCK3;>sp|Q8NI60|ADCK3_HUMAN Atypical kinase ADCK3, mitochondrial OS=Homo sapiens GN=ADCK3 PE=1 SV=1	2	1	1	1	0	0	1	1	0	1	0	0	0	0	1	1	0	1	0	0	0	0	1	1	0	1	0	0	3.2	3.2	3.2	66.626	595	595;647	1	3	0.0014826	By matching	By matching	By matching	By MS/MS	By matching
Q8TBX8-2;Q8TBX8-3;Q8TBX8	Q8TBX8-2;Q8TBX8-3;Q8TBX8	1;1;1	1;1;1	1;1;1	Phosphatidylinositol 5-phosphate 4-kinase type-2 gamma	PIP4K2C	>sp|Q8TBX8-2|PI42C_HUMAN Isoform 2 of Phosphatidylinositol 5-phosphate 4-kinase type-2 gamma OS=Homo sapiens GN=PIP4K2C;>sp|Q8TBX8-3|PI42C_HUMAN Isoform 3 of Phosphatidylinositol 5-phosphate 4-kinase type-2 gamma OS=Homo sapiens GN=PIP4K2C;>sp|Q8TBX8|PI42C	3	1	1	1	0	1	1	1	1	1	1	0	0	1	1	1	1	1	1	0	0	1	1	1	1	1	1	0	4.6	4.6	4.6	41.922	373	373;403;421	1	6	0.0021067	By matching	By matching	By MS/MS	By matching	By matching
Q8TD19	Q8TD19	2	2	2	Serine/threonine-protein kinase Nek9	NEK9	>sp|Q8TD19|NEK9_HUMAN Serine/threonine-protein kinase Nek9 OS=Homo sapiens GN=NEK9 PE=1 SV=2	1	2	2	2	1	1	2	1	1	2	0	0	1	1	2	1	1	2	0	0	1	1	2	1	1	2	0	0	2.9	2.9	2.9	107.17	979	979	1	8	0	By matching	By matching	By MS/MS	By MS/MS	By MS/MS
Q8WUM4;Q8WUM4-2	Q8WUM4;Q8WUM4-2	1;1	1;1	1;1	Programmed cell death 6-interacting protein	PDCD6IP	>sp|Q8WUM4|PDC6I_HUMAN Programmed cell death 6-interacting protein OS=Homo sapiens GN=PDCD6IP PE=1 SV=1;>sp|Q8WUM4-2|PDC6I_HUMAN Isoform 2 of Programmed cell death 6-interacting protein OS=Homo sapiens GN=PDCD6IP	2	1	1	1	1	1	1	1	0	1	0	1	1	1	1	1	0	1	0	1	1	1	1	1	0	1	0	1	1.5	1.5	1.5	96.022	868	868;873	1	6	0	By MS/MS	By MS/MS	By matching	By MS/MS	By matching
Q8WXA9;Q8WXA9-2	Q8WXA9;Q8WXA9-2	1;1	1;1	1;1	Splicing regulatory glutamine/lysine-rich protein 1	SREK1	>sp|Q8WXA9|SREK1_HUMAN Splicing regulatory glutamine/lysine-rich protein 1 OS=Homo sapiens GN=SREK1 PE=1 SV=1;>sp|Q8WXA9-2|SREK1_HUMAN Isoform 2 of Splicing regulatory glutamine/lysine-rich protein 1 OS=Homo sapiens GN=SREK1	2	1	1	1	1	1	1	1	1	1	1	1	1	1	1	1	1	1	1	1	1	1	1	1	1	1	1	1	2.8	2.8	2.8	59.38	508	508;624	1	8	0.0021398	By matching	By MS/MS	By MS/MS	By MS/MS	By MS/MS
Q92538-3;Q92538-2;Q92538	Q92538-3;Q92538-2;Q92538	1;1;1	1;1;1	1;1;1	Golgi-specific brefeldin A-resistance guanine nucleotide exchange factor 1	GBF1	>sp|Q92538-3|GBF1_HUMAN Isoform 3 of Golgi-specific brefeldin A-resistance guanine nucleotide exchange factor 1 OS=Homo sapiens GN=GBF1;>sp|Q92538-2|GBF1_HUMAN Isoform 2 of Golgi-specific brefeldin A-resistance guanine nucleotide exchange factor 1 OS=Homo	3	1	1	1	0	0	1	1	0	0	0	0	0	0	1	1	0	0	0	0	0	0	1	1	0	0	0	0	0.9	0.9	0.9	206.01	1855	1855;1856;1859	1	2	0	By matching	By matching	By MS/MS	By matching	By matching
Q92621	Q92621	1	1	1	Nuclear pore complex protein Nup205	NUP205	>sp|Q92621|NU205_HUMAN Nuclear pore complex protein Nup205 OS=Homo sapiens GN=NUP205 PE=1 SV=3	1	1	1	1	1	1	1	1	1	0	1	1	1	1	1	1	1	0	1	1	1	1	1	1	1	0	1	1	0.7	0.7	0.7	227.92	2012	2012	1	7	0	By MS/MS	By MS/MS	By MS/MS	By MS/MS	By matching
Q92878-3;Q92878;Q92878-2;H7C0P8;E7EN38	Q92878-3;Q92878;Q92878-2	3;3;3;1;1	3;3;3;1;1	3;3;3;1;1	DNA repair protein RAD50	RAD50	>sp|Q92878-3|RAD50_HUMAN Isoform 3 of DNA repair protein RAD50 OS=Homo sapiens GN=RAD50;>sp|Q92878|RAD50_HUMAN DNA repair protein RAD50 OS=Homo sapiens GN=RAD50 PE=1 SV=1;>sp|Q92878-2|RAD50_HUMAN Isoform 2 of DNA repair protein RAD50 OS=Homo sapiens GN=RAD	5	3	3	3	0	0	2	2	1	2	2	2	0	0	2	2	1	2	2	2	0	0	2	2	1	2	2	2	3.8	3.8	3.8	138.43	1173	1173;1312;1318;158;660	1	11	0	By matching	By matching	By matching	By MS/MS	By matching
Q92990-2;Q92990	Q92990-2;Q92990	1;1	1;1	1;1	Glomulin	GLMN	>sp|Q92990-2|GLMN_HUMAN Isoform 2 of Glomulin OS=Homo sapiens GN=GLMN;>sp|Q92990|GLMN_HUMAN Glomulin OS=Homo sapiens GN=GLMN PE=1 SV=2	2	1	1	1	1	1	1	1	1	1	1	1	1	1	1	1	1	1	1	1	1	1	1	1	1	1	1	1	2.6	2.6	2.6	48.166	417	417;594	1	8	0	By MS/MS	By MS/MS	By MS/MS	By MS/MS	By MS/MS
Q93034;H0YCA0	Q93034;H0YCA0	2;1	2;1	2;1	Cullin-5	CUL5	>sp|Q93034|CUL5_HUMAN Cullin-5 OS=Homo sapiens GN=CUL5 PE=1 SV=4;>tr|H0YCA0|H0YCA0_HUMAN Cullin-5 (Fragment) OS=Homo sapiens GN=CUL5 PE=1 SV=1	2	2	2	2	0	1	1	2	1	1	1	1	0	1	1	2	1	1	1	1	0	1	1	2	1	1	1	1	3.3	3.3	3.3	90.954	780	780;130	1	8	0	By matching	By MS/MS	By MS/MS	By matching	By matching
Q96A35	Q96A35	1	1	1	39S ribosomal protein L24, mitochondrial	MRPL24	>sp|Q96A35|RM24_HUMAN 39S ribosomal protein L24, mitochondrial OS=Homo sapiens GN=MRPL24 PE=1 SV=1	1	1	1	1	0	0	1	1	1	1	0	1	0	0	1	1	1	1	0	1	0	0	1	1	1	1	0	1	6	6	6	24.915	216	216	1	5	0	By matching	By matching	By matching	By matching	By MS/MS
Q96BP2	Q96BP2	1	1	1	Coiled-coil-helix-coiled-coil-helix domain-containing protein 1	CHCHD1	>sp|Q96BP2|CHCH1_HUMAN Coiled-coil-helix-coiled-coil-helix domain-containing protein 1 OS=Homo sapiens GN=CHCHD1 PE=1 SV=1	1	1	1	1	0	0	1	1	1	1	1	0	0	0	1	1	1	1	1	0	0	0	1	1	1	1	1	0	16.1	16.1	16.1	13.475	118	118	1	6	0	By matching	By matching	By MS/MS	By MS/MS	By MS/MS
Q96C74	Q96C74	1	1	1	Ropporin-1-like protein	ROPN1L	>sp|Q96C74|ROP1L_HUMAN Ropporin-1-like protein OS=Homo sapiens GN=ROPN1L PE=1 SV=2	1	1	1	1	1	1	1	1	0	1	1	0	1	1	1	1	0	1	1	0	1	1	1	1	0	1	1	0	4.8	4.8	4.8	26.107	230	230	1	6	0.0032895	By MS/MS	By matching	By MS/MS	By MS/MS	By matching
Q96EK4	Q96EK4	1	1	1	THAP domain-containing protein 11	THAP11	>sp|Q96EK4|THA11_HUMAN THAP domain-containing protein 11 OS=Homo sapiens GN=THAP11 PE=1 SV=2	1	1	1	1	0	0	0	0	0	1	1	1	0	0	0	0	0	1	1	1	0	0	0	0	0	1	1	1	2.9	2.9	2.9	34.455	314	314	1	3	0.0070332	By matching	By matching	By matching	By matching	By matching
Q96EU6-2;Q96EU6	Q96EU6-2;Q96EU6	2;2	2;2	2;2	Ribosomal RNA processing protein 36 homolog	RRP36	>sp|Q96EU6-2|RRP36_HUMAN Isoform 2 of Ribosomal RNA processing protein 36 homolog OS=Homo sapiens GN=RRP36;>sp|Q96EU6|RRP36_HUMAN Ribosomal RNA processing protein 36 homolog OS=Homo sapiens GN=RRP36 PE=1 SV=1	2	2	2	2	0	0	0	1	1	1	2	1	0	0	0	1	1	1	2	1	0	0	0	1	1	1	2	1	11.9	11.9	11.9	29.129	253	253;259	1	6	0	By matching	By matching	By matching	By matching	By MS/MS
Q96HQ2-2;Q96HQ2	Q96HQ2-2;Q96HQ2	1;1	1;1	1;1	CDKN2AIP N-terminal-like protein	CDKN2AIPNL	>sp|Q96HQ2-2|C2AIL_HUMAN Isoform 2 of CDKN2AIP N-terminal-like protein OS=Homo sapiens GN=CDKN2AIPNL;>sp|Q96HQ2|C2AIL_HUMAN CDKN2AIP N-terminal-like protein OS=Homo sapiens GN=CDKN2AIPNL PE=1 SV=1	2	1	1	1	1	1	1	1	1	1	1	1	1	1	1	1	1	1	1	1	1	1	1	1	1	1	1	1	21.2	21.2	21.2	9.5086	85	85;116	1	8	0	By MS/MS	By MS/MS	By MS/MS	By MS/MS	By MS/MS
Q96HR8-2;Q96HR8	Q96HR8-2;Q96HR8	1;1	1;1	1;1	H/ACA ribonucleoprotein complex non-core subunit NAF1	NAF1	>sp|Q96HR8-2|NAF1_HUMAN Isoform 2 of H/ACA ribonucleoprotein complex non-core subunit NAF1 OS=Homo sapiens GN=NAF1;>sp|Q96HR8|NAF1_HUMAN H/ACA ribonucleoprotein complex non-core subunit NAF1 OS=Homo sapiens GN=NAF1 PE=1 SV=2	2	1	1	1	1	1	1	1	1	1	1	1	1	1	1	1	1	1	1	1	1	1	1	1	1	1	1	1	3.9	3.9	3.9	41.894	389	389;494	1	8	0	By MS/MS	By matching	By MS/MS	By MS/MS	By MS/MS
Q96HS1-2;Q96HS1	Q96HS1-2;Q96HS1	1;1	1;1	1;1	Serine/threonine-protein phosphatase PGAM5, mitochondrial	PGAM5	>sp|Q96HS1-2|PGAM5_HUMAN Isoform 2 of Serine/threonine-protein phosphatase PGAM5, mitochondrial OS=Homo sapiens GN=PGAM5;>sp|Q96HS1|PGAM5_HUMAN Serine/threonine-protein phosphatase PGAM5, mitochondrial OS=Homo sapiens GN=PGAM5 PE=1 SV=2	2	1	1	1	0	0	0	1	0	0	1	1	0	0	0	1	0	0	1	1	0	0	0	1	0	0	1	1	4.7	4.7	4.7	28.02	255	255;289	1	3	0.0014567	By matching	By matching	By matching	By matching	By matching
Q96HY3;G3V361;G3V226	Q96HY3;G3V361;G3V226	14;12;7	1;1;1	1;1;1		CALM2;CALM1	>tr|Q96HY3|Q96HY3_HUMAN CALM1 protein OS=Homo sapiens GN=CALM2 PE=1 SV=1;>tr|G3V361|G3V361_HUMAN Calmodulin (Fragment) OS=Homo sapiens GN=CALM1 PE=1 SV=1;>tr|G3V226|G3V226_HUMAN Calmodulin OS=Homo sapiens GN=CALM1 PE=1 SV=1	3	14	1	1	12	11	12	13	13	12	13	12	1	0	0	1	1	0	1	0	1	0	0	1	1	0	1	0	99.1	33.6	33.6	12.876	113	113;98;76	1	4	0.0081812	By matching	By matching	By matching	By MS/MS	By matching
Q96I25;Q5W011;Q5W010;H0Y6J6;Q5W012	Q96I25;Q5W011;Q5W010;H0Y6J6;Q5W012	2;1;1;1;1	2;1;1;1;1	2;1;1;1;1	Splicing factor 45	RBM17	>sp|Q96I25|SPF45_HUMAN Splicing factor 45 OS=Homo sapiens GN=RBM17 PE=1 SV=1;>tr|Q5W011|Q5W011_HUMAN Splicing factor 45 (Fragment) OS=Homo sapiens GN=RBM17 PE=1 SV=1;>tr|Q5W010|Q5W010_HUMAN Splicing factor 45 (Fragment) OS=Homo sapiens GN=RBM17 PE=1 SV=1;>	5	2	2	2	1	1	2	2	2	1	2	1	1	1	2	2	2	1	2	1	1	1	2	2	2	1	2	1	7.2	7.2	7.2	44.961	401	401;212;221;225;240	1	12	0.0086366	By matching	By matching	By matching	By MS/MS	By matching
Q96TA2-3;Q96TA2-2;Q96I63;Q96TA2;Q5T8D2;Q5T8D1	Q96TA2-3;Q96TA2-2;Q96I63;Q96TA2	3;3;3;3;1;1	3;3;3;3;1;1	3;3;3;3;1;1	ATP-dependent zinc metalloprotease YME1L1	YME1L1	>sp|Q96TA2-3|YMEL1_HUMAN Isoform 3 of ATP-dependent zinc metalloprotease YME1L1 OS=Homo sapiens GN=YME1L1;>sp|Q96TA2-2|YMEL1_HUMAN Isoform 2 of ATP-dependent zinc metalloprotease YME1L1 OS=Homo sapiens GN=YME1L1;>tr|Q96I63|Q96I63_HUMAN ATP-dependent zinc m	6	3	3	3	0	0	3	3	0	1	2	2	0	0	3	3	0	1	2	2	0	0	3	3	0	1	2	2	8.5	8.5	8.5	75.981	683	683;716;740;773;248;253	1	11	0	By matching	By matching	By matching	By MS/MS	By matching
Q96L34-2;Q96L34	Q96L34-2;Q96L34	1;1	1;1	1;1	MAP/microtubule affinity-regulating kinase 4	MARK4	>sp|Q96L34-2|MARK4_HUMAN Isoform 2 of MAP/microtubule affinity-regulating kinase 4 OS=Homo sapiens GN=MARK4;>sp|Q96L34|MARK4_HUMAN MAP/microtubule affinity-regulating kinase 4 OS=Homo sapiens GN=MARK4 PE=1 SV=1	2	1	1	1	0	0	1	1	1	1	1	1	0	0	1	1	1	1	1	1	0	0	1	1	1	1	1	1	2.2	2.2	2.2	75.32	688	688;752	1	6	0.00076278	By matching	By matching	By matching	By MS/MS	By MS/MS
Q96LA8-2;Q96LA8	Q96LA8-2;Q96LA8	1;1	1;1	1;1	Protein arginine N-methyltransferase 6	PRMT6	>sp|Q96LA8-2|ANM6_HUMAN Isoform 2 of Protein arginine N-methyltransferase 6 OS=Homo sapiens GN=PRMT6;>sp|Q96LA8|ANM6_HUMAN Protein arginine N-methyltransferase 6 OS=Homo sapiens GN=PRMT6 PE=1 SV=1	2	1	1	1	1	1	1	1	1	1	1	1	1	1	1	1	1	1	1	1	1	1	1	1	1	1	1	1	4.8	4.8	4.8	32.508	292	292;375	1	8	0	By MS/MS	By MS/MS	By matching	By matching	By matching
Q96NL6-3;Q96NL6-2;Q96NL6;Q96NL6-4;D6RBA6;D6RBP0	Q96NL6-3;Q96NL6-2;Q96NL6;Q96NL6-4;D6RBA6;D6RBP0	2;2;2;1;1;1	2;2;2;1;1;1	2;2;2;1;1;1	Sodium channel and clathrin linker 1	SCLT1	>sp|Q96NL6-3|SCLT1_HUMAN Isoform 3 of Sodium channel and clathrin linker 1 OS=Homo sapiens GN=SCLT1;>sp|Q96NL6-2|SCLT1_HUMAN Isoform 2 of Sodium channel and clathrin linker 1 OS=Homo sapiens GN=SCLT1;>sp|Q96NL6|SCLT1_HUMAN Sodium channel and clathrin linke	6	2	2	2	1	1	0	0	1	0	1	1	1	1	0	0	1	0	1	1	1	1	0	0	1	0	1	1	12.6	12.6	12.6	20.468	175	175;307;688;79;131;284	1	6	0.00978	By MS/MS	By matching	By matching	By matching	By matching
Q96QC0	Q96QC0	2	2	2	Serine/threonine-protein phosphatase 1 regulatory subunit 10	PPP1R10	>sp|Q96QC0|PP1RA_HUMAN Serine/threonine-protein phosphatase 1 regulatory subunit 10 OS=Homo sapiens GN=PPP1R10 PE=1 SV=1	1	2	2	2	1	2	1	2	1	1	2	1	1	2	1	2	1	1	2	1	1	2	1	2	1	1	2	1	3.5	3.5	3.5	99.057	940	940	1	11	0	By matching	By MS/MS	By MS/MS	By MS/MS	By matching
Q96RF0-3;Q96RF0-2;Q96RF0	Q96RF0-3;Q96RF0-2;Q96RF0	1;1;1	1;1;1	1;1;1	Sorting nexin-18	SNX18	>sp|Q96RF0-3|SNX18_HUMAN Isoform 3 of Sorting nexin-18 OS=Homo sapiens GN=SNX18;>sp|Q96RF0-2|SNX18_HUMAN Isoform 2 of Sorting nexin-18 OS=Homo sapiens GN=SNX18;>sp|Q96RF0|SNX18_HUMAN Sorting nexin-18 OS=Homo sapiens GN=SNX18 PE=1 SV=2	3	1	1	1	1	1	1	1	0	1	0	0	1	1	1	1	0	1	0	0	1	1	1	1	0	1	0	0	2.9	2.9	2.9	64.751	591	591;624;628	1	5	0	By MS/MS	By MS/MS	By MS/MS	By MS/MS	By matching
Q96SU4-5;Q96SU4-4;Q96SU4-3;Q96SU4-7;Q96SU4-2;Q96SU4;Q96SU4-6;A0A096LPC8	Q96SU4-5;Q96SU4-4;Q96SU4-3;Q96SU4-7;Q96SU4-2;Q96SU4;Q96SU4-6;A0A096LPC8	2;2;2;2;2;2;2;1	2;2;2;2;2;2;2;1	2;2;2;2;2;2;2;1	Oxysterol-binding protein-related protein 9	OSBPL9	>sp|Q96SU4-5|OSBL9_HUMAN Isoform 5 of Oxysterol-binding protein-related protein 9 OS=Homo sapiens GN=OSBPL9;>sp|Q96SU4-4|OSBL9_HUMAN Isoform 4 of Oxysterol-binding protein-related protein 9 OS=Homo sapiens GN=OSBPL9;>sp|Q96SU4-3|OSBL9_HUMAN Isoform 3 of Ox	8	2	2	2	1	1	2	1	1	1	1	0	1	1	2	1	1	1	1	0	1	1	2	1	1	1	1	0	4.1	4.1	4.1	62.528	558	558;571;626;719;723;736;746;129	1	8	0	By matching	By matching	By MS/MS	By MS/MS	By matching
Q96T17-5;Q96T17-4;Q96T17;Q96T17-2	Q96T17-5;Q96T17-4;Q96T17;Q96T17-2	1;1;1;1	1;1;1;1	1;1;1;1	MAP7 domain-containing protein 2	MAP7D2	>sp|Q96T17-5|MA7D2_HUMAN Isoform 5 of MAP7 domain-containing protein 2 OS=Homo sapiens GN=MAP7D2;>sp|Q96T17-4|MA7D2_HUMAN Isoform 4 of MAP7 domain-containing protein 2 OS=Homo sapiens GN=MAP7D2;>sp|Q96T17|MA7D2_HUMAN MAP7 domain-containing protein 2 OS=Hom	4	1	1	1	0	0	1	1	1	0	1	1	0	0	1	1	1	0	1	1	0	0	1	1	1	0	1	1	3.2	3.2	3.2	76.647	680	680;687;732;773	1	5	0	By matching	By matching	By MS/MS	By MS/MS	By matching
Q99942	Q99942	1	1	1	E3 ubiquitin-protein ligase RNF5	RNF5	>sp|Q99942|RNF5_HUMAN E3 ubiquitin-protein ligase RNF5 OS=Homo sapiens GN=RNF5 PE=1 SV=1	1	1	1	1	1	0	1	1	0	0	0	0	1	0	1	1	0	0	0	0	1	0	1	1	0	0	0	0	9.4	9.4	9.4	19.881	180	180	1	3	0.0027192	By matching	By matching	By MS/MS	By MS/MS	By matching
Q9BRF8-3;Q9BRF8-2;Q9BRF8	Q9BRF8-3;Q9BRF8-2;Q9BRF8	1;1;1	1;1;1	1;1;1	Calcineurin-like phosphoesterase domain-containing protein 1	CPPED1	>sp|Q9BRF8-3|CPPED_HUMAN Isoform 3 of Serine/threonine-protein phosphatase CPPED1 OS=Homo sapiens GN=CPPED1;>sp|Q9BRF8-2|CPPED_HUMAN Isoform 2 of Serine/threonine-protein phosphatase CPPED1 OS=Homo sapiens GN=CPPED1;>sp|Q9BRF8|CPPED_HUMAN Serine/threonine-	3	1	1	1	1	1	1	1	0	0	0	0	1	1	1	1	0	0	0	0	1	1	1	1	0	0	0	0	9	9	9	13.462	122	122;172;314	1	4	0.0080846	By MS/MS	By matching	By MS/MS	By matching	By matching
Q9BRP8-2;Q9BRP8	Q9BRP8-2;Q9BRP8	1;1	1;1	1;1	Partner of Y14 and mago	WIBG	>sp|Q9BRP8-2|WIBG_HUMAN Isoform 2 of Partner of Y14 and mago OS=Homo sapiens GN=WIBG;>sp|Q9BRP8|WIBG_HUMAN Partner of Y14 and mago OS=Homo sapiens GN=WIBG PE=1 SV=1	2	1	1	1	1	1	1	1	1	1	1	1	1	1	1	1	1	1	1	1	1	1	1	1	1	1	1	1	8.9	8.9	8.9	22.704	203	203;204	1	8	0	By matching	By MS/MS	By MS/MS	By matching	By MS/MS
Q9BRZ2	Q9BRZ2	1	1	1	E3 ubiquitin-protein ligase TRIM56	TRIM56	>sp|Q9BRZ2|TRI56_HUMAN E3 ubiquitin-protein ligase TRIM56 OS=Homo sapiens GN=TRIM56 PE=1 SV=3	1	1	1	1	1	0	1	1	1	1	1	1	1	0	1	1	1	1	1	1	1	0	1	1	1	1	1	1	2.5	2.5	2.5	81.487	755	755	1	7	0	By matching	By matching	By MS/MS	By MS/MS	By MS/MS
Q9BST9;Q9BST9-3;Q9BST9-2	Q9BST9;Q9BST9-3;Q9BST9-2	2;1;1	2;1;1	2;1;1	Rhotekin	RTKN	>sp|Q9BST9|RTKN_HUMAN Rhotekin OS=Homo sapiens GN=RTKN PE=1 SV=2;>sp|Q9BST9-3|RTKN_HUMAN Isoform 3 of Rhotekin OS=Homo sapiens GN=RTKN;>sp|Q9BST9-2|RTKN_HUMAN Isoform 2 of Rhotekin OS=Homo sapiens GN=RTKN	3	2	2	2	0	1	2	1	1	1	1	1	0	1	2	1	1	1	1	1	0	1	2	1	1	1	1	1	4.3	4.3	4.3	62.667	563	563;513;550	1	8	0	By matching	By matching	By MS/MS	By MS/MS	By MS/MS
Q9BTE3-2;Q9BTE3	Q9BTE3-2;Q9BTE3	1;1	1;1	1;1	Mini-chromosome maintenance complex-binding protein	MCMBP	>sp|Q9BTE3-2|MCMBP_HUMAN Isoform 2 of Mini-chromosome maintenance complex-binding protein OS=Homo sapiens GN=MCMBP;>sp|Q9BTE3|MCMBP_HUMAN Mini-chromosome maintenance complex-binding protein OS=Homo sapiens GN=MCMBP PE=1 SV=2	2	1	1	1	1	1	1	1	1	0	1	1	1	1	1	1	1	0	1	1	1	1	1	1	1	0	1	1	1.7	1.7	1.7	72.748	640	640;642	1	7	0.0081352	By MS/MS	By MS/MS	By MS/MS	By MS/MS	By matching
Q9BUF5;K7ESQ3;K7EQT3;K7EJ64;K7ERA8;K7EJZ4;K7EL29;K7EN98;K7EPE5	Q9BUF5	10;1;1;1;1;1;1;1;1	2;1;1;1;1;1;1;1;1	2;1;1;1;1;1;1;1;1	Tubulin beta-6 chain	TUBB6	>sp|Q9BUF5|TBB6_HUMAN Tubulin beta-6 chain OS=Homo sapiens GN=TUBB6 PE=1 SV=1	9	10	2	2	8	7	8	9	9	7	7	5	1	1	1	1	1	0	2	0	1	1	1	1	1	0	2	0	22.2	6.5	6.5	49.857	446	446;96;104;104;110;115;130;136;141	1	7	0	By MS/MS	By MS/MS	By matching	By MS/MS	By matching
Q9BX95	Q9BX95	1	1	1	Sphingosine-1-phosphate phosphatase 1	SGPP1	>sp|Q9BX95|SGPP1_HUMAN Sphingosine-1-phosphate phosphatase 1 OS=Homo sapiens GN=SGPP1 PE=1 SV=2	1	1	1	1	0	0	1	1	1	1	0	1	0	0	1	1	1	1	0	1	0	0	1	1	1	1	0	1	3.9	3.9	3.9	49.107	441	441	1	5	0.0026936	By matching	By matching	By MS/MS	By MS/MS	By MS/MS
Q9BXF6	Q9BXF6	2	2	2	Rab11 family-interacting protein 5	RAB11FIP5	>sp|Q9BXF6|RFIP5_HUMAN Rab11 family-interacting protein 5 OS=Homo sapiens GN=RAB11FIP5 PE=1 SV=1	1	2	2	2	0	0	1	2	1	1	0	0	0	0	1	2	1	1	0	0	0	0	1	2	1	1	0	0	5.2	5.2	5.2	70.414	653	653	1	5	0.0058328	By matching	By matching	By MS/MS	By MS/MS	By matching
Q9BY89	Q9BY89	3	3	3	Uncharacterized protein KIAA1671	KIAA1671	>sp|Q9BY89|K1671_HUMAN Uncharacterized protein KIAA1671 OS=Homo sapiens GN=KIAA1671 PE=1 SV=2	1	3	3	3	1	2	2	1	1	1	0	0	1	2	2	1	1	1	0	0	1	2	2	1	1	1	0	0	2.2	2.2	2.2	196.71	1806	1806	1	8	0.00075131	By matching	By MS/MS	By MS/MS	By MS/MS	By matching
Q9C005	Q9C005	1	1	1	Protein dpy-30 homolog	DPY30	>sp|Q9C005|DPY30_HUMAN Protein dpy-30 homolog OS=Homo sapiens GN=DPY30 PE=1 SV=1	1	1	1	1	0	1	1	1	1	1	1	0	0	1	1	1	1	1	1	0	0	1	1	1	1	1	1	0	20.2	20.2	20.2	11.25	99	99	1	6	0	By matching	By matching	By MS/MS	By matching	By matching
Q9H093	Q9H093	1	1	1	NUAK family SNF1-like kinase 2	NUAK2	>sp|Q9H093|NUAK2_HUMAN NUAK family SNF1-like kinase 2 OS=Homo sapiens GN=NUAK2 PE=1 SV=1	1	1	1	1	0	0	1	0	0	0	0	0	0	0	1	0	0	0	0	0	0	0	1	0	0	0	0	0	3	3	3	69.611	628	628	1	1	0.002672	By matching	By matching	By MS/MS	By matching	By matching
Q9H1D9	Q9H1D9	1	1	1	DNA-directed RNA polymerase III subunit RPC6	POLR3F	>sp|Q9H1D9|RPC6_HUMAN DNA-directed RNA polymerase III subunit RPC6 OS=Homo sapiens GN=POLR3F PE=1 SV=1	1	1	1	1	1	1	1	1	1	1	1	1	1	1	1	1	1	1	1	1	1	1	1	1	1	1	1	1	3.5	3.5	3.5	35.684	316	316	1	8	0.0020675	By matching	By matching	By matching	By MS/MS	By matching
Q9H1J1-2;Q9H1J1	Q9H1J1-2;Q9H1J1	1;1	1;1	1;1	Regulator of nonsense transcripts 3A	UPF3A	>sp|Q9H1J1-2|REN3A_HUMAN Isoform 2 of Regulator of nonsense transcripts 3A OS=Homo sapiens GN=UPF3A;>sp|Q9H1J1|REN3A_HUMAN Regulator of nonsense transcripts 3A OS=Homo sapiens GN=UPF3A PE=1 SV=1	2	1	1	1	0	0	1	1	1	1	1	1	0	0	1	1	1	1	1	1	0	0	1	1	1	1	1	1	5.4	5.4	5.4	51.007	443	443;476	1	6	0.001442	By matching	By matching	By matching	By MS/MS	By MS/MS
Q9H257-3;Q9H257-2;Q9H257	Q9H257-3;Q9H257-2;Q9H257	1;1;1	1;1;1	1;1;1	Caspase recruitment domain-containing protein 9	CARD9	>sp|Q9H257-3|CARD9_HUMAN Isoform 3 of Caspase recruitment domain-containing protein 9 OS=Homo sapiens GN=CARD9;>sp|Q9H257-2|CARD9_HUMAN Isoform 2 of Caspase recruitment domain-containing protein 9 OS=Homo sapiens GN=CARD9;>sp|Q9H257|CARD9_HUMAN Caspase rec	3	1	1	1	1	1	0	0	0	0	0	0	1	1	0	0	0	0	0	0	1	1	0	0	0	0	0	0	3.3	3.3	3.3	42.953	366	366;492;536	1	2	0.0020776	By MS/MS	By MS/MS	By matching	By matching	By matching
Q9H773	Q9H773	2	2	2	dCTP pyrophosphatase 1	DCTPP1	>sp|Q9H773|DCTP1_HUMAN dCTP pyrophosphatase 1 OS=Homo sapiens GN=DCTPP1 PE=1 SV=1	1	2	2	2	2	2	2	1	1	1	2	2	2	2	2	1	1	1	2	2	2	2	2	1	1	1	2	2	22.4	22.4	22.4	18.681	170	170	1	13	0.0020906	By MS/MS	By MS/MS	By MS/MS	By matching	By MS/MS
Q9H799-5;Q9H799;H0YA77;H0Y9I8	Q9H799-5;Q9H799;H0YA77;H0Y9I8	2;2;1;1	2;2;1;1	2;2;1;1	Uncharacterized protein C5orf42	C5orf42	>sp|Q9H799-5|CE042_HUMAN Isoform 2 of Uncharacterized protein C5orf42 OS=Homo sapiens GN=C5orf42;>sp|Q9H799|CE042_HUMAN Uncharacterized protein C5orf42 OS=Homo sapiens GN=C5orf42 PE=1 SV=4;>tr|H0YA77|H0YA77_HUMAN Uncharacterized protein C5orf42 (Fragment)	4	2	2	2	0	0	1	1	1	2	2	2	0	0	1	1	1	2	2	2	0	0	1	1	1	2	2	2	1.3	1.3	1.3	331.43	2933	2933;3197;1889;2263	1	9	0.0070243	By matching	By matching	By matching	By MS/MS	By matching
Q9H9T3-2;Q9H9T3;E5RHY2;E5RIC0;E5RIZ7;E5RHR2;Q9H9T3-4;Q9H9T3-5;B4DKA4	Q9H9T3-2;Q9H9T3;E5RHY2;E5RIC0;E5RIZ7;E5RHR2;Q9H9T3-4;Q9H9T3-5;B4DKA4	2;2;1;1;1;1;1;1;1	2;2;1;1;1;1;1;1;1	2;2;1;1;1;1;1;1;1	Elongator complex protein 3	ELP3	>sp|Q9H9T3-2|ELP3_HUMAN Isoform 2 of Elongator complex protein 3 OS=Homo sapiens GN=ELP3;>sp|Q9H9T3|ELP3_HUMAN Elongator complex protein 3 OS=Homo sapiens GN=ELP3 PE=1 SV=2;>tr|E5RHY2|E5RHY2_HUMAN Elongator complex protein 3 (Fragment) OS=Homo sapiens GN=E	9	2	2	2	2	2	2	2	2	2	2	1	2	2	2	2	2	2	2	1	2	2	2	2	2	2	2	1	4.3	4.3	4.3	60.647	533	533;547;106;113;134;191;428;455;475	1	15	0.0026882	By MS/MS	By matching	By MS/MS	By matching	By matching
Q9HAT0	Q9HAT0	1	1	1	Ropporin-1A	ROPN1	>sp|Q9HAT0|ROP1A_HUMAN Ropporin-1A OS=Homo sapiens GN=ROPN1 PE=1 SV=2	1	1	1	1	1	1	0	0	0	0	1	1	1	1	0	0	0	0	1	1	1	1	0	0	0	0	1	1	5.7	5.7	5.7	23.892	212	212	1	4	0.0091912	By MS/MS	By MS/MS	By matching	By matching	By matching
Q9HAV4	Q9HAV4	1	1	1	Exportin-5	XPO5	>sp|Q9HAV4|XPO5_HUMAN Exportin-5 OS=Homo sapiens GN=XPO5 PE=1 SV=1	1	1	1	1	1	1	1	1	1	1	1	1	1	1	1	1	1	1	1	1	1	1	1	1	1	1	1	1	1	1	1	136.31	1204	1204	1	8	0.002149	By matching	By matching	By MS/MS	By matching	By matching
Q9HCM7	Q9HCM7	1	1	1	Fibrosin-1-like protein	FBRSL1	>sp|Q9HCM7|FBSL_HUMAN Fibrosin-1-like protein OS=Homo sapiens GN=FBRSL1 PE=1 SV=4	1	1	1	1	0	0	1	1	1	1	0	0	0	0	1	1	1	1	0	0	0	0	1	1	1	1	0	0	1.1	1.1	1.1	110.91	1045	1045	1	4	0.005829	By matching	By matching	By MS/MS	By MS/MS	By matching
Q9HCN4-3;Q9HCN4-2;Q9HCN4-4;Q9HCN4;Q9HCN4-5	Q9HCN4-3;Q9HCN4-2;Q9HCN4-4;Q9HCN4;Q9HCN4-5	1;1;1;1;1	1;1;1;1;1	1;1;1;1;1	GPN-loop GTPase 1	GPN1	>sp|Q9HCN4-3|GPN1_HUMAN Isoform 3 of GPN-loop GTPase 1 OS=Homo sapiens GN=GPN1;>sp|Q9HCN4-2|GPN1_HUMAN Isoform 2 of GPN-loop GTPase 1 OS=Homo sapiens GN=GPN1;>sp|Q9HCN4-4|GPN1_HUMAN Isoform 4 of GPN-loop GTPase 1 OS=Homo sapiens GN=GPN1;>sp|Q9HCN4|GPN1_HUM	5	1	1	1	0	0	0	1	0	0	0	1	0	0	0	1	0	0	0	1	0	0	0	1	0	0	0	1	7.2	7.2	7.2	31.832	279	279;295;362;374;388	1	2	0.0014609	By matching	By matching	By matching	By MS/MS	By matching
Q9NPD3;E9PPI9;E9PI41	Q9NPD3;E9PPI9	3;2;1	3;2;1	3;2;1	Exosome complex component RRP41	EXOSC4	>sp|Q9NPD3|EXOS4_HUMAN Exosome complex component RRP41 OS=Homo sapiens GN=EXOSC4 PE=1 SV=3;>tr|E9PPI9|E9PPI9_HUMAN Exosome complex component RRP41 OS=Homo sapiens GN=EXOSC4 PE=1 SV=1	3	3	3	3	1	1	1	1	1	2	3	2	1	1	1	1	1	2	3	2	1	1	1	1	1	2	3	2	15.5	15.5	15.5	26.383	245	245;156;262	1	12	0	By matching	By MS/MS	By matching	By matching	By matching
Q9NQ86-4;Q9NQ86;D6RAU9;E9PBG3	Q9NQ86-4;Q9NQ86;D6RAU9;E9PBG3	2;2;1;1	2;2;1;1	2;2;1;1	E3 ubiquitin-protein ligase TRIM36	TRIM36	>sp|Q9NQ86-4|TRI36_HUMAN Isoform 4 of E3 ubiquitin-protein ligase TRIM36 OS=Homo sapiens GN=TRIM36;>sp|Q9NQ86|TRI36_HUMAN E3 ubiquitin-protein ligase TRIM36 OS=Homo sapiens GN=TRIM36 PE=1 SV=2;>tr|D6RAU9|D6RAU9_HUMAN E3 ubiquitin-protein ligase TRIM36 (Fra	4	2	2	2	2	2	2	1	1	1	1	2	2	2	2	1	1	1	1	2	2	2	2	1	1	1	1	2	2.9	2.9	2.9	81.569	716	716;728;170;573	1	12	0.0021337	By matching	By MS/MS	By MS/MS	By MS/MS	By MS/MS
Q9NRF9	Q9NRF9	1	1	1	DNA polymerase epsilon subunit 3	POLE3	>sp|Q9NRF9|DPOE3_HUMAN DNA polymerase epsilon subunit 3 OS=Homo sapiens GN=POLE3 PE=1 SV=1	1	1	1	1	1	1	1	1	1	1	1	1	1	1	1	1	1	1	1	1	1	1	1	1	1	1	1	1	10.9	10.9	10.9	16.859	147	147	1	8	0	By MS/MS	By MS/MS	By MS/MS	By MS/MS	By matching
Q9NSV4-7;Q9NSV4-6;Q9NSV4-5;Q9NSV4-4;Q9NSV4	Q9NSV4-7;Q9NSV4-6;Q9NSV4-5;Q9NSV4-4;Q9NSV4	1;1;1;1;1	1;1;1;1;1	1;1;1;1;1	Protein diaphanous homolog 3	DIAPH3	>sp|Q9NSV4-7|DIAP3_HUMAN Isoform 7 of Protein diaphanous homolog 3 OS=Homo sapiens GN=DIAPH3;>sp|Q9NSV4-6|DIAP3_HUMAN Isoform 6 of Protein diaphanous homolog 3 OS=Homo sapiens GN=DIAPH3;>sp|Q9NSV4-5|DIAP3_HUMAN Isoform 5 of Protein diaphanous homolog 3 OS=	5	1	1	1	1	0	1	1	1	1	1	0	1	0	1	1	1	1	1	0	1	0	1	1	1	1	1	0	1.7	1.7	1.7	127.85	1112	1112;1123;1147;1182;1193	1	6	0.008642	By matching	By matching	By MS/MS	By MS/MS	By MS/MS
Q9NVH0-2;Q9NVH0	Q9NVH0-2;Q9NVH0	1;1	1;1	1;1	Exonuclease 3-5 domain-containing protein 2	EXD2	>sp|Q9NVH0-2|EXD2_HUMAN Isoform 2 of Exonuclease 3-5 domain-containing protein 2 OS=Homo sapiens GN=EXD2;>sp|Q9NVH0|EXD2_HUMAN Exonuclease 3-5 domain-containing protein 2 OS=Homo sapiens GN=EXD2 PE=1 SV=2	2	1	1	1	1	1	1	1	1	1	1	1	1	1	1	1	1	1	1	1	1	1	1	1	1	1	1	1	3.4	3.4	3.4	56.345	496	496;621	1	8	0.0021262	By matching	By matching	By MS/MS	By MS/MS	By MS/MS
Q9NVV4;Q5T851	Q9NVV4	6;1	1;1	1;1	Poly(A) RNA polymerase, mitochondrial	MTPAP	>sp|Q9NVV4|PAPD1_HUMAN Poly(A) RNA polymerase, mitochondrial OS=Homo sapiens GN=MTPAP PE=1 SV=1	2	6	1	1	0	0	0	1	4	6	6	5	0	0	0	0	1	1	1	1	0	0	0	0	1	1	1	1	15.8	3.3	3.3	66.171	582	582;150	1	4	0.002736	By matching	By matching	By matching	By matching	By matching
Q9NX55	Q9NX55	2	2	2	Huntingtin-interacting protein K	HYPK	>sp|Q9NX55|HYPK_HUMAN Huntingtin-interacting protein K OS=Homo sapiens GN=HYPK PE=1 SV=2	1	2	2	2	1	1	2	2	1	1	2	2	1	1	2	2	1	1	2	2	1	1	2	2	1	1	2	2	31.8	31.8	31.8	14.665	129	129	1	12	0	By MS/MS	By MS/MS	By MS/MS	By MS/MS	By matching
Q9NXH9-2;Q9NXH9	Q9NXH9-2;Q9NXH9	1;1	1;1	1;1	tRNA (guanine(26)-N(2))-dimethyltransferase	TRMT1	>sp|Q9NXH9-2|TRM1_HUMAN Isoform 2 of tRNA (guanine(26)-N(2))-dimethyltransferase OS=Homo sapiens GN=TRMT1;>sp|Q9NXH9|TRM1_HUMAN tRNA (guanine(26)-N(2))-dimethyltransferase OS=Homo sapiens GN=TRMT1 PE=1 SV=1	2	1	1	1	1	0	1	1	0	1	0	0	1	0	1	1	0	1	0	0	1	0	1	1	0	1	0	0	1.7	1.7	1.7	69.305	630	630;659	1	4	0.0026667	By MS/MS	By matching	By MS/MS	By MS/MS	By matching
Q9NXV6	Q9NXV6	1	1	1	CDKN2A-interacting protein	CDKN2AIP	>sp|Q9NXV6|CARF_HUMAN CDKN2A-interacting protein OS=Homo sapiens GN=CDKN2AIP PE=1 SV=3	1	1	1	1	1	0	1	0	1	1	1	1	1	0	1	0	1	1	1	1	1	0	1	0	1	1	1	1	2.4	2.4	2.4	61.124	580	580	1	6	0	By MS/MS	By matching	By matching	By matching	By MS/MS
Q9NYJ8-2;Q9NYJ8;U3KQ62	Q9NYJ8-2;Q9NYJ8;U3KQ62	2;2;1	2;2;1	2;2;1	TGF-beta-activated kinase 1 and MAP3K7-binding protein 2	TAB2	>sp|Q9NYJ8-2|TAB2_HUMAN Isoform 2 of TGF-beta-activated kinase 1 and MAP3K7-binding protein 2 OS=Homo sapiens GN=TAB2;>sp|Q9NYJ8|TAB2_HUMAN TGF-beta-activated kinase 1 and MAP3K7-binding protein 2 OS=Homo sapiens GN=TAB2 PE=1 SV=1;>tr|U3KQ62|U3KQ62_HUMAN T	3	2	2	2	1	1	1	1	0	0	0	0	1	1	1	1	0	0	0	0	1	1	1	1	0	0	0	0	5.8	5.8	5.8	58.13	536	536;693;33	1	4	0	By MS/MS	By matching	By MS/MS	By MS/MS	By matching
Q9NYZ3	Q9NYZ3	1	1	1	G2 and S phase-expressed protein 1	GTSE1	>sp|Q9NYZ3|GTSE1_HUMAN G2 and S phase-expressed protein 1 OS=Homo sapiens GN=GTSE1 PE=1 SV=3	1	1	1	1	0	0	0	0	1	1	1	1	0	0	0	0	1	1	1	1	0	0	0	0	1	1	1	1	3.2	3.2	3.2	76.644	720	720	1	4	0	By matching	By matching	By matching	By matching	By MS/MS
Q9UDW1-2;Q9UDW1;Q9NZY4	Q9UDW1-2;Q9UDW1;Q9NZY4	1;1;1	1;1;1	1;1;1	Cytochrome b-c1 complex subunit 9	UQCR10	>sp|Q9UDW1-2|QCR9_HUMAN Isoform 2 of Cytochrome b-c1 complex subunit 9 OS=Homo sapiens GN=UQCR10;>sp|Q9UDW1|QCR9_HUMAN Cytochrome b-c1 complex subunit 9 OS=Homo sapiens GN=UQCR10 PE=1 SV=3;>tr|Q9NZY4|Q9NZY4_HUMAN Cytochrome b-c1 complex subunit 9 OS=Homo s	3	1	1	1	0	0	1	1	1	1	0	1	0	0	1	1	1	1	0	1	0	0	1	1	1	1	0	1	11.3	11.3	11.3	6.7387	62	62;63;132	1	5	0.0081607	By matching	By matching	By MS/MS	By matching	By MS/MS
Q9P0J7;C9J3I2	Q9P0J7;C9J3I2	2;1	2;1	2;1	E3 ubiquitin-protein ligase KCMF1	KCMF1	>sp|Q9P0J7|KCMF1_HUMAN E3 ubiquitin-protein ligase KCMF1 OS=Homo sapiens GN=KCMF1 PE=1 SV=2;>tr|C9J3I2|C9J3I2_HUMAN E3 ubiquitin-protein ligase KCMF1 (Fragment) OS=Homo sapiens GN=KCMF1 PE=1 SV=1	2	2	2	2	0	0	1	1	1	2	1	0	0	0	1	1	1	2	1	0	0	0	1	1	1	2	1	0	10.5	10.5	10.5	41.945	381	381;149	1	6	0	By matching	By matching	By MS/MS	By matching	By MS/MS
Q9P1Z2-2;Q9P1Z2-3;Q9P1Z2;Q9P1Z2-4	Q9P1Z2-2;Q9P1Z2-3;Q9P1Z2;Q9P1Z2-4	2;2;2;1	2;2;2;1	2;2;2;1	Calcium-binding and coiled-coil domain-containing protein 1	CALCOCO1	>sp|Q9P1Z2-2|CACO1_HUMAN Isoform 2 of Calcium-binding and coiled-coil domain-containing protein 1 OS=Homo sapiens GN=CALCOCO1;>sp|Q9P1Z2-3|CACO1_HUMAN Isoform 3 of Calcium-binding and coiled-coil domain-containing protein 1 OS=Homo sapiens GN=CALCOCO1;>sp|	4	2	2	2	0	0	0	1	0	1	1	2	0	0	0	1	0	1	1	2	0	0	0	1	0	1	1	2	4.4	4.4	4.4	70.978	633	633;690;691;606	1	5	0.0027174	By matching	By matching	By matching	By MS/MS	By matching
Q9P265	Q9P265	1	1	1	Disco-interacting protein 2 homolog B	DIP2B	>sp|Q9P265|DIP2B_HUMAN Disco-interacting protein 2 homolog B OS=Homo sapiens GN=DIP2B PE=1 SV=3	1	1	1	1	0	0	1	1	1	1	0	0	0	0	1	1	1	1	0	0	0	0	1	1	1	1	0	0	1	1	1	171.49	1576	1576	1	4	0	By matching	By matching	By MS/MS	By MS/MS	By matching
Q9UHD9	Q9UHD9	3	1	1	Ubiquilin-2	UBQLN2	>sp|Q9UHD9|UBQL2_HUMAN Ubiquilin-2 OS=Homo sapiens GN=UBQLN2 PE=1 SV=2	1	3	1	1	3	3	3	3	2	2	2	2	1	1	1	1	0	0	0	0	1	1	1	1	0	0	0	0	6.2	2.2	2.2	65.695	624	624	1	4	0.0081761	By MS/MS	By MS/MS	By MS/MS	By matching	By matching
Q9UII4	Q9UII4	1	1	1	E3 ISG15--protein ligase HERC5	HERC5	>sp|Q9UII4|HERC5_HUMAN E3 ISG15--protein ligase HERC5 OS=Homo sapiens GN=HERC5 PE=1 SV=2	1	1	1	1	0	0	0	0	1	1	1	1	0	0	0	0	1	1	1	1	0	0	0	0	1	1	1	1	1.7	1.7	1.7	116.85	1024	1024	1	4	0	By matching	By matching	By matching	By matching	By MS/MS
Q9UKG1	Q9UKG1	1	1	1	DCC-interacting protein 13-alpha	APPL1	>sp|Q9UKG1|DP13A_HUMAN DCC-interacting protein 13-alpha OS=Homo sapiens GN=APPL1 PE=1 SV=1	1	1	1	1	1	1	0	1	0	1	1	1	1	1	0	1	0	1	1	1	1	1	0	1	0	1	1	1	1.4	1.4	1.4	79.663	709	709	1	6	0.005239	By MS/MS	By MS/MS	By matching	By MS/MS	By matching
Q9UKI8-4;C9JWT6;B3KRP1;Q9UKI8-3;Q9UKI8-5;Q9UKI8;Q9UKI8-2	Q9UKI8-4;C9JWT6;B3KRP1;Q9UKI8-3;Q9UKI8-5;Q9UKI8;Q9UKI8-2	2;1;1;1;1;1;1	2;1;1;1;1;1;1	2;1;1;1;1;1;1	Serine/threonine-protein kinase tousled-like 1	TLK1	>sp|Q9UKI8-4|TLK1_HUMAN Isoform 4 of Serine/threonine-protein kinase tousled-like 1 OS=Homo sapiens GN=TLK1;>tr|C9JWT6|C9JWT6_HUMAN Serine/threonine-protein kinase tousled-like 1 (Fragment) OS=Homo sapiens GN=TLK1 PE=1 SV=1;>tr|B3KRP1|B3KRP1_HUMAN Serine/t	7	2	2	2	0	0	1	0	1	0	1	0	0	0	1	0	1	0	1	0	0	0	1	0	1	0	1	0	4.9	4.9	4.9	77.109	670	670;162;413;549;718;766;787	1	4	0	By matching	By matching	By MS/MS	By matching	By matching
Q9ULL1	Q9ULL1	1	1	1	Pleckstrin homology domain-containing family G member 1	PLEKHG1	>sp|Q9ULL1|PKHG1_HUMAN Pleckstrin homology domain-containing family G member 1 OS=Homo sapiens GN=PLEKHG1 PE=1 SV=2	1	1	1	1	0	1	1	1	1	1	1	1	0	1	1	1	1	1	1	1	0	1	1	1	1	1	1	1	1.4	1.4	1.4	155.44	1385	1385	1	7	0.0064185	By matching	By matching	By MS/MS	By MS/MS	By MS/MS
Q9UMX0;H0YDS0;Q9NRR5;H0YEZ9	Q9UMX0;H0YDS0;Q9NRR5	6;3;3;1	1;0;0;1	1;0;0;1	Ubiquilin-1;Ubiquilin-4	UBQLN1;UBQLN4	>sp|Q9UMX0|UBQL1_HUMAN Ubiquilin-1 OS=Homo sapiens GN=UBQLN1 PE=1 SV=2;>tr|H0YDS0|H0YDS0_HUMAN Ubiquilin-1 (Fragment) OS=Homo sapiens GN=UBQLN1 PE=1 SV=1;>sp|Q9NRR5|UBQL4_HUMAN Ubiquilin-4 OS=Homo sapiens GN=UBQLN4 PE=1 SV=2	4	6	1	1	6	6	5	6	5	5	5	6	1	1	0	1	0	0	0	1	1	1	0	1	0	0	0	1	13.6	3.9	3.9	62.518	589	589;157;601;158	1	4	0	By MS/MS	By MS/MS	By matching	By matching	By matching
Q9UMY1	Q9UMY1	1	1	1	Nucleolar protein 7	NOL7	>sp|Q9UMY1|NOL7_HUMAN Nucleolar protein 7 OS=Homo sapiens GN=NOL7 PE=1 SV=2	1	1	1	1	0	0	0	0	1	1	1	1	0	0	0	0	1	1	1	1	0	0	0	0	1	1	1	1	5.4	5.4	5.4	29.426	257	257	1	4	0	By matching	By matching	By matching	By matching	By MS/MS
Q9Y2I1-2;Q9Y2I1	Q9Y2I1-2;Q9Y2I1	1;1	1;1	1;1	Nischarin	NISCH	>sp|Q9Y2I1-2|NISCH_HUMAN Isoform 2 of Nischarin OS=Homo sapiens GN=NISCH;>sp|Q9Y2I1|NISCH_HUMAN Nischarin OS=Homo sapiens GN=NISCH PE=1 SV=3	2	1	1	1	0	0	1	1	1	1	0	0	0	0	1	1	1	1	0	0	0	0	1	1	1	1	0	0	1.2	1.2	1.2	110.19	993	993;1504	1	4	0.0014641	By matching	By matching	By MS/MS	By matching	By matching
Q9Y2L9-2;Q9Y2L9;Q9Y2L9-3	Q9Y2L9-2;Q9Y2L9;Q9Y2L9-3	1;1;1	1;1;1	1;1;1	Leucine-rich repeat and calponin homology domain-containing protein 1	LRCH1	>sp|Q9Y2L9-2|LRCH1_HUMAN Isoform 2 of Leucine-rich repeat and calponin homology domain-containing protein 1 OS=Homo sapiens GN=LRCH1;>sp|Q9Y2L9|LRCH1_HUMAN Leucine-rich repeat and calponin homology domain-containing protein 1 OS=Homo sapiens GN=LRCH1 PE=1	3	1	1	1	0	0	1	1	0	0	0	0	0	0	1	1	0	0	0	0	0	0	1	1	0	0	0	0	1.7	1.7	1.7	77.224	696	696;728;763	1	2	0.0080695	By matching	By matching	By MS/MS	By matching	By matching
Q9Y3B9	Q9Y3B9	1	1	1	RRP15-like protein	RRP15	>sp|Q9Y3B9|RRP15_HUMAN RRP15-like protein OS=Homo sapiens GN=RRP15 PE=1 SV=2	1	1	1	1	0	1	1	1	1	1	1	1	0	1	1	1	1	1	1	1	0	1	1	1	1	1	1	1	3.9	3.9	3.9	31.484	282	282	1	7	0.0020994	By matching	By matching	By matching	By MS/MS	By matching
Q9Y4P8-3;Q9Y4P8-2;Q9Y4P8-4;Q9Y4P8-5;Q9Y4P8-6;Q9Y4P8	Q9Y4P8-3;Q9Y4P8-2;Q9Y4P8-4;Q9Y4P8-5;Q9Y4P8-6;Q9Y4P8	1;1;1;1;1;1	1;1;1;1;1;1	1;1;1;1;1;1	WD repeat domain phosphoinositide-interacting protein 2	WIPI2	>sp|Q9Y4P8-3|WIPI2_HUMAN Isoform 3 of WD repeat domain phosphoinositide-interacting protein 2 OS=Homo sapiens GN=WIPI2;>sp|Q9Y4P8-2|WIPI2_HUMAN Isoform 2 of WD repeat domain phosphoinositide-interacting protein 2 OS=Homo sapiens GN=WIPI2;>sp|Q9Y4P8-4|WIPI2	6	1	1	1	1	1	1	1	1	1	1	1	1	1	1	1	1	1	1	1	1	1	1	1	1	1	1	1	6	6	6	42.077	384	384;425;436;438;443;454	1	8	0.0021552	By MS/MS	By MS/MS	By MS/MS	By matching	By matching
Q9Y4W6;B7Z651;E9PHW9;Q01484-5;Q01484-2;I6L894;Q01484	Q9Y4W6;B7Z651;E9PHW9;Q01484-5;Q01484-2;I6L894;Q01484	2;1;1;1;1;1;1	2;1;1;1;1;1;1	2;1;1;1;1;1;1	AFG3-like protein 2;Ankyrin-2	AFG3L2;ANK2	>sp|Q9Y4W6|AFG32_HUMAN AFG3-like protein 2 OS=Homo sapiens GN=AFG3L2 PE=1 SV=2;>tr|B7Z651|B7Z651_HUMAN Ankyrin-2 (Fragment) OS=Homo sapiens GN=ANK2 PE=1 SV=1;>tr|E9PHW9|E9PHW9_HUMAN Ankyrin-2 (Fragment) OS=Homo sapiens GN=ANK2 PE=1 SV=1;>sp|Q01484-5|ANK2_H	7	2	2	2	0	0	1	2	1	1	0	0	0	0	1	2	1	1	0	0	0	0	1	2	1	1	0	0	2.1	2.1	2.1	88.583	797	797;1114;1730;1863;1872;3924;3957	1	5	0.0021505	By matching	By matching	By matching	By MS/MS	By matching
Q9Y5S9-2;Q9Y5S9	Q9Y5S9-2;Q9Y5S9	1;1	1;1	1;1	RNA-binding protein 8A	RBM8A	>sp|Q9Y5S9-2|RBM8A_HUMAN Isoform 2 of RNA-binding protein 8A OS=Homo sapiens GN=RBM8A;>sp|Q9Y5S9|RBM8A_HUMAN RNA-binding protein 8A OS=Homo sapiens GN=RBM8A PE=1 SV=1	2	1	1	1	1	1	1	0	0	0	0	0	1	1	1	0	0	0	0	0	1	1	1	0	0	0	0	0	11	11	11	19.76	173	173;174	1	3	0	By MS/MS	By matching	By matching	By matching	By matching
Q9Y5V3;Q9Y5V3-2	Q9Y5V3;Q9Y5V3-2	1;1	1;1	1;1	Melanoma-associated antigen D1	MAGED1	>sp|Q9Y5V3|MAGD1_HUMAN Melanoma-associated antigen D1 OS=Homo sapiens GN=MAGED1 PE=1 SV=3;>sp|Q9Y5V3-2|MAGD1_HUMAN Isoform 2 of Melanoma-associated antigen D1 OS=Homo sapiens GN=MAGED1	2	1	1	1	0	0	1	0	0	0	0	0	0	0	1	0	0	0	0	0	0	0	1	0	0	0	0	0	1.9	1.9	1.9	86.16	778	778;834	1	1	0	By matching	By matching	By MS/MS	By matching	By matching
U3KPR7	U3KPR7	7	1	1			>tr|U3KPR7|U3KPR7_HUMAN Calpain small subunit 1 (Fragment) OS=Homo sapiens GN=CAPNS1 PE=1 SV=1	1	7	1	1	5	5	7	7	7	7	5	6	0	1	1	1	1	1	0	1	0	1	1	1	1	1	0	1	60	14	14	11.399	100	100	1	6	1	By matching	By matching	By MS/MS	By MS/MS	By matching
O95831;O95831-3;O95831-4;O95831-2;O95831-6;E9PMA0;O95831-5	O95831;O95831-3;O95831-4;O95831-2	6;5;3;3;2;2;1	6;5;3;3;2;2;1	6;5;3;3;2;2;1	Apoptosis-inducing factor 1, mitochondrial	AIFM1	>sp|O95831|AIFM1_HUMAN Apoptosis-inducing factor 1, mitochondrial OS=Homo sapiens GN=AIFM1 PE=1 SV=1;>sp|O95831-3|AIFM1_HUMAN Isoform 3 of Apoptosis-inducing factor 1, mitochondrial OS=Homo sapiens GN=AIFM1;>sp|O95831-4|AIFM1_HUMAN Isoform 4 of Apoptosis-i	7	6	6	6	0	1	6	6	2	2	1	1	0	1	6	6	2	2	1	1	0	1	6	6	2	2	1	1	14.5	14.5	14.5	66.9	613	613;609;324;326;237;274;261	1	19	0	By matching	By matching	By MS/MS	By MS/MS	By matching
Q8WXF1-2;Q8WXF1;X6RDA4	Q8WXF1-2;Q8WXF1;X6RDA4	3;3;2	3;3;2	3;3;2	Paraspeckle component 1	PSPC1	>sp|Q8WXF1-2|PSPC1_HUMAN Isoform 2 of Paraspeckle component 1 OS=Homo sapiens GN=PSPC1;>sp|Q8WXF1|PSPC1_HUMAN Paraspeckle component 1 OS=Homo sapiens GN=PSPC1 PE=1 SV=1;>tr|X6RDA4|X6RDA4_HUMAN Paraspeckle component 1 (Fragment) OS=Homo sapiens GN=PSPC1 PE=	3	3	3	3	3	2	3	3	3	3	3	3	3	2	3	3	3	3	3	3	3	2	3	3	3	3	3	3	10.7	10.7	10.7	45.57	393	393;523;248	1	23	0	By MS/MS	By MS/MS	By MS/MS	By MS/MS	By MS/MS
P80723-2;P80723	P80723-2;P80723	2;2	2;2	2;2	Brain acid soluble protein 1	BASP1	>sp|P80723-2|BASP1_HUMAN Isoform 2 of Brain acid soluble protein 1 OS=Homo sapiens GN=BASP1;>sp|P80723|BASP1_HUMAN Brain acid soluble protein 1 OS=Homo sapiens GN=BASP1 PE=1 SV=2	2	2	2	2	2	2	2	1	2	0	2	2	2	2	2	1	2	0	2	2	2	2	2	1	2	0	2	2	20.2	20.2	20.2	17.664	173	173;227	1	13	0	By MS/MS	By MS/MS	By MS/MS	By MS/MS	By matching
A0A0C4DH42;A0A087WSX4;P01764;A0A0B4J2B7;A0A0B4J1V3	A0A0C4DH42;A0A087WSX4;P01764;A0A0B4J2B7;A0A0B4J1V3	2;2;2;2;2	2;2;2;2;2	1;1;1;1;1	Ig heavy chain V-III region VH26		>tr|A0A0C4DH42|A0A0C4DH42_HUMAN Protein IGHV3-66 (Fragment) OS=Homo sapiens GN=IGHV3-66 PE=4 SV=1;>tr|A0A087WSX4|A0A087WSX4_HUMAN Protein IGHV3-53 (Fragment) OS=Homo sapiens GN=IGHV3-53 PE=1 SV=1;>sp|P01764|HV303_HUMAN Ig heavy chain V-III region 23 OS=Hom	5	2	2	1	2	2	1	1	1	1	2	2	2	2	1	1	1	1	2	2	1	1	0	0	0	0	1	1	12.9	12.9	12.9	12.698	116	116;116;117;117;117	1	20	0	By MS/MS	By MS/MS	By matching	By MS/MS	By MS/MS
P35232;C9JW96;C9JZ20;E7ESE2;E9PCW0;P35232-2;D6RBK0	P35232;C9JW96;C9JZ20;E7ESE2;E9PCW0;P35232-2	7;6;5;5;5;4;3	7;6;5;5;5;4;3	7;6;5;5;5;4;3	Prohibitin	PHB	>sp|P35232|PHB_HUMAN Prohibitin OS=Homo sapiens GN=PHB PE=1 SV=1;>tr|C9JW96|C9JW96_HUMAN Prohibitin (Fragment) OS=Homo sapiens GN=PHB PE=1 SV=2;>tr|C9JZ20|C9JZ20_HUMAN Prohibitin (Fragment) OS=Homo sapiens GN=PHB PE=1 SV=1;>tr|E7ESE2|E7ESE2_HUMAN Prohibiti	7	7	7	7	3	4	6	7	7	7	2	3	3	4	6	7	7	7	2	3	3	4	6	7	7	7	2	3	32.7	32.7	32.7	29.804	272	272;246;201;202;216;155;124	1	49	0	By MS/MS	By MS/MS	By MS/MS	By MS/MS	By MS/MS
A0A087WV47;A0A087X079;A0A087WYE1;P01857;A0A0A0MS08;A0A087X1C7;A0A087X010;A0A087WYC5;A0A0A0MS07;A0A0B4J1U8;A0A0A0MS11;A0A075B7F0;A0A0C4DH37;A0A0C4DH32;A0A0B4J1V1;A0A0B4J1U9;A0A087X2C0	A0A087WV47;A0A087X079;A0A087WYE1;P01857;A0A0A0MS08;A0A087X1C7;A0A087X010;A0A087WYC5;A0A0A0MS07	12;11;11;10;10;10;10;10;7;2;1;1;1;1;1;1;1	12;11;11;10;10;10;10;10;7;2;1;1;1;1;1;1;1	6;5;5;5;5;5;5;5;4;1;0;0;0;0;0;0;0	Ig gamma-1 chain C region	IGHG1	>tr|A0A087WV47|A0A087WV47_HUMAN Ig gamma-1 chain C region OS=Homo sapiens GN=IGHG1 PE=1 SV=1;>tr|A0A087X079|A0A087X079_HUMAN Ig gamma-1 chain C region OS=Homo sapiens GN=IGHG1 PE=1 SV=1;>tr|A0A087WYE1|A0A087WYE1_HUMAN Ig gamma-1 chain C region OS=Homo sapi	17	12	12	6	12	12	9	10	10	8	12	12	12	12	9	10	10	8	12	12	6	6	4	5	4	4	6	6	34.3	34.3	18.7	51.153	466	466;473;475;330;399;462;464;475;295;117;116;116;117;117;117;117;588	1	169	0	By MS/MS	By MS/MS	By MS/MS	By MS/MS	By MS/MS
Q9UMS4;F5GY56;H0YGF3;H0YGZ5	Q9UMS4	10;4;2;1	10;4;2;1	10;4;2;1	Pre-mRNA-processing factor 19	PRPF19	>sp|Q9UMS4|PRP19_HUMAN Pre-mRNA-processing factor 19 OS=Homo sapiens GN=PRPF19 PE=1 SV=1	4	10	10	10	9	9	8	9	9	9	9	8	9	9	8	9	9	9	9	8	9	9	8	9	9	9	9	8	25	25	25	55.18	504	504;252;45;119	1	71	0	By MS/MS	By MS/MS	By MS/MS	By MS/MS	By MS/MS
Q01995;H0YCU9;E9PJ32	Q01995;H0YCU9	3;2;1	3;2;1	3;2;1	Transgelin	TAGLN	>sp|Q01995|TAGL_HUMAN Transgelin OS=Homo sapiens GN=TAGLN PE=1 SV=4;>tr|H0YCU9|H0YCU9_HUMAN Transgelin (Fragment) OS=Homo sapiens GN=TAGLN PE=1 SV=1	3	3	3	3	3	3	2	2	2	3	2	1	3	3	2	2	2	3	2	1	3	3	2	2	2	3	2	1	16.4	16.4	16.4	22.611	201	201;151;91	1	18	0	By matching	By MS/MS	By matching	By MS/MS	By matching
Q92945;A0A087WTP3;M0R0I5;M0QYH3;M0QXW7;M0R0C6;M0QYG1;M0R3J3;M0R251;M0R263	Q92945;A0A087WTP3;M0R0I5	25;24;13;6;5;4;3;3;2;2	25;24;13;6;5;4;3;3;2;2	24;23;13;6;5;3;2;2;1;1	Far upstream element-binding protein 2	KHSRP	>sp|Q92945|FUBP2_HUMAN Far upstream element-binding protein 2 OS=Homo sapiens GN=KHSRP PE=1 SV=4;>tr|A0A087WTP3|A0A087WTP3_HUMAN Far upstream element-binding protein 2 OS=Homo sapiens GN=KHSRP PE=1 SV=1;>tr|M0R0I5|M0R0I5_HUMAN Far upstream element-binding	10	25	25	24	22	20	23	23	22	21	18	19	22	20	23	23	22	21	18	19	21	19	22	22	21	21	17	18	45.6	45.6	43.6	73.114	711	711;711;279;169;116;176;114;269;79;143	1	227	0	By MS/MS	By MS/MS	By MS/MS	By MS/MS	By MS/MS
P46019	P46019	3	3	3	Phosphorylase b kinase regulatory subunit alpha, liver isoform	PHKA2	>sp|P46019|KPB2_HUMAN Phosphorylase b kinase regulatory subunit alpha, liver isoform OS=Homo sapiens GN=PHKA2 PE=1 SV=1	1	3	3	3	0	0	3	3	3	2	0	0	0	0	3	3	3	2	0	0	0	0	3	3	3	2	0	0	4.2	4.2	4.2	138.41	1235	1235	1	11	0	By matching	By matching	By MS/MS	By MS/MS	By MS/MS
Q7L0Y3;C9JVB6	Q7L0Y3;C9JVB6	4;3	4;3	4;3	Mitochondrial ribonuclease P protein 1	TRMT10C	>sp|Q7L0Y3|MRRP1_HUMAN Mitochondrial ribonuclease P protein 1 OS=Homo sapiens GN=TRMT10C PE=1 SV=2;>tr|C9JVB6|C9JVB6_HUMAN Mitochondrial ribonuclease P protein 1 (Fragment) OS=Homo sapiens GN=TRMT10C PE=1 SV=1	2	4	4	4	0	0	4	3	4	4	2	2	0	0	4	3	4	4	2	2	0	0	4	3	4	4	2	2	12.4	12.4	12.4	47.346	403	403;312	1	19	0	By matching	By matching	By MS/MS	By MS/MS	By MS/MS
P01860;A0A075B6N8;A0A087WXL8;A0A087WVW2	P01860;A0A075B6N8;A0A087WXL8;A0A087WVW2	8;8;8;8	1;1;1;1	1;1;1;1	Ig gamma-3 chain C region	IGHG3	>sp|P01860|IGHG3_HUMAN Ig gamma-3 chain C region OS=Homo sapiens GN=IGHG3 PE=1 SV=2;>tr|A0A075B6N8|A0A075B6N8_HUMAN Ig gamma-3 chain C region (Fragment) OS=Homo sapiens GN=IGHG3 PE=1 SV=1;>tr|A0A087WXL8|A0A087WXL8_HUMAN Ig gamma-3 chain C region OS=Homo sa	4	8	1	1	8	7	7	4	8	6	7	8	1	1	1	1	1	1	1	1	1	1	1	1	1	1	1	1	22.3	3.2	3.2	41.287	377	377;377;517;521	1	17	0	By MS/MS	By MS/MS	By MS/MS	By MS/MS	By MS/MS
O96019-2;O96019	O96019-2;O96019	2;2	2;2	2;2	Actin-like protein 6A	ACTL6A	>sp|O96019-2|ACL6A_HUMAN Isoform 2 of Actin-like protein 6A OS=Homo sapiens GN=ACTL6A;>sp|O96019|ACL6A_HUMAN Actin-like protein 6A OS=Homo sapiens GN=ACTL6A PE=1 SV=1	2	2	2	2	1	2	2	2	2	0	2	1	1	2	2	2	2	0	2	1	1	2	2	2	2	0	2	1	10.3	10.3	10.3	43.236	387	387;429	1	12	0.0014472	By MS/MS	By MS/MS	By MS/MS	By MS/MS	By MS/MS
Q14978;Q14978-3;A0A0A0MRM9;Q14978-2;S4R402;S4R341;S4R349	Q14978;Q14978-3;A0A0A0MRM9;Q14978-2	3;3;3;3;1;1;1	3;3;3;3;1;1;1	3;3;3;3;1;1;1	Nucleolar and coiled-body phosphoprotein 1	NOLC1	>sp|Q14978|NOLC1_HUMAN Nucleolar and coiled-body phosphoprotein 1 OS=Homo sapiens GN=NOLC1 PE=1 SV=2;>sp|Q14978-3|NOLC1_HUMAN Isoform 3 of Nucleolar and coiled-body phosphoprotein 1 OS=Homo sapiens GN=NOLC1;>tr|A0A0A0MRM9|A0A0A0MRM9_HUMAN Nucleolar and coi	7	3	3	3	3	2	3	3	3	2	2	3	3	2	3	3	3	2	2	3	3	2	3	3	3	2	2	3	6.4	6.4	6.4	73.602	699	699;700;708;709;46;73;258	1	33	0	By MS/MS	By MS/MS	By MS/MS	By MS/MS	By MS/MS
Q00587-2;Q00587	Q00587-2;Q00587	2;2	2;2	2;2	Cdc42 effector protein 1	CDC42EP1	>sp|Q00587-2|BORG5_HUMAN Isoform 2 of Cdc42 effector protein 1 OS=Homo sapiens GN=CDC42EP1;>sp|Q00587|BORG5_HUMAN Cdc42 effector protein 1 OS=Homo sapiens GN=CDC42EP1 PE=1 SV=1	2	2	2	2	0	0	2	2	1	2	0	1	0	0	2	2	1	2	0	1	0	0	2	2	1	2	0	1	9.9	9.9	9.9	39.686	384	384;391	1	8	0	By matching	By matching	By MS/MS	By MS/MS	By matching
Q3ZCQ8;Q3ZCQ8-2;M0R0C3;M0R2F8;Q3ZCQ8-3;M0R047;M0R003;M0QXC3;M0R2Z3;M0R303;M0R2D2;M0R1Y4	Q3ZCQ8;Q3ZCQ8-2;M0R0C3;M0R2F8;Q3ZCQ8-3	8;8;5;5;5;3;3;2;2;2;2;2	8;8;5;5;5;3;3;2;2;2;2;2	8;8;5;5;5;3;3;2;2;2;2;2	Mitochondrial import inner membrane translocase subunit TIM50	TIMM50	>sp|Q3ZCQ8|TIM50_HUMAN Mitochondrial import inner membrane translocase subunit TIM50 OS=Homo sapiens GN=TIMM50 PE=1 SV=2;>sp|Q3ZCQ8-2|TIM50_HUMAN Isoform 2 of Mitochondrial import inner membrane translocase subunit TIM50 OS=Homo sapiens GN=TIMM50;>tr|M0R0C	12	8	8	8	3	4	8	8	7	7	6	4	3	4	8	8	7	7	6	4	3	4	8	8	7	7	6	4	24.4	24.4	24.4	39.646	353	353;456;104;157;240;227;257;111;116;117;141;256	1	64	0	By MS/MS	By MS/MS	By MS/MS	By MS/MS	By MS/MS
P01625;P06312;P06313;P06314;P83593	P01625;P06312;P06313;P06314	4;3;3;3;1	4;3;3;3;1	4;3;3;3;1	Ig kappa chain V-IV region Len;Ig kappa chain V-IV region;Ig kappa chain V-IV region JI;Ig kappa chain V-IV region B17	IGKV4-1	>sp|P01625|KV402_HUMAN Ig kappa chain V-IV region Len OS=Homo sapiens PE=1 SV=2;>sp|P06312|KV401_HUMAN Ig kappa chain V-IV region (Fragment) OS=Homo sapiens GN=IGKV4-1 PE=4 SV=1;>sp|P06313|KV403_HUMAN Ig kappa chain V-IV region JI OS=Homo sapiens PE=4 SV=1	5	4	4	4	4	4	1	1	2	2	4	3	4	4	1	1	2	2	4	3	4	4	1	1	2	2	4	3	36.8	36.8	36.8	12.64	114	114;121;133;134;109	1	31	0	By MS/MS	By MS/MS	By MS/MS	By MS/MS	By MS/MS
Q16629-3;Q16629-2;A0A0B4J1Z1;Q16629-4;C9JAB2;Q16629	Q16629-3;Q16629-2;A0A0B4J1Z1;Q16629-4;C9JAB2;Q16629	4;4;4;4;4;4	4;4;4;4;4;4	4;4;4;4;4;4	Serine/arginine-rich splicing factor 7	SRSF7	>sp|Q16629-3|SRSF7_HUMAN Isoform 3 of Serine/arginine-rich splicing factor 7 OS=Homo sapiens GN=SRSF7;>sp|Q16629-2|SRSF7_HUMAN Isoform 2 of Serine/arginine-rich splicing factor 7 OS=Homo sapiens GN=SRSF7;>tr|A0A0B4J1Z1|A0A0B4J1Z1_HUMAN Serine/arginine-rich	6	4	4	4	4	3	4	3	3	4	4	4	4	3	4	3	3	4	4	4	4	3	4	3	3	4	4	4	43.9	43.9	43.9	15.257	132	132;135;137;226;235;238	1	37	0	By MS/MS	By MS/MS	By MS/MS	By MS/MS	By MS/MS
P01859	P01859	9	8	5	Ig gamma-2 chain C region	IGHG2	>sp|P01859|IGHG2_HUMAN Ig gamma-2 chain C region OS=Homo sapiens GN=IGHG2 PE=1 SV=2	1	9	8	5	7	7	6	4	7	5	7	8	6	6	5	3	6	5	6	7	3	4	3	3	3	3	4	4	26.7	24.5	14.7	35.9	326	326	1	81	0	By MS/MS	By MS/MS	By MS/MS	By MS/MS	By MS/MS
P31689;P31689-2	P31689;P31689-2	14;10	14;10	14;10	DnaJ homolog subfamily A member 1	DNAJA1	>sp|P31689|DNJA1_HUMAN DnaJ homolog subfamily A member 1 OS=Homo sapiens GN=DNAJA1 PE=1 SV=2;>sp|P31689-2|DNJA1_HUMAN Isoform 2 of DnaJ homolog subfamily A member 1 OS=Homo sapiens GN=DNAJA1	2	14	14	14	4	6	14	13	11	10	9	8	4	6	14	13	11	10	9	8	4	6	14	13	11	10	9	8	36.5	36.5	36.5	44.868	397	397;331	1	100	0	By MS/MS	By matching	By MS/MS	By MS/MS	By MS/MS
O60884;A0A087WT48;I3L320	O60884	6;2;1	6;2;1	6;2;1	DnaJ homolog subfamily A member 2	DNAJA2	>sp|O60884|DNJA2_HUMAN DnaJ homolog subfamily A member 2 OS=Homo sapiens GN=DNAJA2 PE=1 SV=1	3	6	6	6	5	4	6	4	4	4	5	3	5	4	6	4	4	4	5	3	5	4	6	4	4	4	5	3	26.7	26.7	26.7	45.745	412	412;134;47	1	38	0	By MS/MS	By MS/MS	By MS/MS	By MS/MS	By MS/MS
C9JZN1;C9JIS1;C9JXA5;Q9HAV0;P62879;C9JD14	C9JZN1;C9JIS1;C9JXA5;Q9HAV0;P62879;C9JD14	3;3;3;3;3;2	1;1;1;1;1;1	1;1;1;1;1;1	Guanine nucleotide-binding protein subunit beta-4;Guanine nucleotide-binding protein G(I)/G(S)/G(T) subunit beta-2	GNB2;GNB4	>tr|C9JZN1|C9JZN1_HUMAN Guanine nucleotide-binding protein G(I)/G(S)/G(T) subunit beta-2 (Fragment) OS=Homo sapiens GN=GNB2 PE=1 SV=1;>tr|C9JIS1|C9JIS1_HUMAN Guanine nucleotide-binding protein G(I)/G(S)/G(T) subunit beta-2 (Fragment) OS=Homo sapiens GN=GNB	6	3	1	1	3	1	3	2	2	2	2	2	1	1	1	1	1	1	1	1	1	1	1	1	1	1	1	1	23	9.2	9.2	17.032	152	152;232;251;340;340;79	1	11	0	By MS/MS	By MS/MS	By MS/MS	By MS/MS	By MS/MS
P60228;E5RGA2;E5RIT4;H0YAW4;H0YBR5	P60228;E5RGA2;E5RIT4;H0YAW4;H0YBR5	4;3;2;2;2	4;3;2;2;2	4;3;2;2;2	Eukaryotic translation initiation factor 3 subunit E	EIF3E	>sp|P60228|EIF3E_HUMAN Eukaryotic translation initiation factor 3 subunit E OS=Homo sapiens GN=EIF3E PE=1 SV=1;>tr|E5RGA2|E5RGA2_HUMAN Eukaryotic translation initiation factor 3 subunit E OS=Homo sapiens GN=EIF3E PE=1 SV=1;>tr|E5RIT4|E5RIT4_HUMAN Eukaryoti	5	4	4	4	4	4	2	1	2	3	2	2	4	4	2	1	2	3	2	2	4	4	2	1	2	3	2	2	11.2	11.2	11.2	52.22	445	445;352;75;156;171	1	20	0	By MS/MS	By MS/MS	By MS/MS	By MS/MS	By matching
Q9UKJ3-2;Q9UKJ3;K7EKU0;Q7Z570;A4D1E1	Q9UKJ3-2;Q9UKJ3	6;6;1;1;1	6;6;1;1;1	6;6;1;1;1	G patch domain-containing protein 8	GPATCH8	>sp|Q9UKJ3-2|GPTC8_HUMAN Isoform 2 of G patch domain-containing protein 8 OS=Homo sapiens GN=GPATCH8;>sp|Q9UKJ3|GPTC8_HUMAN G patch domain-containing protein 8 OS=Homo sapiens GN=GPATCH8 PE=1 SV=2	5	6	6	6	4	4	6	6	5	6	3	5	4	4	6	6	5	6	3	5	4	4	6	6	5	6	3	5	5.8	5.8	5.8	155.19	1424	1424;1502;221;1209;1349	1	41	0	By MS/MS	By MS/MS	By MS/MS	By MS/MS	By MS/MS
A0A087WYY5;F8VR82;F8VYE8;P36873;P36873-2;F8W0W8;E7ETD8	A0A087WYY5;F8VR82;F8VYE8;P36873;P36873-2;F8W0W8	3;3;3;3;3;2;1	2;2;2;2;2;1;0	2;2;2;2;2;1;0	Serine/threonine-protein phosphatase;Serine/threonine-protein phosphatase PP1-gamma catalytic subunit	PPP1CC	>tr|A0A087WYY5|A0A087WYY5_HUMAN Serine/threonine-protein phosphatase OS=Homo sapiens GN=PPP1CC PE=1 SV=1;>tr|F8VR82|F8VR82_HUMAN Serine/threonine-protein phosphatase OS=Homo sapiens GN=PPP1CC PE=1 SV=1;>tr|F8VYE8|F8VYE8_HUMAN Serine/threonine-protein phosp	7	3	2	2	2	3	2	3	2	2	2	2	2	2	1	2	1	1	2	2	2	2	1	2	1	1	2	2	25	17.1	17.1	16.214	140	140;270;304;323;337;332;169	1	15	0	By MS/MS	By MS/MS	By matching	By matching	By MS/MS
A0A0A0MTQ6;A0A087X0Q4;A0A087WW87;A0A075B6R1;P01617;P01614;P06309;A0A075B6P5;A0A087X0P6;A0A0A0MRZ7;A0A075B6S2	A0A0A0MTQ6;A0A087X0Q4;A0A087WW87;A0A075B6R1;P01617;P01614;P06309;A0A075B6P5;A0A087X0P6;A0A0A0MRZ7;A0A075B6S2	2;2;2;2;2;2;2;2;1;1;1	1;1;1;1;1;1;1;1;0;0;0	1;1;1;1;1;1;1;1;0;0;0	Ig kappa chain V-II region TEW;Ig kappa chain V-II region Cum;Ig kappa chain V-II region GM607		>tr|A0A0A0MTQ6|A0A0A0MTQ6_HUMAN Protein IGKV2D-28 OS=Homo sapiens GN=IGKV2D-28 PE=4 SV=1;>tr|A0A087X0Q4|A0A087X0Q4_HUMAN Protein IGKV2-40 OS=Homo sapiens GN=IGKV2-40 PE=1 SV=1;>tr|A0A087WW87|A0A087WW87_HUMAN Protein IGKV2-40 (Fragment) OS=Homo sapiens GN=I	11	2	1	1	2	2	2	1	1	2	2	2	1	1	1	0	0	1	1	1	1	1	1	0	0	1	1	1	19.6	19.6	19.6	11.043	102	102;104;105;111;113;115;117;120;102;120;120	1	10	0	By MS/MS	By MS/MS	By matching	By matching	By matching
Q9H0B6;Q9H0B6-2;A8MZ87;E9PP09;C9JHT2;E9PM83;A8MX29;E9PI24;E9PQ02	Q9H0B6;Q9H0B6-2;A8MZ87	10;8;5;4;4;4;4;3;2	10;8;5;4;4;4;4;3;2	8;6;3;4;4;4;4;3;2	Kinesin light chain 2	KLC2	>sp|Q9H0B6|KLC2_HUMAN Kinesin light chain 2 OS=Homo sapiens GN=KLC2 PE=1 SV=1;>sp|Q9H0B6-2|KLC2_HUMAN Isoform 2 of Kinesin light chain 2 OS=Homo sapiens GN=KLC2;>tr|A8MZ87|A8MZ87_HUMAN Kinesin light chain 2 OS=Homo sapiens GN=KLC2 PE=1 SV=1	9	10	10	8	3	3	9	9	5	7	1	1	3	3	9	9	5	7	1	1	2	2	7	7	3	5	1	0	25.6	25.6	20.4	68.934	622	622;545;521;145;166;171;333;105;189	1	38	0	By MS/MS	By MS/MS	By MS/MS	By MS/MS	By MS/MS
Q14257;Q14257-2;H0YL43;A8MXP8	Q14257;Q14257-2;H0YL43	7;7;4;3	7;7;4;3	7;7;4;3	Reticulocalbin-2	RCN2	>sp|Q14257|RCN2_HUMAN Reticulocalbin-2 OS=Homo sapiens GN=RCN2 PE=1 SV=1;>sp|Q14257-2|RCN2_HUMAN Isoform 2 of Reticulocalbin-2 OS=Homo sapiens GN=RCN2;>tr|H0YL43|H0YL43_HUMAN Reticulocalbin-2 (Fragment) OS=Homo sapiens GN=RCN2 PE=1 SV=1	4	7	7	7	2	3	7	7	5	6	3	2	2	3	7	7	5	6	3	2	2	3	7	7	5	6	3	2	22.4	22.4	22.4	36.876	317	317;335;155;216	1	38	0	By matching	By matching	By MS/MS	By MS/MS	By MS/MS
Q96EI5;Q96EI5-2;A2RQR6;D6RD44;Q9H3H9;J3KQY4;D6RHZ1;D6RIH3;D6RCE9	Q96EI5;Q96EI5-2;A2RQR6;D6RD44;Q9H3H9	4;4;3;2;2;1;1;1;1	4;4;3;2;2;1;1;1;1	4;4;3;2;2;1;1;1;1	Transcription elongation factor A protein-like 4;Transcription elongation factor A protein-like 2	TCEAL4;TCEAL2	>sp|Q96EI5|TCAL4_HUMAN Transcription elongation factor A protein-like 4 OS=Homo sapiens GN=TCEAL4 PE=1 SV=2;>sp|Q96EI5-2|TCAL4_HUMAN Isoform 2 of Transcription elongation factor A protein-like 4 OS=Homo sapiens GN=TCEAL4;>tr|A2RQR6|A2RQR6_HUMAN Transcripti	9	4	4	4	4	4	4	4	4	4	4	3	4	4	4	4	4	4	4	3	4	4	4	4	4	4	4	3	24.7	24.7	24.7	24.647	215	215;358;186;129;227;50;58;76;91	1	33	0	By MS/MS	By MS/MS	By MS/MS	By MS/MS	By MS/MS
Q07157-2;A0A087X0K9;G5E9E7;Q07157;G3V1L9	Q07157-2;A0A087X0K9;G5E9E7;Q07157;G3V1L9	2;2;2;2;2	2;2;2;2;2	2;2;2;2;2	Tight junction protein ZO-1	TJP1	>sp|Q07157-2|ZO1_HUMAN Isoform Short of Tight junction protein ZO-1 OS=Homo sapiens GN=TJP1;>tr|A0A087X0K9|A0A087X0K9_HUMAN Tight junction protein ZO-1 OS=Homo sapiens GN=TJP1 PE=1 SV=1;>tr|G5E9E7|G5E9E7_HUMAN Tight junction protein 1 (Zona occludens 1), i	5	2	2	2	1	2	2	2	2	2	2	2	1	2	2	2	2	2	2	2	1	2	2	2	2	2	2	2	2.3	2.3	2.3	186.96	1668	1668;1676;1692;1748;1768	1	18	0	By matching	By MS/MS	By MS/MS	By MS/MS	By MS/MS
H0Y613;Q14687-2;Q14687-3;Q14687;H7C3B5	H0Y613;Q14687-2;Q14687-3;Q14687	3;3;3;3;1	3;3;3;3;1	3;3;3;3;1	Genetic suppressor element 1	GSE1	>tr|H0Y613|H0Y613_HUMAN Genetic suppressor element 1 (Fragment) OS=Homo sapiens GN=GSE1 PE=1 SV=1;>sp|Q14687-2|GSE1_HUMAN Isoform 2 of Genetic suppressor element 1 OS=Homo sapiens GN=GSE1;>sp|Q14687-3|GSE1_HUMAN Isoform 3 of Genetic suppressor element 1 OS	5	3	3	3	0	0	3	3	3	1	1	1	0	0	3	3	3	1	1	1	0	0	3	3	3	1	1	1	5.5	5.5	5.5	112.53	986	986;1113;1144;1217;419	1	12	0	By matching	By matching	By MS/MS	By MS/MS	By MS/MS
P23258;Q9NRH3;K7EIS0;K7EKE5	P23258;Q9NRH3	11;6;5;4	11;6;5;4	11;6;5;4	Tubulin gamma-1 chain;Tubulin gamma-2 chain	TUBG1;TUBG2	>sp|P23258|TBG1_HUMAN Tubulin gamma-1 chain OS=Homo sapiens GN=TUBG1 PE=1 SV=2;>sp|Q9NRH3|TBG2_HUMAN Tubulin gamma-2 chain OS=Homo sapiens GN=TUBG2 PE=2 SV=1	4	11	11	11	0	1	11	10	9	8	4	2	0	1	11	10	9	8	4	2	0	1	11	10	9	8	4	2	41.9	41.9	41.9	51.169	451	451;451;265;135	1	50	0	By matching	By matching	By MS/MS	By MS/MS	By MS/MS
P01623	P01623	6	6	0	Ig kappa chain V-III region WOL		>sp|P01623|KV305_HUMAN Ig kappa chain V-III region WOL OS=Homo sapiens PE=1 SV=1	1	6	6	0	6	6	4	4	4	4	6	6	6	6	4	4	4	4	6	6	0	0	0	0	0	0	0	0	56.9	56.9	0	11.746	109	109	1	66	0	By MS/MS	By MS/MS	By MS/MS	By MS/MS	By MS/MS
O95573;C9JC11;F5H062	O95573	4;1;1	4;1;1	4;1;1	Long-chain-fatty-acid--CoA ligase 3	ACSL3	>sp|O95573|ACSL3_HUMAN Long-chain-fatty-acid--CoA ligase 3 OS=Homo sapiens GN=ACSL3 PE=1 SV=3	3	4	4	4	0	0	4	4	4	1	0	0	0	0	4	4	4	1	0	0	0	0	4	4	4	1	0	0	8.5	8.5	8.5	80.419	720	720;88;95	1	13	0	By matching	By matching	By MS/MS	By MS/MS	By matching
P18135;A0A0B4J1Z6;P18136	P18135;A0A0B4J1Z6;P18136	6;4;4	1;1;1	0;0;0	Ig kappa chain V-III region HAH;Ig kappa chain V-III region HIC		>sp|P18135|KV312_HUMAN Ig kappa chain V-III region HAH OS=Homo sapiens PE=2 SV=1;>tr|A0A0B4J1Z6|A0A0B4J1Z6_HUMAN Protein IGKV3-20 (Fragment) OS=Homo sapiens GN=IGKV3-20 PE=4 SV=1;>sp|P18136|KV313_HUMAN Ig kappa chain V-III region HIC OS=Homo sapiens PE=1 S	3	6	1	0	6	6	4	4	4	4	6	6	1	1	1	1	1	1	1	1	0	0	0	0	0	0	0	0	51.2	17.1	0	14.073	129	129;116;129	1	11	0	By MS/MS	By MS/MS	By matching	By matching	By matching
K7EQ02;Q96EP5-2;K7EQ55;K7EK33;Q96EP5	K7EQ02;Q96EP5-2;K7EQ55;K7EK33;Q96EP5	4;4;4;4;4	4;4;4;4;4	4;4;4;4;4	DAZ-associated protein 1	DAZAP1	>tr|K7EQ02|K7EQ02_HUMAN DAZ-associated protein 1 (Fragment) OS=Homo sapiens GN=DAZAP1 PE=1 SV=2;>sp|Q96EP5-2|DAZP1_HUMAN Isoform 2 of DAZ-associated protein 1 OS=Homo sapiens GN=DAZAP1;>tr|K7EQ55|K7EQ55_HUMAN DAZ-associated protein 1 OS=Homo sapiens GN=DAZ	5	4	4	4	4	3	3	3	3	4	4	4	4	3	3	3	3	4	4	4	4	3	3	3	3	4	4	4	22.3	22.3	22.3	35.02	327	327;378;406;406;407	1	28	0	By MS/MS	By MS/MS	By MS/MS	By MS/MS	By MS/MS
Q96L46	Q96L46	3	1	1	Calpain small subunit 2	CAPNS2	>sp|Q96L46|CPNS2_HUMAN Calpain small subunit 2 OS=Homo sapiens GN=CAPNS2 PE=2 SV=2	1	3	1	1	3	3	3	3	3	3	3	3	1	1	1	1	1	1	1	1	1	1	1	1	1	1	1	1	6	3.2	3.2	27.66	248	248	1	15	0.0070153	By MS/MS	By MS/MS	By MS/MS	By MS/MS	By MS/MS
O43175;Q5SZU1	O43175;Q5SZU1	7;6	7;6	7;6	D-3-phosphoglycerate dehydrogenase	PHGDH	>sp|O43175|SERA_HUMAN D-3-phosphoglycerate dehydrogenase OS=Homo sapiens GN=PHGDH PE=1 SV=4;>tr|Q5SZU1|Q5SZU1_HUMAN D-3-phosphoglycerate dehydrogenase OS=Homo sapiens GN=PHGDH PE=1 SV=1	2	7	7	7	2	3	7	6	7	7	2	1	2	3	7	6	7	7	2	1	2	3	7	6	7	7	2	1	16.5	16.5	16.5	56.65	533	533;499	1	35	0	By MS/MS	By MS/MS	By MS/MS	By MS/MS	By MS/MS
Q8TAE8	Q8TAE8	4	4	4	Growth arrest and DNA damage-inducible proteins-interacting protein 1	GADD45GIP1	>sp|Q8TAE8|G45IP_HUMAN Growth arrest and DNA damage-inducible proteins-interacting protein 1 OS=Homo sapiens GN=GADD45GIP1 PE=1 SV=1	1	4	4	4	0	0	3	4	4	4	2	2	0	0	3	4	4	4	2	2	0	0	3	4	4	4	2	2	20.3	20.3	20.3	25.384	222	222	1	23	0	By matching	By matching	By MS/MS	By MS/MS	By MS/MS
Q9BSD7;Q5TDF0	Q9BSD7;Q5TDF0	5;5	5;5	5;5	Cancer-related nucleoside-triphosphatase	NTPCR	>sp|Q9BSD7|NTPCR_HUMAN Cancer-related nucleoside-triphosphatase OS=Homo sapiens GN=NTPCR PE=1 SV=1;>tr|Q5TDF0|Q5TDF0_HUMAN Cancer-related nucleoside-triphosphatase OS=Homo sapiens GN=NTPCR PE=1 SV=1	2	5	5	5	3	3	3	3	1	0	5	4	3	3	3	3	1	0	5	4	3	3	3	3	1	0	5	4	36.8	36.8	36.8	20.713	190	190;228	1	22	0	By MS/MS	By MS/MS	By MS/MS	By MS/MS	By matching
Q9NRN7-2;Q9NRN7	Q9NRN7-2;Q9NRN7	2;2	2;2	2;2	L-aminoadipate-semialdehyde dehydrogenase-phosphopantetheinyl transferase	AASDHPPT	>sp|Q9NRN7-2|ADPPT_HUMAN Isoform 2 of L-aminoadipate-semialdehyde dehydrogenase-phosphopantetheinyl transferase OS=Homo sapiens GN=AASDHPPT;>sp|Q9NRN7|ADPPT_HUMAN L-aminoadipate-semialdehyde dehydrogenase-phosphopantetheinyl transferase OS=Homo sapiens GN=	2	2	2	2	2	2	1	1	1	1	1	2	2	2	1	1	1	1	1	2	2	2	1	1	1	1	1	2	11.6	11.6	11.6	15.574	138	138;309	1	11	0	By MS/MS	By MS/MS	By MS/MS	By MS/MS	By matching
A0A087WZW8;A0A087WUS2;P04433;A0A0A0MRZ8	A0A087WZW8	12;2;2;2	12;2;2;2	2;2;2;2			>tr|A0A087WZW8|A0A087WZW8_HUMAN Protein IGKV3-11 OS=Homo sapiens GN=IGKV3-11 PE=4 SV=1	4	12	12	2	12	12	7	8	9	9	9	11	12	12	7	8	9	9	9	11	2	2	1	2	2	2	2	2	53.6	53.6	12.9	25.6	233	233;108;115;116	1	161	0	By MS/MS	By MS/MS	By MS/MS	By MS/MS	By MS/MS
H7C5M9;C9JSA3;C9JND6;C9J6F3;C9J5C3;Q9BUL8;C9J363;F8WDF3;C9J932	H7C5M9;C9JSA3;C9JND6;C9J6F3;C9J5C3;Q9BUL8;C9J363	3;3;3;3;3;3;2;1;1	3;3;3;3;3;3;2;1;1	3;3;3;3;3;3;2;1;1	Programmed cell death protein 10	PDCD10	>tr|H7C5M9|H7C5M9_HUMAN Programmed cell death protein 10 (Fragment) OS=Homo sapiens GN=PDCD10 PE=1 SV=1;>tr|C9JSA3|C9JSA3_HUMAN Programmed cell death protein 10 (Fragment) OS=Homo sapiens GN=PDCD10 PE=1 SV=1;>tr|C9JND6|C9JND6_HUMAN Programmed cell death pr	9	3	3	3	3	2	2	2	2	2	2	3	3	2	2	2	2	2	2	3	3	2	2	2	2	2	2	3	37.7	37.7	37.7	14.117	122	122;134;146;186;202;212;149;59;79	1	18	0	By MS/MS	By MS/MS	By MS/MS	By matching	By matching
P16615-5;P16615-2;P16615-3;P16615;H7C5W9;P16615-4;O14983-3;O14983-2;O14983;Q93084-4;Q93084-2;Q93084-3;Q93084-7;Q93084;Q93084-6;Q93084-5	P16615-5;P16615-2;P16615-3;P16615;H7C5W9;P16615-4;O14983-3;O14983-2;O14983	4;4;4;4;3;3;2;2;2;1;1;1;1;1;1;1	4;4;4;4;3;3;2;2;2;1;1;1;1;1;1;1	4;4;4;4;3;3;2;2;2;1;1;1;1;1;1;1	Sarcoplasmic/endoplasmic reticulum calcium ATPase 2;Sarcoplasmic/endoplasmic reticulum calcium ATPase 1	ATP2A2;ATP2A1	>sp|P16615-5|AT2A2_HUMAN Isoform 5 of Sarcoplasmic/endoplasmic reticulum calcium ATPase 2 OS=Homo sapiens GN=ATP2A2;>sp|P16615-2|AT2A2_HUMAN Isoform 2 of Sarcoplasmic/endoplasmic reticulum calcium ATPase 2 OS=Homo sapiens GN=ATP2A2;>sp|P16615-3|AT2A2_HUMAN	16	4	4	4	0	0	4	2	2	1	0	0	0	0	4	2	2	1	0	0	0	0	4	2	2	1	0	0	6.1	6.1	6.1	109.73	997	997;997;999;1042;933;1015;869;994;1001;998;999;1029;1033;1043;1044;1052	1	9	0	By matching	By matching	By MS/MS	By MS/MS	By matching
C9JFE4;A0A096LP07;Q13098-5;A0A096LPJ3;Q13098;A8K070;Q13098-7;J3QS84;J3QS88;J3KTB0;J3QLE8;J3QLT0;J3QL53;J3KRE8;J3KSA5;J3KRJ4;J3QQX0;Q13098-6	C9JFE4;A0A096LP07;Q13098-5;A0A096LPJ3;Q13098;A8K070;Q13098-7;J3QS84;J3QS88;J3KTB0;J3QLE8;J3QLT0;J3QL53;J3KRE8;J3KSA5;J3KRJ4	4;4;4;4;4;4;4;2;2;2;2;2;2;2;2;2;1;1	4;4;4;4;4;4;4;2;2;2;2;2;2;2;2;2;1;1	4;4;4;4;4;4;4;2;2;2;2;2;2;2;2;2;1;1	COP9 signalosome complex subunit 1	GPS1	>tr|C9JFE4|C9JFE4_HUMAN COP9 signalosome complex subunit 1 OS=Homo sapiens GN=GPS1 PE=1 SV=2;>tr|A0A096LP07|A0A096LP07_HUMAN COP9 signalosome complex subunit 1 OS=Homo sapiens GN=GPS1 PE=1 SV=1;>sp|Q13098-5|CSN1_HUMAN Isoform 4 of COP9 signalosome complex	18	4	4	4	4	4	4	4	3	3	1	1	4	4	4	4	3	3	1	1	4	4	4	4	3	3	1	1	10.4	10.4	10.4	53.371	471	471;486;487;490;491;526;527;101;134;139;166;168;168;186;210;253;79;549	1	25	0	By MS/MS	By MS/MS	By MS/MS	By MS/MS	By MS/MS
A0A075B6S3;P06310;A0A075B6S6	A0A075B6S3;P06310;A0A075B6S6	3;3;2	3;3;2	2;2;1	Ig kappa chain V-II region RPMI 6410		>tr|A0A075B6S3|A0A075B6S3_HUMAN Protein IGKV2-30 (Fragment) OS=Homo sapiens GN=IGKV2-30 PE=4 SV=1;>sp|P06310|KV206_HUMAN Ig kappa chain V-II region RPMI 6410 OS=Homo sapiens PE=4 SV=1;>tr|A0A075B6S6|A0A075B6S6_HUMAN Protein IGKV2D-30 (Fragment) OS=Homo sap	3	3	3	2	3	3	1	1	1	1	3	3	3	3	1	1	1	1	3	3	2	2	0	0	0	0	2	2	38.3	38.3	38.3	13.185	120	120;133;120	1	20	0	By MS/MS	By MS/MS	By MS/MS	By MS/MS	By MS/MS
Q9H019-3;Q9H019;E9PLD2;C9JF50;E9PPF9;E9PLU1;E9PRK5;Q9H019-2;E9PPQ0;E9PRW1;E9PSD6	Q9H019-3;Q9H019;E9PLD2	5;5;4;2;2;2;2;2;1;1;1	5;5;4;2;2;2;2;2;1;1;1	5;5;4;2;2;2;2;2;1;1;1	Mitochondrial fission regulator 1-like	MTFR1L	>sp|Q9H019-3|MFR1L_HUMAN Isoform 3 of Mitochondrial fission regulator 1-like OS=Homo sapiens GN=MTFR1L;>sp|Q9H019|MFR1L_HUMAN Mitochondrial fission regulator 1-like OS=Homo sapiens GN=MTFR1L PE=1 SV=2;>tr|E9PLD2|E9PLD2_HUMAN Mitochondrial fission regulator	11	5	5	5	1	2	5	5	4	4	2	2	1	2	5	5	4	4	2	2	1	2	5	5	4	4	2	2	23.2	23.2	23.2	30.77	280	280;292;195;152;160;170;182;205;53;110;115	1	28	0	By matching	By matching	By MS/MS	By MS/MS	By MS/MS
J3QL05;J3KP15;Q01130-2;Q01130;Q9BRL6-2;Q9BRL6	J3QL05;J3KP15;Q01130-2;Q01130	4;4;4;4;1;1	4;4;4;4;1;1	4;4;4;4;1;1	Serine/arginine-rich splicing factor 2	SRSF2	>tr|J3QL05|J3QL05_HUMAN Serine/arginine-rich-splicing factor 2 (Fragment) OS=Homo sapiens GN=SRSF2 PE=1 SV=1;>tr|J3KP15|J3KP15_HUMAN Serine/arginine-rich-splicing factor 2 (Fragment) OS=Homo sapiens GN=SRSF2 PE=1 SV=5;>sp|Q01130-2|SRSF2_HUMAN Isoform 2 of	6	4	4	4	4	4	4	4	4	4	4	4	4	4	4	4	4	4	4	4	4	4	4	4	4	4	4	4	36.9	36.9	36.9	15.156	130	130;134;209;221;275;282	1	38	0	By MS/MS	By MS/MS	By MS/MS	By MS/MS	By MS/MS
P01776;P01765;P01779;P01774	P01776;P01765;P01779;P01774	2;1;1;1	2;1;1;1	2;1;1;1	Ig heavy chain V-III region WAS;Ig heavy chain V-III region TIL;Ig heavy chain V-III region TUR;Ig heavy chain V-III region POM		>sp|P01776|HV315_HUMAN Ig heavy chain V-III region WAS OS=Homo sapiens PE=1 SV=1;>sp|P01765|HV304_HUMAN Ig heavy chain V-III region TIL OS=Homo sapiens PE=1 SV=1;>sp|P01779|HV318_HUMAN Ig heavy chain V-III region TUR OS=Homo sapiens PE=1 SV=1;>sp|P01774|HV	4	2	2	2	2	2	1	1	1	1	2	2	2	2	1	1	1	1	2	2	2	2	1	1	1	1	2	2	23.9	23.9	23.9	12.847	117	117;115;116;119	1	22	0	By MS/MS	By MS/MS	By MS/MS	By MS/MS	By MS/MS
P04181;P04181-2	P04181	3;1	3;1	3;1	Ornithine aminotransferase, mitochondrial;Ornithine aminotransferase, hepatic form;Ornithine aminotransferase, renal form	OAT	>sp|P04181|OAT_HUMAN Ornithine aminotransferase, mitochondrial OS=Homo sapiens GN=OAT PE=1 SV=1	2	3	3	3	3	3	3	3	3	3	3	2	3	3	3	3	3	3	3	2	3	3	3	3	3	3	3	2	8.4	8.4	8.4	48.534	439	439;301	1	23	0	By MS/MS	By MS/MS	By MS/MS	By MS/MS	By matching
O75330-4;O75330-2;O75330;O75330-3;E5RIH2;E5RI30	O75330-4;O75330-2;O75330;O75330-3	3;3;3;3;1;1	3;3;3;3;1;1	3;3;3;3;1;1	Hyaluronan mediated motility receptor	HMMR	>sp|O75330-4|HMMR_HUMAN Isoform 4 of Hyaluronan mediated motility receptor OS=Homo sapiens GN=HMMR;>sp|O75330-2|HMMR_HUMAN Isoform 2 of Hyaluronan mediated motility receptor OS=Homo sapiens GN=HMMR;>sp|O75330|HMMR_HUMAN Hyaluronan mediated motility recepto	6	3	3	3	0	0	2	0	1	1	3	3	0	0	2	0	1	1	3	3	0	0	2	0	1	1	3	3	7.2	7.2	7.2	74.494	638	638;709;724;725;92;102	1	12	0	By matching	By matching	By matching	By matching	By matching
Q8NBN7-2;Q8NBN7;K7EMY5;G8JLA1	Q8NBN7-2;Q8NBN7	4;4;1;1	4;4;1;1	4;4;1;1	Retinol dehydrogenase 13	RDH13	>sp|Q8NBN7-2|RDH13_HUMAN Isoform 2 of Retinol dehydrogenase 13 OS=Homo sapiens GN=RDH13;>sp|Q8NBN7|RDH13_HUMAN Retinol dehydrogenase 13 OS=Homo sapiens GN=RDH13 PE=1 SV=2	4	4	4	4	1	0	3	4	1	3	0	1	1	0	3	4	1	3	0	1	1	0	3	4	1	3	0	1	15	15	15	28.793	260	260;331;42;220	1	13	0	By matching	By matching	By MS/MS	By MS/MS	By MS/MS
Q15773;F5H7L5;F5H800;F5H0Y3	Q15773;F5H7L5;F5H800;F5H0Y3	2;1;1;1	2;1;1;1	2;1;1;1	Myeloid leukemia factor 2	MLF2	>sp|Q15773|MLF2_HUMAN Myeloid leukemia factor 2 OS=Homo sapiens GN=MLF2 PE=1 SV=1;>tr|F5H7L5|F5H7L5_HUMAN Myeloid leukemia factor 2 (Fragment) OS=Homo sapiens GN=MLF2 PE=1 SV=1;>tr|F5H800|F5H800_HUMAN Myeloid leukemia factor 2 (Fragment) OS=Homo sapiens GN	4	2	2	2	0	1	2	2	2	0	0	0	0	1	2	2	2	0	0	0	0	1	2	2	2	0	0	0	17.3	17.3	17.3	28.147	248	248;79;121;231	1	7	0	By matching	By matching	By MS/MS	By MS/MS	By matching
H0YD18;E9PKG6;V9HW75;A0A087WSV8	H0YD18;E9PKG6;V9HW75;A0A087WSV8	2;2;2;2	2;2;2;2	2;2;2;2		NUCB2	>tr|H0YD18|H0YD18_HUMAN Nucleobindin-2 (Fragment) OS=Homo sapiens GN=NUCB2 PE=1 SV=2;>tr|E9PKG6|E9PKG6_HUMAN Nucleobindin-2 OS=Homo sapiens GN=NUCB2 PE=1 SV=2;>tr|V9HW75|V9HW75_HUMAN Epididymis secretory protein Li 109 OS=Homo sapiens GN=HEL-S-109 PE=1 SV=	4	2	2	2	2	2	2	1	1	1	1	1	2	2	2	1	1	1	1	1	2	2	2	1	1	1	1	1	20.5	20.5	20.5	8.5326	73	73;338;420;420	1	21	0	By MS/MS	By MS/MS	By MS/MS	By MS/MS	By MS/MS
Q2VIR3;P41091;Q2VIR3-2;F8W810	Q2VIR3;P41091;Q2VIR3-2;F8W810	4;4;2;2	4;4;2;2	4;4;2;2	Putative eukaryotic translation initiation factor 2 subunit 3-like protein;Eukaryotic translation initiation factor 2 subunit 3	EIF2S3L;EIF2S3	>sp|Q2VIR3|IF2GL_HUMAN Putative eukaryotic translation initiation factor 2 subunit 3-like protein OS=Homo sapiens GN=EIF2S3L PE=5 SV=2;>sp|P41091|IF2G_HUMAN Eukaryotic translation initiation factor 2 subunit 3 OS=Homo sapiens GN=EIF2S3 PE=1 SV=3;>sp|Q2VIR3	4	4	4	4	4	4	4	4	4	4	4	4	4	4	4	4	4	4	4	4	4	4	4	4	4	4	4	4	12.7	12.7	12.7	51.228	472	472;472;466;466	1	32	0	By MS/MS	By MS/MS	By MS/MS	By MS/MS	By matching
Q7L775	Q7L775	2	2	2	EPM2A-interacting protein 1	EPM2AIP1	>sp|Q7L775|EPMIP_HUMAN EPM2A-interacting protein 1 OS=Homo sapiens GN=EPM2AIP1 PE=1 SV=1	1	2	2	2	2	2	1	2	1	1	2	2	2	2	1	2	1	1	2	2	2	2	1	2	1	1	2	2	4	4	4	70.369	607	607	1	17	0	By MS/MS	By MS/MS	By MS/MS	By MS/MS	By matching
Q9UJV9;J3KNN5;H0YA06;D6RGI7	Q9UJV9;J3KNN5	8;8;2;2	8;8;2;2	8;8;2;2	Probable ATP-dependent RNA helicase DDX41	DDX41	>sp|Q9UJV9|DDX41_HUMAN Probable ATP-dependent RNA helicase DDX41 OS=Homo sapiens GN=DDX41 PE=1 SV=2;>tr|J3KNN5|J3KNN5_HUMAN Probable ATP-dependent RNA helicase DDX41 (Fragment) OS=Homo sapiens GN=DDX41 PE=1 SV=1	4	8	8	8	4	3	8	7	8	7	6	7	4	3	8	7	8	7	6	7	4	3	8	7	8	7	6	7	17.4	17.4	17.4	69.837	622	622;640;126;201	1	50	0	By matching	By MS/MS	By MS/MS	By MS/MS	By MS/MS
Q96KR1	Q96KR1	2	2	2	Zinc finger RNA-binding protein	ZFR	>sp|Q96KR1|ZFR_HUMAN Zinc finger RNA-binding protein OS=Homo sapiens GN=ZFR PE=1 SV=2	1	2	2	2	0	1	2	2	2	2	2	1	0	1	2	2	2	2	2	1	0	1	2	2	2	2	2	1	3.2	3.2	3.2	117.01	1074	1074	1	12	0	By matching	By matching	By matching	By MS/MS	By MS/MS
Q13107-2;Q13107;H7C189;G5E9A6;Q9Y4E8-2;Q9Y4E8-3;P51784;Q9Y4E8	Q13107-2;Q13107;H7C189	4;4;3;1;1;1;1;1	4;4;3;1;1;1;1;1	4;4;3;1;1;1;1;1	Ubiquitin carboxyl-terminal hydrolase 4;Ubiquitin carboxyl-terminal hydrolase	USP4	>sp|Q13107-2|UBP4_HUMAN Isoform 2 of Ubiquitin carboxyl-terminal hydrolase 4 OS=Homo sapiens GN=USP4;>sp|Q13107|UBP4_HUMAN Ubiquitin carboxyl-terminal hydrolase 4 OS=Homo sapiens GN=USP4 PE=1 SV=3;>tr|H7C189|H7C189_HUMAN Ubiquitin carboxyl-terminal hydrola	8	4	4	4	4	4	3	3	4	3	4	4	4	4	3	3	4	3	4	4	4	4	3	3	4	3	4	4	5.6	5.6	5.6	103.96	916	916;963;621;920;952;956;963;981	1	36	0	By MS/MS	By MS/MS	By MS/MS	By MS/MS	By matching
Q86VP3-4;F8VW41;Q86VP3;Q86VP3-3;Q86VP3-2	Q86VP3-4;F8VW41;Q86VP3;Q86VP3-3;Q86VP3-2	2;2;2;2;2	2;2;2;2;2	2;2;2;2;2	Phosphofurin acidic cluster sorting protein 2	PACS2	>sp|Q86VP3-4|PACS2_HUMAN Isoform 4 of Phosphofurin acidic cluster sorting protein 2 OS=Homo sapiens GN=PACS2;>tr|F8VW41|F8VW41_HUMAN Phosphofurin acidic cluster sorting protein 2 OS=Homo sapiens GN=PACS2 PE=1 SV=1;>sp|Q86VP3|PACS2_HUMAN Phosphofurin acidic	5	2	2	2	1	0	2	2	2	1	1	0	1	0	2	2	2	1	1	0	1	0	2	2	2	1	1	0	2	2	2	89.608	814	814;859;889;890;904	1	10	0	By matching	By matching	By MS/MS	By MS/MS	By matching
Q13435;A0A087WZZ5;E9PPJ0;E9PJ04;H0YCG1;E9PJT3;H0YEX5;E9PIL8	Q13435;A0A087WZZ5;E9PPJ0	15;14;14;6;6;5;4;2	15;14;14;6;6;5;4;2	15;14;14;6;6;5;4;2	Splicing factor 3B subunit 2	SF3B2	>sp|Q13435|SF3B2_HUMAN Splicing factor 3B subunit 2 OS=Homo sapiens GN=SF3B2 PE=1 SV=2;>tr|A0A087WZZ5|A0A087WZZ5_HUMAN Splicing factor 3B subunit 2 OS=Homo sapiens GN=SF3B2 PE=1 SV=1;>tr|E9PPJ0|E9PPJ0_HUMAN Splicing factor 3B subunit 2 OS=Homo sapiens GN=S	8	15	15	15	12	9	12	13	15	15	14	15	12	9	12	13	15	15	14	15	12	9	12	13	15	15	14	15	29.3	29.3	29.3	100.23	895	895;871;878;354;387;273;315;81	1	111	0	By MS/MS	By MS/MS	By MS/MS	By MS/MS	By MS/MS
A0A087WYR4;B9A064;A0A0B4J231;A0A087WWC9;A0A087WXC3;A0A087WWU7;A0A087WYN7;A0A087WWT5;A0A087WU42;A0A087X2A1;A0A087WX49;P0CG04;A0A075B6K8;P01712;P01709;A0A075B6K3;A0A087WZW9;P01710;CON__ENSEMBL:ENSBTAP00000014147	A0A087WYR4;B9A064;A0A0B4J231;A0A087WWC9;A0A087WXC3;A0A087WWU7;A0A087WYN7;A0A087WWT5;A0A087WU42;A0A087X2A1;A0A087WX49;P0CG04;A0A075B6K8	9;7;7;7;7;7;7;7;7;7;7;6;6;2;2;2;2;1;1	9;7;7;7;7;7;7;7;7;7;7;6;6;2;2;2;2;1;1	3;3;3;3;3;3;3;3;3;3;3;2;2;0;0;0;0;0;0	Immunoglobulin lambda-like polypeptide 5;Ig lambda-1 chain C regions	IGLL5;IGLC1	>tr|A0A087WYR4|A0A087WYR4_HUMAN Immunoglobulin lambda-like polypeptide 5 OS=Homo sapiens GN=IGLL5 PE=1 SV=1;>sp|B9A064|IGLL5_HUMAN Immunoglobulin lambda-like polypeptide 5 OS=Homo sapiens GN=IGLL5 PE=2 SV=2;>tr|A0A0B4J231|A0A0B4J231_HUMAN Immunoglobulin la	19	9	9	3	9	9	3	3	6	4	6	7	9	9	3	3	6	4	6	7	3	3	1	1	2	1	2	3	47.7	47.7	18.7	24.83	235	235;214;215;231;232;233;234;234;234;235;235;106;106;111;111;119;157;111;113	1	69	0	By MS/MS	By MS/MS	By MS/MS	By MS/MS	By MS/MS
D6RDJ3;H0Y723;E7EQB9;O15160-2;O15160	D6RDJ3;H0Y723;E7EQB9;O15160-2;O15160	2;2;2;2;2	2;2;2;2;2	2;2;2;2;2	DNA-directed RNA polymerases I and III subunit RPAC1	POLR1C	>tr|D6RDJ3|D6RDJ3_HUMAN DNA-directed RNA polymerases I and III subunit RPAC1 (Fragment) OS=Homo sapiens GN=POLR1C PE=1 SV=1;>tr|H0Y723|H0Y723_HUMAN DNA-directed RNA polymerases I and III subunit RPAC1 (Fragment) OS=Homo sapiens GN=POLR1C PE=1 SV=1;>tr|E7EQ	5	2	2	2	2	2	2	1	2	1	2	1	2	2	2	1	2	1	2	1	2	2	2	1	2	1	2	1	25	25	25	14.205	124	124;140;296;342;346	1	13	0.0014859	By matching	By matching	By MS/MS	By MS/MS	By matching
Q14157;Q14157-5;Q14157-3;F8W726;Q5VU77;Q5VU79;Q5VU78;Q5VU81;Q5VU80;H0Y5H6;H7C2T8	Q14157;Q14157-5;Q14157-3;F8W726	21;21;20;20;9;6;6;5;5;2;1	21;21;20;20;9;6;6;5;5;2;1	1;1;0;0;0;0;0;0;0;1;0	Ubiquitin-associated protein 2-like	UBAP2L	>sp|Q14157|UBP2L_HUMAN Ubiquitin-associated protein 2-like OS=Homo sapiens GN=UBAP2L PE=1 SV=2;>sp|Q14157-5|UBP2L_HUMAN Isoform 5 of Ubiquitin-associated protein 2-like OS=Homo sapiens GN=UBAP2L;>sp|Q14157-3|UBP2L_HUMAN Isoform 3 of Ubiquitin-associated pr	11	21	21	1	18	19	20	19	18	18	20	19	18	19	20	19	18	18	20	19	1	1	0	0	0	0	0	0	34.1	34.1	1.3	114.53	1087	1087;1104;1068;1079;350;265;280;182;234;383;399	1	215	0	By MS/MS	By MS/MS	By MS/MS	By MS/MS	By MS/MS
Q9ULJ3;Q9ULJ3-2	Q9ULJ3;Q9ULJ3-2	2;1	2;1	2;1	Zinc finger and BTB domain-containing protein 21	ZBTB21	>sp|Q9ULJ3|ZBT21_HUMAN Zinc finger and BTB domain-containing protein 21 OS=Homo sapiens GN=ZBTB21 PE=1 SV=2;>sp|Q9ULJ3-2|ZBT21_HUMAN Isoform 2 of Zinc finger and BTB domain-containing protein 21 OS=Homo sapiens GN=ZBTB21	2	2	2	2	0	0	2	2	2	2	2	2	0	0	2	2	2	2	2	2	0	0	2	2	2	2	2	2	3.5	3.5	3.5	118.87	1066	1066;865	1	12	0.0026702	By matching	By matching	By MS/MS	By matching	By MS/MS
H7C0X7;Q9NZL9-3;Q9NZL9-4;Q9NZL9-2;Q9NZL9	H7C0X7;Q9NZL9-3;Q9NZL9-4;Q9NZL9-2;Q9NZL9	2;2;2;2;2	2;2;2;2;2	2;2;2;2;2	Methionine adenosyltransferase 2 subunit beta	MAT2B	>tr|H7C0X7|H7C0X7_HUMAN Methionine adenosyltransferase 2 subunit beta (Fragment) OS=Homo sapiens GN=MAT2B PE=1 SV=1;>sp|Q9NZL9-3|MAT2B_HUMAN Isoform 3 of Methionine adenosyltransferase 2 subunit beta OS=Homo sapiens GN=MAT2B;>sp|Q9NZL9-4|MAT2B_HUMAN Isofor	5	2	2	2	2	2	2	1	2	2	2	2	2	2	2	1	2	2	2	2	2	2	2	1	2	2	2	2	9.1	9.1	9.1	22.063	198	198;259;306;323;334	1	15	0	By MS/MS	By MS/MS	By matching	By matching	By matching
Q06710-5;Q06710-4;Q06710-2;Q06710-3;Q06710	Q06710-5;Q06710-4;Q06710-2;Q06710-3;Q06710	1;1;1;1;1	1;1;1;1;1	1;1;1;1;1	Paired box protein Pax-8	PAX8	>sp|Q06710-5|PAX8_HUMAN Isoform 5 of Paired box protein Pax-8 OS=Homo sapiens GN=PAX8;>sp|Q06710-4|PAX8_HUMAN Isoform 4 of Paired box protein Pax-8 OS=Homo sapiens GN=PAX8;>sp|Q06710-2|PAX8_HUMAN Isoform 2 of Paired box protein Pax-8 OS=Homo sapiens GN=PAX	5	1	1	1	1	1	1	1	1	1	1	1	1	1	1	1	1	1	1	1	1	1	1	1	1	1	1	1	3.5	3.5	3.5	31.044	287	287;321;387;398;450	1	13	0.0070513	By matching	By MS/MS	By matching	By MS/MS	By matching
Q04637-6;Q04637-7;Q04637-5;E7EX73;Q04637-4;E9PGM1;Q04637-3;E7EUU4;Q04637;Q04637-8;Q04637-9;A0A0A0MR52;H7C044;C9J6B6;C9JF13	Q04637-6;Q04637-7;Q04637-5;E7EX73;Q04637-4;E9PGM1;Q04637-3;E7EUU4;Q04637;Q04637-8;Q04637-9;A0A0A0MR52;H7C044	5;5;5;5;5;5;5;5;5;5;5;4;3;1;1	5;5;5;5;5;5;5;5;5;5;5;4;3;1;1	4;4;4;4;4;4;4;4;4;4;4;3;2;1;1	Eukaryotic translation initiation factor 4 gamma 1	EIF4G1	>sp|Q04637-6|IF4G1_HUMAN Isoform E of Eukaryotic translation initiation factor 4 gamma 1 OS=Homo sapiens GN=EIF4G1;>sp|Q04637-7|IF4G1_HUMAN Isoform 7 of Eukaryotic translation initiation factor 4 gamma 1 OS=Homo sapiens GN=EIF4G1;>sp|Q04637-5|IF4G1_HUMAN I	15	5	5	4	4	4	4	4	5	4	5	5	4	4	4	4	5	4	5	5	3	4	3	3	4	3	4	4	4.9	4.9	4.2	154.8	1403	1403;1404;1435;1436;1512;1513;1559;1560;1599;1600;1606;1395;226;757;903	1	35	0	By MS/MS	By matching	By MS/MS	By MS/MS	By MS/MS
Q14004-2;Q14004;F8VXD2;K7ELV5;P11802-2;F8VZZ0;E5RIU6;F8VZ51;K7EJ83;A0A087WZZ9;Q00535-2;H0YAZ9;Q00535;P06493;A0A024QZP7;Q00526;Q9BVE2;Q00534;E7EUK8;Q96Q40-2;Q96Q40-4;E5RGN0;Q96Q40-3;A0A087X209;O94921-3;Q96Q40-5;Q96Q40;A0A087WZU2;O94921-2;O94921;F5H6Z0;Q07002;Q07002-2;Q00536;Q00536-3;Q07002-3;Q00537-2;Q00537;Q00536-2;J3QSD7;Q9NYV4-3;Q9NYV4-2;Q9NYV4	Q14004-2;Q14004	4;4;1;1;1;1;1;1;1;1;1;1;1;1;1;1;1;1;1;1;1;1;1;1;1;1;1;1;1;1;1;1;1;1;1;1;1;1;1;1;1;1;1	4;4;1;1;1;1;1;1;1;1;1;1;1;1;1;1;1;1;1;1;1;1;1;1;1;1;1;1;1;1;1;1;1;1;1;1;1;1;1;1;1;1;1	3;3;0;0;0;0;0;0;0;0;0;0;0;0;0;0;0;0;0;0;0;0;0;0;0;0;0;0;0;0;0;0;0;0;0;0;0;0;0;0;0;0;0	Cyclin-dependent kinase 13	CDK13	>sp|Q14004-2|CDK13_HUMAN Isoform 2 of Cyclin-dependent kinase 13 OS=Homo sapiens GN=CDK13;>sp|Q14004|CDK13_HUMAN Cyclin-dependent kinase 13 OS=Homo sapiens GN=CDK13 PE=1 SV=2	43	4	4	3	1	1	4	4	4	4	4	4	1	1	4	4	4	4	4	4	0	0	3	3	3	3	3	3	4.1	4.1	3.5	158.43	1452	1452;1512;132;165;183;186;189;208;213;224;260;260;292;297;297;305;324;326;340;358;384;393;400;418;423;429;435;448;451;469;470;472;474;496;502;504;523;523;570;1201;1273;1481;1490	1	29	0	By matching	By matching	By MS/MS	By MS/MS	By MS/MS
P62877	P62877	2	2	2	E3 ubiquitin-protein ligase RBX1;E3 ubiquitin-protein ligase RBX1, N-terminally processed	RBX1	>sp|P62877|RBX1_HUMAN E3 ubiquitin-protein ligase RBX1 OS=Homo sapiens GN=RBX1 PE=1 SV=1	1	2	2	2	2	2	2	2	1	2	2	2	2	2	2	2	1	2	2	2	2	2	2	2	1	2	2	2	17.6	17.6	17.6	12.274	108	108	1	22	0	By MS/MS	By MS/MS	By MS/MS	By MS/MS	By MS/MS
Q12931-2;Q12931;I3L0K7;I3L239;I3L253;I3L2D5	Q12931-2;Q12931;I3L0K7	8;8;7;3;1;1	8;8;7;3;1;1	8;8;7;3;1;1	Heat shock protein 75 kDa, mitochondrial	TRAP1	>sp|Q12931-2|TRAP1_HUMAN Isoform 2 of Heat shock protein 75 kDa, mitochondrial OS=Homo sapiens GN=TRAP1;>sp|Q12931|TRAP1_HUMAN Heat shock protein 75 kDa, mitochondrial OS=Homo sapiens GN=TRAP1 PE=1 SV=3;>tr|I3L0K7|I3L0K7_HUMAN Heat shock protein 75 kDa, mi	6	8	8	8	3	2	8	8	8	7	2	0	3	2	8	8	8	7	2	0	3	2	8	8	8	7	2	0	16.4	16.4	16.4	74.267	651	651;704;495;215;59;108	1	41	0	By MS/MS	By matching	By MS/MS	By MS/MS	By MS/MS
B1AK88;B1AK87;P47756-2;P47756;B1AK85	B1AK88;B1AK87;P47756-2;P47756	3;2;2;2;1	3;2;2;2;1	3;2;2;2;1	F-actin-capping protein subunit beta	CAPZB	>tr|B1AK88|B1AK88_HUMAN Capping protein (Actin filament) muscle Z-line, beta, isoform CRA_d OS=Homo sapiens GN=CAPZB PE=1 SV=1;>tr|B1AK87|B1AK87_HUMAN Capping protein (Actin filament) muscle Z-line, beta, isoform CRA_a OS=Homo sapiens GN=CAPZB PE=1 SV=1;>s	5	3	3	3	3	3	3	3	3	2	1	2	3	3	3	3	3	2	1	2	3	3	3	3	3	2	1	2	14.3	14.3	14.3	33.781	301	301;260;272;277;260	1	21	0	By matching	By MS/MS	By MS/MS	By MS/MS	By matching
P82921;A0A075B746	P82921;A0A075B746	4;4	4;4	4;4	28S ribosomal protein S21, mitochondrial	MRPS21	>sp|P82921|RT21_HUMAN 28S ribosomal protein S21, mitochondrial OS=Homo sapiens GN=MRPS21 PE=1 SV=2;>tr|A0A075B746|A0A075B746_HUMAN 28S ribosomal protein S21, mitochondrial OS=Homo sapiens GN=MRPS21 PE=1 SV=1	2	4	4	4	0	0	3	4	4	4	1	4	0	0	3	4	4	4	1	4	0	0	3	4	4	4	1	4	41.4	41.4	41.4	10.741	87	87;87	1	20	0	By matching	By matching	By MS/MS	By MS/MS	By MS/MS
Q96IZ0;H0YHP5;A0A0B4J260;F8W1M8	Q96IZ0;H0YHP5	4;2;1;1	4;2;1;1	4;2;1;1	PRKC apoptosis WT1 regulator protein	PAWR	>sp|Q96IZ0|PAWR_HUMAN PRKC apoptosis WT1 regulator protein OS=Homo sapiens GN=PAWR PE=1 SV=1;>tr|H0YHP5|H0YHP5_HUMAN PRKC apoptosis WT1 regulator protein (Fragment) OS=Homo sapiens GN=PAWR PE=1 SV=1	4	4	4	4	1	1	4	4	4	1	0	1	1	1	4	4	4	1	0	1	1	1	4	4	4	1	0	1	15.9	15.9	15.9	36.567	340	340;72;64;76	1	16	0	By matching	By matching	By MS/MS	By MS/MS	By matching
P53985;Q5T8R3;P53985-2;Q5T8R5	P53985;Q5T8R3;P53985-2;Q5T8R5	5;3;3;3	5;3;3;3	5;3;3;3	Monocarboxylate transporter 1	SLC16A1	>sp|P53985|MOT1_HUMAN Monocarboxylate transporter 1 OS=Homo sapiens GN=SLC16A1 PE=1 SV=3;>tr|Q5T8R3|Q5T8R3_HUMAN Monocarboxylate transporter 1 (Fragment) OS=Homo sapiens GN=SLC16A1 PE=1 SV=1;>sp|P53985-2|MOT1_HUMAN Isoform 2 of Monocarboxylate transporter	4	5	5	5	3	2	5	5	3	3	2	2	3	2	5	5	3	3	2	2	3	2	5	5	3	3	2	2	11.4	11.4	11.4	53.944	500	500;296;430;456	1	32	0	By matching	By MS/MS	By MS/MS	By MS/MS	By MS/MS
P22059;H0YCV6;H7C1R2;H7C368;Q969R2-5;Q969R2-4;H7C428;A0A0A0MSB4;Q969R2-6;Q6ZN50;Q969R2-3;Q969R2-2;Q969R2	P22059;H0YCV6	5;3;1;1;1;1;1;1;1;1;1;1;1	5;3;1;1;1;1;1;1;1;1;1;1;1	5;3;1;1;1;1;1;1;1;1;1;1;1	Oxysterol-binding protein 1	OSBP	>sp|P22059|OSBP1_HUMAN Oxysterol-binding protein 1 OS=Homo sapiens GN=OSBP PE=1 SV=1;>tr|H0YCV6|H0YCV6_HUMAN Oxysterol-binding protein 1 (Fragment) OS=Homo sapiens GN=OSBP PE=1 SV=1	13	5	5	5	3	2	4	3	3	3	3	3	3	2	4	3	3	3	3	3	3	2	4	3	3	3	3	3	9.8	9.8	9.8	89.42	807	807;171;299;450;460;549;588;636;659;743;750;915;916	1	24	0	By MS/MS	By MS/MS	By MS/MS	By MS/MS	By matching
Q16777;Q6FI13;Q99878;Q96KK5;Q9BTM1;P20671;P0C0S8;H0YFX9;Q9BTM1-2;Q93077;Q7L7L0;P04908	Q16777;Q6FI13;Q99878;Q96KK5;Q9BTM1;P20671;P0C0S8;H0YFX9;Q9BTM1-2;Q93077;Q7L7L0;P04908	6;6;5;5;5;5;5;4;4;3;3;3	6;6;5;5;5;5;5;4;4;3;3;3	4;4;3;3;3;3;3;3;2;1;1;1	Histone H2A type 2-C;Histone H2A type 2-A;Histone H2A type 1-J;Histone H2A type 1-H;Histone H2A.J;Histone H2A type 1-D;Histone H2A type 1;Histone H2A;Histone H2A type 1-C;Histone H2A type 3;Histone H2A type 1-B/E	HIST2H2AC;HIST2H2AA3;HIST1H2AJ;HIST1H2AH;H2AFJ;HIST1H2AD;HIST1H2AG;HIST1H2AC;HIST3H2A;HIST1H2AB	>sp|Q16777|H2A2C_HUMAN Histone H2A type 2-C OS=Homo sapiens GN=HIST2H2AC PE=1 SV=4;>sp|Q6FI13|H2A2A_HUMAN Histone H2A type 2-A OS=Homo sapiens GN=HIST2H2AA3 PE=1 SV=3;>sp|Q99878|H2A1J_HUMAN Histone H2A type 1-J OS=Homo sapiens GN=HIST1H2AJ PE=1 SV=3;>sp|Q9	12	6	6	4	5	5	4	4	5	5	4	4	5	5	4	4	5	5	4	4	3	3	3	3	4	4	3	3	58.1	58.1	51.2	13.988	129	129;130;128;128;129;130;130;92;151;130;130;130	1	50	0	By MS/MS	By MS/MS	By MS/MS	By MS/MS	By MS/MS
O75436;S4R3Q6;O75436-2;S4R2Y3	O75436;S4R3Q6;O75436-2	9;7;7;1	9;7;7;1	9;7;7;1	Vacuolar protein sorting-associated protein 26A	VPS26A	>sp|O75436|VP26A_HUMAN Vacuolar protein sorting-associated protein 26A OS=Homo sapiens GN=VPS26A PE=1 SV=2;>tr|S4R3Q6|S4R3Q6_HUMAN Vacuolar protein sorting-associated protein 26A OS=Homo sapiens GN=VPS26A PE=1 SV=1;>sp|O75436-2|VP26A_HUMAN Isoform 2 of Vac	4	9	9	9	8	7	8	7	6	6	6	7	8	7	8	7	6	6	6	7	8	7	8	7	6	6	6	7	38.8	38.8	38.8	38.169	327	327;226;251;63	1	65	0	By MS/MS	By MS/MS	By MS/MS	By MS/MS	By MS/MS
Q6ZVF9	Q6ZVF9	2	2	2	G protein-regulated inducer of neurite outgrowth 3	GPRIN3	>sp|Q6ZVF9|GRIN3_HUMAN G protein-regulated inducer of neurite outgrowth 3 OS=Homo sapiens GN=GPRIN3 PE=2 SV=2	1	2	2	2	0	0	2	2	1	2	0	0	0	0	2	2	1	2	0	0	0	0	2	2	1	2	0	0	4.6	4.6	4.6	82.438	776	776	1	7	0	By matching	By matching	By MS/MS	By MS/MS	By matching
Q13573;G3V4X8;G3V3A4;G3V5R3	Q13573;G3V4X8;G3V3A4	9;7;7;1	9;7;7;1	9;7;7;1	SNW domain-containing protein 1	SNW1	>sp|Q13573|SNW1_HUMAN SNW domain-containing protein 1 OS=Homo sapiens GN=SNW1 PE=1 SV=1;>tr|G3V4X8|G3V4X8_HUMAN SNW domain-containing protein 1 OS=Homo sapiens GN=SNW1 PE=1 SV=1;>tr|G3V3A4|G3V3A4_HUMAN SNW domain-containing protein 1 OS=Homo sapiens GN=SNW	4	9	9	9	2	4	9	8	8	8	6	5	2	4	9	8	8	8	6	5	2	4	9	8	8	8	6	5	28	28	28	61.494	536	536;374;571;185	1	53	0	By matching	By matching	By MS/MS	By MS/MS	By MS/MS
P20020-6;P20020-3;P20020-4;P20020;E7ERY9;P20020-5;P20020-2;P23634-5;P23634-4;P23634-3;P23634-2;P23634-7;P23634-6;P23634-8;P23634;H0Y7S3;Q16720-8;Q16720-7;Q16720-6;Q01814-4;Q16720-3;Q16720-5;Q01814-7;Q16720-2;Q01814-3;Q01814-6;Q01814-2;Q16720-4;Q01814-8;Q16720;Q01814-5;Q01814;H0YHH6	P20020-6;P20020-3;P20020-4;P20020;E7ERY9;P20020-5;P20020-2	8;8;8;8;6;6;6;3;3;3;3;3;3;3;3;2;2;2;2;2;2;2;2;2;2;2;2;2;2;2;2;2;1	8;8;8;8;6;6;6;3;3;3;3;3;3;3;3;2;2;2;2;2;2;2;2;2;2;2;2;2;2;2;2;2;1	8;8;8;8;6;6;6;3;3;3;3;3;3;3;3;2;2;2;2;2;2;2;2;2;2;2;2;2;2;2;2;2;1	Plasma membrane calcium-transporting ATPase 1	ATP2B1	>sp|P20020-6|AT2B1_HUMAN Isoform K of Plasma membrane calcium-transporting ATPase 1 OS=Homo sapiens GN=ATP2B1;>sp|P20020-3|AT2B1_HUMAN Isoform B of Plasma membrane calcium-transporting ATPase 1 OS=Homo sapiens GN=ATP2B1;>sp|P20020-4|AT2B1_HUMAN Isoform C o	33	8	8	8	1	2	8	7	4	5	1	0	1	2	8	7	4	5	1	0	1	2	8	7	4	5	1	0	10	10	10	130.62	1184	1184;1220;1249;1258;963;1171;1176;1122;1134;1158;1170;1193;1205;1229;1241;1099;1115;1129;1154;1154;1159;1168;1168;1173;1185;1198;1199;1206;1212;1220;1229;1243;162	1	29	0	By matching	By matching	By MS/MS	By MS/MS	By MS/MS
O00165-5;O00165;O00165-2;O00165-3;E9PIQ7;Q5VYD6;O00165-4;O00165-6	O00165-5;O00165;O00165-2;O00165-3;E9PIQ7	9;9;9;8;7;4;1;1	9;9;9;8;7;4;1;1	9;9;9;8;7;4;1;1	HCLS1-associated protein X-1	HAX1	>sp|O00165-5|HAX1_HUMAN Isoform 5 of HCLS1-associated protein X-1 OS=Homo sapiens GN=HAX1;>sp|O00165|HAX1_HUMAN HCLS1-associated protein X-1 OS=Homo sapiens GN=HAX1 PE=1 SV=2;>sp|O00165-2|HAX1_HUMAN Isoform 2 of HCLS1-associated protein X-1 OS=Homo sapiens	8	9	9	9	2	2	8	8	3	4	2	0	2	2	8	8	3	4	2	0	2	2	8	8	3	4	2	0	52.4	52.4	52.4	26.099	231	231;279;287;253;151;255;124;191	1	29	0	By matching	By matching	By MS/MS	By MS/MS	By matching
Q9UHB6;Q9UHB6-4;F8VQE1;Q9UHB6-2;Q9UHB6-5;F8VRN8;F8VS07;Q9UHB6-3	Q9UHB6;Q9UHB6-4;F8VQE1;Q9UHB6-2;Q9UHB6-5;F8VRN8;F8VS07;Q9UHB6-3	4;4;3;3;3;2;2;2	4;4;3;3;3;2;2;2	4;4;3;3;3;2;2;2	LIM domain and actin-binding protein 1	LIMA1	>sp|Q9UHB6|LIMA1_HUMAN LIM domain and actin-binding protein 1 OS=Homo sapiens GN=LIMA1 PE=1 SV=1;>sp|Q9UHB6-4|LIMA1_HUMAN Isoform 4 of LIM domain and actin-binding protein 1 OS=Homo sapiens GN=LIMA1;>tr|F8VQE1|F8VQE1_HUMAN LIM domain and actin-binding prot	8	4	4	4	0	0	4	4	0	0	2	1	0	0	4	4	0	0	2	1	0	0	4	4	0	0	2	1	8.6	8.6	8.6	85.225	759	759;760;598;599;600;388;456;457	1	14	0	By matching	By matching	By MS/MS	By MS/MS	By matching
P01767	P01767	1	1	1	Ig heavy chain V-III region BUT		>sp|P01767|HV306_HUMAN Ig heavy chain V-III region BUT OS=Homo sapiens PE=1 SV=1	1	1	1	1	1	1	0	0	0	0	1	1	1	1	0	0	0	0	1	1	1	1	0	0	0	0	1	1	16.5	16.5	16.5	11.906	115	115	1	12	0	By MS/MS	By MS/MS	By matching	By matching	By matching
P17661;A0A087WYG8;Q16352;P07196;P12036-2;P12036	P17661	8;2;2;1;1;1	4;0;0;0;0;0	4;0;0;0;0;0	Desmin	DES	>sp|P17661|DESM_HUMAN Desmin OS=Homo sapiens GN=DES PE=1 SV=3	6	8	4	4	7	6	4	4	2	5	6	6	4	3	2	2	1	3	2	2	4	3	2	2	1	3	2	2	15.7	10.4	10.4	53.535	470	470;496;499;543;963;1026	1	19	0	By MS/MS	By MS/MS	By matching	By matching	By matching
P01598;P01596;A0A075B6S8	P01598;P01596;A0A075B6S8	2;1;1	2;1;1	2;1;1	Ig kappa chain V-I region EU;Ig kappa chain V-I region CAR		>sp|P01598|KV106_HUMAN Ig kappa chain V-I region EU OS=Homo sapiens PE=1 SV=1;>sp|P01596|KV104_HUMAN Ig kappa chain V-I region CAR OS=Homo sapiens PE=1 SV=1;>tr|A0A075B6S8|A0A075B6S8_HUMAN Ig kappa chain V-I region HK102 (Fragment) OS=Homo sapiens GN=IGKV1	3	2	2	2	2	2	2	2	1	1	2	2	2	2	2	2	1	1	2	2	2	2	2	2	1	1	2	2	26.9	26.9	26.9	11.788	108	108;107;117	1	17	0	By MS/MS	By MS/MS	By MS/MS	By MS/MS	By matching
Q16795;F5H0J3	Q16795;F5H0J3	4;2	4;2	4;2	NADH dehydrogenase [ubiquinone] 1 alpha subcomplex subunit 9, mitochondrial	NDUFA9	>sp|Q16795|NDUA9_HUMAN NADH dehydrogenase [ubiquinone] 1 alpha subcomplex subunit 9, mitochondrial OS=Homo sapiens GN=NDUFA9 PE=1 SV=2;>tr|F5H0J3|F5H0J3_HUMAN NADH dehydrogenase [ubiquinone] 1 alpha subcomplex subunit 9, mitochondrial OS=Homo sapiens GN=ND	2	4	4	4	0	0	3	4	3	3	3	3	0	0	3	4	3	3	3	3	0	0	3	4	3	3	3	3	14.6	14.6	14.6	42.509	377	377;136	1	19	0	By matching	By matching	By MS/MS	By MS/MS	By MS/MS
P68363;Q9BQE3;F5H5D3;P68363-2;P68366-2;P68366;Q9NY65-2;Q9NY65;C9J2C0;F8VVB9;C9JDS9;A6NHL2-2;A6NHL2;Q9H853	P68363;Q9BQE3;F5H5D3;P68363-2;P68366-2;P68366;Q9NY65-2;Q9NY65;C9J2C0;F8VVB9	21;20;20;17;16;16;12;12;12;11;5;3;3;1	21;20;20;17;16;16;12;12;12;11;5;3;3;1	2;1;1;2;2;2;1;1;1;1;1;0;0;1	Tubulin alpha-1B chain;Tubulin alpha-1C chain;Tubulin alpha-4A chain;Tubulin alpha-8 chain	TUBA1B;TUBA1C;TUBA4A;TUBA8	>sp|P68363|TBA1B_HUMAN Tubulin alpha-1B chain OS=Homo sapiens GN=TUBA1B PE=1 SV=1;>sp|Q9BQE3|TBA1C_HUMAN Tubulin alpha-1C chain OS=Homo sapiens GN=TUBA1C PE=1 SV=1;>tr|F5H5D3|F5H5D3_HUMAN Tubulin alpha-1C chain OS=Homo sapiens GN=TUBA1C PE=1 SV=1;>sp|P6836	14	21	21	2	11	11	21	21	16	18	13	11	11	11	21	21	16	18	13	11	0	0	2	2	2	1	1	1	48.6	48.6	6	50.151	451	451;449;519;335;433;448;383;449;467;247;156;406;446;241	1	195	0	By MS/MS	By MS/MS	By MS/MS	By MS/MS	By MS/MS
O43347;H0YHB7	O43347	7;3	7;3	7;3	RNA-binding protein Musashi homolog 1	MSI1	>sp|O43347|MSI1H_HUMAN RNA-binding protein Musashi homolog 1 OS=Homo sapiens GN=MSI1 PE=1 SV=1	2	7	7	7	0	2	5	6	6	6	7	6	0	2	5	6	6	6	7	6	0	2	5	6	6	6	7	6	35.9	35.9	35.9	39.124	362	362;233	1	38	0	By matching	By matching	By MS/MS	By MS/MS	By MS/MS
A0A087X130;A0A0B4J1T9;P01605;P01624;P04434;A0A075B6H7;A0A0C4DH90;A0A0C4DH55;P04207	A0A087X130	11;2;1;1;1;1;1;1;1	2;2;1;1;1;1;1;1;1	1;1;1;1;1;1;1;1;1			>tr|A0A087X130|A0A087X130_HUMAN Ig kappa chain C region OS=Homo sapiens GN=IGKC PE=1 SV=1	9	11	2	1	11	11	7	6	7	6	8	10	2	2	2	1	1	0	2	2	1	1	1	0	0	0	1	1	53.7	13	3.9	25.136	231	231;115;108;109;116;116;117;120;129	1	15	0	By MS/MS	By MS/MS	By matching	By matching	By matching
P14868;P14868-2;C9J7S3;H7C278;C9JLC1;H7BZ35	P14868;P14868-2	4;3;1;1;1;1	4;3;1;1;1;1	4;3;1;1;1;1	Aspartate--tRNA ligase, cytoplasmic	DARS	>sp|P14868|SYDC_HUMAN Aspartate--tRNA ligase, cytoplasmic OS=Homo sapiens GN=DARS PE=1 SV=2;>sp|P14868-2|SYDC_HUMAN Isoform 2 of Aspartate--tRNA ligase, cytoplasmic OS=Homo sapiens GN=DARS	6	4	4	4	1	2	4	4	3	1	0	0	1	2	4	4	3	1	0	0	1	2	4	4	3	1	0	0	11.6	11.6	11.6	57.136	501	501;401;176;179;182;188	1	15	0	By matching	By matching	By MS/MS	By MS/MS	By matching
Q02818;C9JKZ2;H7BZI1;C9JBD3;C9J3C1	Q02818;C9JKZ2;H7BZI1	9;7;7;3;3	9;7;7;3;3	9;7;7;3;3	Nucleobindin-1	NUCB1	>sp|Q02818|NUCB1_HUMAN Nucleobindin-1 OS=Homo sapiens GN=NUCB1 PE=1 SV=4;>tr|C9JKZ2|C9JKZ2_HUMAN Nucleobindin-1 (Fragment) OS=Homo sapiens GN=NUCB1 PE=1 SV=5;>tr|H7BZI1|H7BZI1_HUMAN Nucleobindin-1 (Fragment) OS=Homo sapiens GN=NUCB1 PE=1 SV=1	5	9	9	9	8	9	5	4	4	5	6	6	8	9	5	4	4	5	6	6	8	9	5	4	4	5	6	6	21.5	21.5	21.5	53.879	461	461;268;295;111;124	1	55	0	By MS/MS	By MS/MS	By MS/MS	By MS/MS	By MS/MS
H0YAC6;E9PEM5;P50851-2;P50851	H0YAC6;E9PEM5;P50851-2;P50851	3;3;3;3	3;3;3;3	3;3;3;3	Lipopolysaccharide-responsive and beige-like anchor protein	LRBA	>tr|H0YAC6|H0YAC6_HUMAN Lipopolysaccharide-responsive and beige-like anchor protein (Fragment) OS=Homo sapiens GN=LRBA PE=1 SV=1;>tr|E9PEM5|E9PEM5_HUMAN Lipopolysaccharide-responsive and beige-like anchor protein OS=Homo sapiens GN=LRBA PE=1 SV=1;>sp|P5085	4	3	3	3	3	1	3	2	1	0	0	0	3	1	3	2	1	0	0	0	3	1	3	2	1	0	0	0	2.1	2.1	2.1	166.8	1505	1505;2575;2851;2863	1	10	0.0014493	By MS/MS	By MS/MS	By MS/MS	By MS/MS	By matching
[truncated: 806 more rows]
[truncated: 54 more columns]
